# Supplementary material for: ﻿Morphological and phylogenetic characterisation of two new soil-borne fungal taxa belonging to Clavicipitaceae (Hypocreales, Ascomycota)
Source: MycoKeys. 2023 Jun 7;98:113–32. doi: 10.3897/mycokeys.98.106240 (PMC10267719; doi:10.3897/mycokeys.98.106240)
Supplement: XML Treatment for Paraneoaraneomyces [file mycokeys.98.106240-treatment1.xml]

<!DOCTYPE tp:taxon-treatment
  PUBLIC "-//TaxonX//DTD Taxonomic Treatment Publishing DTD v0 20100105//EN" "tax-treatment-NSO.dtd">
<tp:taxon-treatment xmlns:tp="http://www.plazi.org/taxpub"><tp:treatment-meta><kwd-group><label>Taxon classification</label><kwd>
              <named-content content-type="kingdom">Fungi</named-content>
            </kwd><kwd>
              <named-content content-type="order">Hypocreales</named-content>
            </kwd><kwd>
              <named-content content-type="family">Clavicipitaceae</named-content>
            </kwd></kwd-group><mixed-citation publication-type="journal"><person-group><name><surname>Zhang</surname><given-names>Zhi-Yuan</given-names></name><name><surname>Feng</surname><given-names>Yao</given-names></name><name><surname>Tong</surname><given-names>Shuo-Qiu</given-names></name><name><surname>Ding</surname><given-names>Chen-Yu</given-names></name><name><surname>Tao</surname><given-names>Gang</given-names></name><name><surname>Han</surname><given-names>Yan-Feng</given-names></name></person-group><article-title>﻿Morphological and phylogenetic characterisation of two new soil-borne fungal taxa belonging to <tp:taxon-name><tp:taxon-name-part taxon-name-part-type="family">Clavicipitaceae</tp:taxon-name-part></tp:taxon-name> (<tp:taxon-name><tp:taxon-name-part taxon-name-part-type="genus" reg="Hypocreales">Hypocreales</tp:taxon-name-part></tp:taxon-name>, <tp:taxon-name><tp:taxon-name-part taxon-name-part-type="genus" reg="Ascomycota">Ascomycota</tp:taxon-name-part></tp:taxon-name>)</article-title><source>MycoKeys</source><day>07</day><month>06</month><year>2023</year><volume>98</volume><fpage>113</fpage><lpage>132</lpage><pub-id pub-id-type="doi">10.3897/mycokeys.98.106240</pub-id></mixed-citation></tp:treatment-meta><tp:nomenclature><label>﻿</label><tp:taxon-name>
            <object-id xmlns:xlink="http://www.w3.org/1999/xlink" content-type="arpha" xlink:type="simple">1D693499-AEEA-5F0B-8D9C-0D1151C9E46E</object-id>
            <tp:taxon-name-part taxon-name-part-type="genus" reg="Paraneoaraneomyces">Paraneoaraneomyces</tp:taxon-name-part>
            <object-id xmlns:xlink="http://www.w3.org/1999/xlink" content-type="mycobank" xlink:type="simple">848089</object-id>
          </tp:taxon-name><tp:taxon-authority>Zhi.Y. Zhang &amp; Y.F. Han</tp:taxon-authority><tp:taxon-status xmlns:xlink="http://www.w3.org/1999/xlink" xlink:type="simple">gen. nov.</tp:taxon-status></tp:nomenclature><tp:treatment-sec sec-type="etymology" id="SECID0E22AK"><title>Etymology.</title><p>Based on its close phylogenetic relationship to <italic><tp:taxon-name><tp:taxon-name-part taxon-name-part-type="genus" reg="Neoaraneomyces">Neoaraneomyces</tp:taxon-name-part></tp:taxon-name></italic>.</p></tp:treatment-sec><tp:treatment-sec sec-type="distribution" id="SECID0EI3AK"><title>Geographical distribution.</title><p>China.</p></tp:treatment-sec><tp:treatment-sec sec-type="description" id="SECID0EN3AK"><title>Description.</title><p>Saprobic in soil. <bold><italic>Sexual morph</italic></bold>: not observed. <bold><italic>Asexual morph</italic></bold>: <italic>Hyphae</italic> hyaline, smooth, branched, septate. <italic>Phialides</italic> arising from aerial hyphae or hyphae regimental, solitary, straight to flexuous, tapering with enlarged base, smooth, hyaline. <italic>Conidia</italic> borne on the apex of the phialides or in small globose heads at the apices of the phialides. <italic>Conidia</italic> cymbiform to reniform, smooth-walled, one-celled, adhering in globose heads or the apex of phialides.</p></tp:treatment-sec><tp:treatment-sec sec-type="type species" id="SECID0EB4AK"><title>Type species.</title><p><italic><tp:taxon-name><tp:taxon-name-part taxon-name-part-type="genus" reg="Paraneoaraneomyces">Paraneoaraneomyces</tp:taxon-name-part><tp:taxon-name-part taxon-name-part-type="species" reg="sinensis">sinensis</tp:taxon-name-part></tp:taxon-name></italic> Zhi. Y. Zhang &amp; Y. F. Han.</p></tp:treatment-sec><tp:treatment-sec sec-type="notes" id="SECID0ES4AK"><title>Notes.</title><p>Currently, the family <tp:taxon-name><tp:taxon-name-part taxon-name-part-type="family">Clavicipitaceae</tp:taxon-name-part></tp:taxon-name> includes 52 genera and more than 500 species (<xref ref-type="bibr" rid="B18">Hyde et al. 2020</xref>; <xref ref-type="bibr" rid="B38">Mongkolsamrit et al. 2020a</xref>, <xref ref-type="bibr" rid="B40">2021</xref>; <xref ref-type="bibr" rid="B15">Gao et al. 2021</xref>; <xref ref-type="bibr" rid="B8">Chen et al. 2022</xref>). Of these genera, no <abbrev xmlns:xlink="http://www.w3.org/1999/xlink" xlink:title="small subunit" id="ABBRID0ES5AK" xlink:type="simple">SSU</abbrev>, <abbrev xmlns:xlink="http://www.w3.org/1999/xlink" xlink:title="internal transcribed spacer" id="ABBRID0EW5AK" xlink:type="simple">ITS</abbrev>, <abbrev xmlns:xlink="http://www.w3.org/1999/xlink" xlink:title="large subunit" id="ABBRID0E15AK" xlink:type="simple">LSU</abbrev>, <italic><abbrev xmlns:xlink="http://www.w3.org/1999/xlink" xlink:title="RNA polymerase II" id="ABBRID0E65AK" xlink:type="simple">RPB2</abbrev></italic> and <italic><abbrev xmlns:xlink="http://www.w3.org/1999/xlink" xlink:title="translation elongation factor EF-1α" id="ABBRID0EE6AK" xlink:type="simple">EF1A</abbrev></italic> sequences are available for the genera <italic><tp:taxon-name><tp:taxon-name-part taxon-name-part-type="genus" reg="Cavimalum">Cavimalum</tp:taxon-name-part></tp:taxon-name></italic>, <italic><tp:taxon-name><tp:taxon-name-part taxon-name-part-type="genus" reg="Epicrea">Epicrea</tp:taxon-name-part></tp:taxon-name></italic>, <italic><tp:taxon-name><tp:taxon-name-part taxon-name-part-type="genus" reg="Helminthascus">Helminthascus</tp:taxon-name-part></tp:taxon-name></italic>, <italic><tp:taxon-name><tp:taxon-name-part taxon-name-part-type="genus" reg="Konradia">Konradia</tp:taxon-name-part></tp:taxon-name></italic>, <italic><tp:taxon-name><tp:taxon-name-part taxon-name-part-type="genus" reg="Loculistroma">Loculistroma</tp:taxon-name-part></tp:taxon-name></italic>, <italic><tp:taxon-name><tp:taxon-name-part taxon-name-part-type="genus" reg="Mycomalus">Mycomalus</tp:taxon-name-part></tp:taxon-name></italic> and <italic><tp:taxon-name><tp:taxon-name-part taxon-name-part-type="genus" reg="Neocordyceps">Neocordyceps</tp:taxon-name-part></tp:taxon-name></italic>, while the sequences for the genera <italic><tp:taxon-name><tp:taxon-name-part taxon-name-part-type="genus" reg="Nigrocornus">Nigrocornus</tp:taxon-name-part></tp:taxon-name></italic>, <italic><tp:taxon-name><tp:taxon-name-part taxon-name-part-type="genus" reg="Pseudomeria">Pseudomeria</tp:taxon-name-part></tp:taxon-name></italic> and <italic><tp:taxon-name><tp:taxon-name-part taxon-name-part-type="genus" reg="Romanoa">Romanoa</tp:taxon-name-part></tp:taxon-name></italic> are unverified or lacking (<ext-link xmlns:xlink="http://www.w3.org/1999/xlink" xlink:href="https://www.ncbi.nlm.nih.gov/" ext-link-type="uri" xlink:type="simple">https://www.ncbi.nlm.nih.gov/</ext-link>, accessed on 8 May 2023). Therefore, we could not compare the phylogenetic relationships between these genera and <italic><tp:taxon-name><tp:taxon-name-part taxon-name-part-type="genus" reg="Paraneoaraneomyces">Paraneoaraneomyces</tp:taxon-name-part></tp:taxon-name></italic>. In addition, amongst these genera, <italic><tp:taxon-name><tp:taxon-name-part taxon-name-part-type="genus" reg="Cavimalum">Cavimalum</tp:taxon-name-part></tp:taxon-name></italic>, <italic><tp:taxon-name><tp:taxon-name-part taxon-name-part-type="genus" reg="Epicrea">Epicrea</tp:taxon-name-part></tp:taxon-name></italic>, <italic><tp:taxon-name><tp:taxon-name-part taxon-name-part-type="genus" reg="Helminthascus">Helminthascus</tp:taxon-name-part></tp:taxon-name></italic>, <italic><tp:taxon-name><tp:taxon-name-part taxon-name-part-type="genus" reg="Konradia">Konradia</tp:taxon-name-part></tp:taxon-name></italic>, <italic><tp:taxon-name><tp:taxon-name-part taxon-name-part-type="genus" reg="Mycomalus">Mycomalus</tp:taxon-name-part></tp:taxon-name></italic> and <italic><tp:taxon-name><tp:taxon-name-part taxon-name-part-type="genus" reg="Sphaerocordyceps">Sphaerocordyceps</tp:taxon-name-part></tp:taxon-name></italic> no asexual morph has been reported (White et al. 2003; <xref ref-type="bibr" rid="B18">Hyde et al. 2020</xref>). We, therefore, have not been able to compare the morphological characteristics between these genera and <italic><tp:taxon-name><tp:taxon-name-part taxon-name-part-type="genus" reg="Paraneoaraneomyces">Paraneoaraneomyces</tp:taxon-name-part></tp:taxon-name></italic>. Phylogenetically, <italic><tp:taxon-name><tp:taxon-name-part taxon-name-part-type="genus" reg="Paraneoaraneomyces">Paraneoaraneomyces</tp:taxon-name-part><tp:taxon-name-part taxon-name-part-type="species" reg="sinensis">sinensis</tp:taxon-name-part></tp:taxon-name></italic> represents a well-supported monophyletic lineage in the family <tp:taxon-name><tp:taxon-name-part taxon-name-part-type="family">Clavicipitaceae</tp:taxon-name-part></tp:taxon-name> and closely related to <italic><tp:taxon-name><tp:taxon-name-part taxon-name-part-type="genus" reg="Neoaraneomyces">Neoaraneomyces</tp:taxon-name-part></tp:taxon-name></italic> (Fig. <xref ref-type="fig" rid="F1">1</xref>). Morphologically, <italic><tp:taxon-name><tp:taxon-name-part taxon-name-part-type="genus" reg="Paraneoaraneomyces">Paraneoaraneomyces</tp:taxon-name-part></tp:taxon-name></italic> can be distinguished from other genera in the family <tp:taxon-name><tp:taxon-name-part taxon-name-part-type="family">Clavicipitaceae</tp:taxon-name-part></tp:taxon-name> by the cymbiform to reniform conidia adhering to the apex of the phialides or in the form of small globose heads at the apex of the phialides and the phialides were solitary, straight to flexuous and arose from the aerial or regimental hyphae.</p></tp:treatment-sec><tp:treatment-sec><!--Section generated to contain objects referenced in tp:taxon-treatment.--><fig id="F1" position="float" orientation="portrait"><object-id xmlns:xlink="http://www.w3.org/1999/xlink" content-type="doi" xlink:type="simple">10.3897/mycokeys.98.106240.figure1</object-id><object-id xmlns:xlink="http://www.w3.org/1999/xlink" content-type="arpha" xlink:type="simple">C01A6EDA-CC04-5FD3-848F-F7263C897ECB</object-id><label>Figure 1.</label><caption><p>Phylogram based on the Maximum Likelihood (<abbrev xmlns:xlink="http://www.w3.org/1999/xlink" xlink:title="Maximum Likelihood" id="ABBRID0EFZAK" xlink:type="simple">ML</abbrev>) analysis using the <abbrev xmlns:xlink="http://www.w3.org/1999/xlink" xlink:title="small subunit" id="ABBRID0EJZAK" xlink:type="simple">SSU</abbrev>, <abbrev xmlns:xlink="http://www.w3.org/1999/xlink" xlink:title="internal transcribed spacer" id="ABBRID0ENZAK" xlink:type="simple">ITS</abbrev>, <abbrev xmlns:xlink="http://www.w3.org/1999/xlink" xlink:title="large subunit" id="ABBRID0ERZAK" xlink:type="simple">LSU</abbrev>, <italic><abbrev xmlns:xlink="http://www.w3.org/1999/xlink" xlink:title="RNA polymerase II" id="ABBRID0EWZAK" xlink:type="simple">RPB2</abbrev></italic> and <italic><abbrev xmlns:xlink="http://www.w3.org/1999/xlink" xlink:title="translation elongation factor EF-1α" id="ABBRID0E2ZAK" xlink:type="simple">EF1A</abbrev></italic> sequences of <tp:taxon-name><tp:taxon-name-part taxon-name-part-type="family">Clavicipitaceae</tp:taxon-name-part></tp:taxon-name>. The <abbrev xmlns:xlink="http://www.w3.org/1999/xlink" xlink:title="Maximum Likelihood" id="ABBRID0EF1AK" xlink:type="simple">ML</abbrev> bootstrap values (≥ 70%) and the Bayesian posterior probability values (≥ 0.70) are indicated along the branches (BP/<abbrev xmlns:xlink="http://www.w3.org/1999/xlink" xlink:title="Maximum Likelihood" id="ABBRID0EJ1AK" xlink:type="simple">ML</abbrev>). The new taxa are highlighted in bold.</p></caption><graphic xmlns:xlink="http://www.w3.org/1999/xlink" xlink:href="mycokeys-98-113-g001.jpg" position="float" orientation="portrait" xlink:type="simple" id="oo_860996.jpg"><uri content-type="original_file" xlink:type="simple">https://binary.pensoft.net/fig/860996</uri></graphic></fig></tp:treatment-sec><ref-list><ref id="B18"><mixed-citation xmlns:xlink="http://www.w3.org/1999/xlink" xlink:type="simple"><person-group><name name-style="western"><surname>Hyde</surname><given-names>KD</given-names></name><name name-style="western"><surname>Norphanphoun</surname><given-names>C</given-names></name><name name-style="western"><surname>Maharachchikumbura</surname><given-names>SSN</given-names></name><name name-style="western"><surname>Bhat</surname><given-names>DJ</given-names></name><name name-style="western"><surname>Jones</surname><given-names>EBG</given-names></name><name name-style="western"><surname>Bundhun</surname><given-names>D</given-names></name><name name-style="western"><surname>Chen</surname><given-names>YJ</given-names></name><name name-style="western"><surname>Bao</surname><given-names>DF</given-names></name><name name-style="western"><surname>Boonmee</surname><given-names>S</given-names></name><name name-style="western"><surname>Calabon</surname><given-names>MS</given-names></name><name name-style="western"><surname>Chaiwan</surname><given-names>N</given-names></name><name name-style="western"><surname>Chethana</surname><given-names>KWT</given-names></name><name name-style="western"><surname>Dai</surname><given-names>DQ</given-names></name><name name-style="western"><surname>Dayarathne</surname><given-names>MC</given-names></name><name name-style="western"><surname>Devadatha</surname><given-names>B</given-names></name><name name-style="western"><surname>Dissanayake</surname><given-names>AJ</given-names></name><name name-style="western"><surname>Dissanayake</surname><given-names>LS</given-names></name><name name-style="western"><surname>Doilom</surname><given-names>M</given-names></name><name name-style="western"><surname>Dong</surname><given-names>W</given-names></name><name name-style="western"><surname>Fan</surname><given-names>XL</given-names></name><name name-style="western"><surname>Goonasekara</surname><given-names>ID</given-names></name><name name-style="western"><surname>Hongsanan</surname><given-names>S</given-names></name><name name-style="western"><surname>Huang</surname><given-names>SK</given-names></name><name name-style="western"><surname>Jayawardena</surname><given-names>RS</given-names></name><name name-style="western"><surname>Jeewon</surname><given-names>R</given-names></name><name name-style="western"><surname>Karunarathna</surname><given-names>A</given-names></name><name name-style="western"><surname>Konta</surname><given-names>S</given-names></name><name name-style="western"><surname>Kumar</surname><given-names>V</given-names></name><name name-style="western"><surname>Lin</surname><given-names>CG</given-names></name><name name-style="western"><surname>Liu</surname><given-names>JK</given-names></name><name name-style="western"><surname>Liu</surname><given-names>NG</given-names></name><name name-style="western"><surname>Luangsa-ard</surname><given-names>J</given-names></name><name name-style="western"><surname>Lumyong</surname><given-names>S</given-names></name><name name-style="western"><surname>Luo</surname><given-names>ZL</given-names></name><name name-style="western"><surname>Marasinghe</surname><given-names>DS</given-names></name><name name-style="western"><surname>McKenzie</surname><given-names>EHC</given-names></name><name name-style="western"><surname>Niego</surname><given-names>AGT</given-names></name><name name-style="western"><surname>Niranjan</surname><given-names>M</given-names></name><name name-style="western"><surname>Perera</surname><given-names>RH</given-names></name><name name-style="western"><surname>Phukhamsakda</surname><given-names>C</given-names></name><name name-style="western"><surname>Rathnayaka</surname><given-names>AR</given-names></name><name name-style="western"><surname>Samarakoon</surname><given-names>MC</given-names></name><name name-style="western"><surname>Samarakoon</surname><given-names>SMBC</given-names></name><name name-style="western"><surname>Sarma</surname><given-names>VV</given-names></name><name name-style="western"><surname>Senanayake</surname><given-names>IC</given-names></name><name name-style="western"><surname>Shang</surname><given-names>QJ</given-names></name><name name-style="western"><surname>Stadler</surname><given-names>M</given-names></name><name name-style="western"><surname>Tibpromma</surname><given-names>S</given-names></name><name name-style="western"><surname>Wanasinghe</surname><given-names>DN</given-names></name><name name-style="western"><surname>Wei</surname><given-names>DP</given-names></name><name name-style="western"><surname>Wijayawardene</surname><given-names>NN</given-names></name><name name-style="western"><surname>Xiao</surname><given-names>YP</given-names></name><name name-style="western"><surname>Yang</surname><given-names>J</given-names></name><name name-style="western"><surname>Zeng</surname><given-names>XY</given-names></name><name name-style="western"><surname>Zhang</surname><given-names>SN</given-names></name><name name-style="western"><surname>Xiang</surname><given-names>MM</given-names></name></person-group> (<year>2020</year>) <article-title>Refined families of <tp:taxon-name><tp:taxon-name-part taxon-name-part-type="class">Sordariomycetes</tp:taxon-name-part></tp:taxon-name>.</article-title><source>Mycosphere: Journal of Fungal Biology</source><volume>11</volume>(<issue>1</issue>): <fpage>305</fpage>–<lpage>1059</lpage>. <ext-link xlink:href="10.5943/mycosphere/11/1/7" ext-link-type="doi" xlink:type="simple">https://doi.org/10.5943/mycosphere/11/1/7</ext-link></mixed-citation></ref><ref id="B38"><mixed-citation xmlns:xlink="http://www.w3.org/1999/xlink" xlink:type="simple"><person-group><name name-style="western"><surname>Mongkolsamrit</surname><given-names>S</given-names></name><name name-style="western"><surname>Khonsanit</surname><given-names>A</given-names></name><name name-style="western"><surname>Thanakitpipattana</surname><given-names>D</given-names></name><name name-style="western"><surname>Tasanathai</surname><given-names>K</given-names></name><name name-style="western"><surname>Noisripoom</surname><given-names>W</given-names></name><name name-style="western"><surname>Lamlertthon</surname><given-names>S</given-names></name><name name-style="western"><surname>Himaman</surname><given-names>W</given-names></name><name name-style="western"><surname>Houbraken</surname><given-names>J</given-names></name><name name-style="western"><surname>Samson</surname><given-names>RA</given-names></name><name name-style="western"><surname>Luangsa-ard</surname><given-names>JJ</given-names></name></person-group> (<year>2020a</year>) <article-title>Revisiting <italic><tp:taxon-name><tp:taxon-name-part taxon-name-part-type="genus">Metarhizium</tp:taxon-name-part></tp:taxon-name></italic> and the description of new species from Thailand.</article-title><source>Studies in Mycology</source><volume>95</volume>: <fpage>171</fpage>–<lpage>251</lpage>. <ext-link xlink:href="10.1016/j.simyco.2020.04.001" ext-link-type="doi" xlink:type="simple">https://doi.org/10.1016/j.simyco.2020.04.001</ext-link></mixed-citation></ref><ref id="B40"><mixed-citation xmlns:xlink="http://www.w3.org/1999/xlink" xlink:type="simple"><person-group><name name-style="western"><surname>Mongkolsamrit</surname><given-names>S</given-names></name><name name-style="western"><surname>Noisripoom</surname><given-names>W</given-names></name><name name-style="western"><surname>Thanakitpipattana</surname><given-names>D</given-names></name><name name-style="western"><surname>Khonsanit</surname><given-names>A</given-names></name><name name-style="western"><surname>Lamlertthon</surname><given-names>S</given-names></name><name name-style="western"><surname>Luangsa-ard</surname><given-names>JJ</given-names></name></person-group> (<year>2021</year>) <article-title>New species in <italic><tp:taxon-name><tp:taxon-name-part taxon-name-part-type="genus">Aciculosporium</tp:taxon-name-part></tp:taxon-name></italic>, <italic><tp:taxon-name><tp:taxon-name-part taxon-name-part-type="genus">Shimizuomyces</tp:taxon-name-part></tp:taxon-name></italic> and a new genus <italic><tp:taxon-name><tp:taxon-name-part taxon-name-part-type="genus">Morakotia</tp:taxon-name-part></tp:taxon-name></italic> associated with plants in <tp:taxon-name><tp:taxon-name-part taxon-name-part-type="family">Clavicipitaceae</tp:taxon-name-part></tp:taxon-name> from Thailand.</article-title><source>Fungal Systematics and Evolution</source><volume>8</volume>: <fpage>27</fpage>–<lpage>37</lpage>. <ext-link xlink:href="10.3114/fuse.2021.08.03" ext-link-type="doi" xlink:type="simple">https://doi.org/10.3114/fuse.2021.08.03</ext-link></mixed-citation></ref><ref id="B15"><mixed-citation xmlns:xlink="http://www.w3.org/1999/xlink" xlink:type="simple"><person-group><name name-style="western"><surname>Gao</surname><given-names>S</given-names></name><name name-style="western"><surname>Meng</surname><given-names>W</given-names></name><name name-style="western"><surname>Zhang</surname><given-names>L</given-names></name><name name-style="western"><surname>Yue</surname><given-names>Q</given-names></name><name name-style="western"><surname>Zheng</surname><given-names>X</given-names></name><name name-style="western"><surname>Xu</surname><given-names>L</given-names></name></person-group> (<year>2021</year>) <tp:taxon-name><tp:taxon-name-part taxon-name-part-type="genus">Parametarhizium</tp:taxon-name-part> (<tp:taxon-name-part taxon-name-part-type="subgenus">Clavicipitaceae</tp:taxon-name-part>)</tp:taxon-name> gen. nov. with two new species as a potential biocontrol agent isolated from forest litters in Northeast China. Frontiers in Microbiology 12: e627744. <ext-link xlink:href="10.3389/fmicb.2021.627744" ext-link-type="doi" xlink:type="simple">https://doi.org/10.3389/fmicb.2021.627744</ext-link></mixed-citation></ref><ref id="B8"><mixed-citation xmlns:xlink="http://www.w3.org/1999/xlink" xlink:type="simple"><person-group><name name-style="western"><surname>Chen</surname><given-names>WH</given-names></name><name name-style="western"><surname>Liang</surname><given-names>JD</given-names></name><name name-style="western"><surname>Ren</surname><given-names>XX</given-names></name><name name-style="western"><surname>Zhao</surname><given-names>JH</given-names></name><name name-style="western"><surname>Han</surname><given-names>YF</given-names></name><name name-style="western"><surname>Liang</surname><given-names>ZQ</given-names></name></person-group> (<year>2022</year>) <article-title>Phylogenetic, ecological and morphological characteristics reveal two new spider-associated genera in <tp:taxon-name><tp:taxon-name-part taxon-name-part-type="family">Clavicipitaceae</tp:taxon-name-part></tp:taxon-name>.</article-title><source>MycoKeys</source><volume>91</volume>: <fpage>49</fpage>–<lpage>66</lpage>. <ext-link xlink:href="10.3897/mycokeys.91.86812" ext-link-type="doi" xlink:type="simple">https://doi.org/10.3897/mycokeys.91.86812</ext-link></mixed-citation></ref></ref-list></tp:taxon-treatment>
