# Supplementary material for: ﻿Morphological and phylogenetic characterisation of two new soil-borne fungal taxa belonging to Clavicipitaceae (Hypocreales, Ascomycota)
Source: MycoKeys. 2023 Jun 7;98:113–32. doi: 10.3897/mycokeys.98.106240 (PMC10267719; doi:10.3897/mycokeys.98.106240)
Supplement: XML Treatment for Paraneoaraneomyces sinensis [file mycokeys.98.106240-treatment2.xml]

<!DOCTYPE tp:taxon-treatment
  PUBLIC "-//TaxonX//DTD Taxonomic Treatment Publishing DTD v0 20100105//EN" "tax-treatment-NSO.dtd">
<tp:taxon-treatment xmlns:tp="http://www.plazi.org/taxpub"><tp:treatment-meta><kwd-group><label>Taxon classification</label><kwd>
              <named-content content-type="kingdom">Fungi</named-content>
            </kwd><kwd>
              <named-content content-type="order">Hypocreales</named-content>
            </kwd><kwd>
              <named-content content-type="family">Clavicipitaceae</named-content>
            </kwd></kwd-group><mixed-citation publication-type="journal"><person-group><name><surname>Zhang</surname><given-names>Zhi-Yuan</given-names></name><name><surname>Feng</surname><given-names>Yao</given-names></name><name><surname>Tong</surname><given-names>Shuo-Qiu</given-names></name><name><surname>Ding</surname><given-names>Chen-Yu</given-names></name><name><surname>Tao</surname><given-names>Gang</given-names></name><name><surname>Han</surname><given-names>Yan-Feng</given-names></name></person-group><article-title>﻿Morphological and phylogenetic characterisation of two new soil-borne fungal taxa belonging to <tp:taxon-name><tp:taxon-name-part taxon-name-part-type="family">Clavicipitaceae</tp:taxon-name-part></tp:taxon-name> (<tp:taxon-name><tp:taxon-name-part taxon-name-part-type="genus" reg="Hypocreales">Hypocreales</tp:taxon-name-part></tp:taxon-name>, <tp:taxon-name><tp:taxon-name-part taxon-name-part-type="genus" reg="Ascomycota">Ascomycota</tp:taxon-name-part></tp:taxon-name>)</article-title><source>MycoKeys</source><day>07</day><month>06</month><year>2023</year><volume>98</volume><fpage>113</fpage><lpage>132</lpage><pub-id pub-id-type="doi">10.3897/mycokeys.98.106240</pub-id></mixed-citation></tp:treatment-meta><tp:nomenclature><label>﻿</label><tp:taxon-name>
            <object-id xmlns:xlink="http://www.w3.org/1999/xlink" content-type="arpha" xlink:type="simple">4618CF8E-7A49-5523-99E6-0DF326FF2C4A</object-id>
            <tp:taxon-name-part taxon-name-part-type="genus" reg="Paraneoaraneomyces">Paraneoaraneomyces</tp:taxon-name-part>
            <tp:taxon-name-part taxon-name-part-type="species" reg="sinensis">sinensis</tp:taxon-name-part>
            <object-id xmlns:xlink="http://www.w3.org/1999/xlink" content-type="mycobank" xlink:type="simple">848160</object-id>
          </tp:taxon-name><tp:taxon-authority>Zhi. Y. Zhang &amp; Y. F. Han, sp. nov.</tp:taxon-authority><xref ref-type="fig" rid="F2">Fig. 2</xref></tp:nomenclature><tp:treatment-sec sec-type="etymology" id="SECID0EPGBK"><title>Etymology.</title><p>After the country of origin.</p></tp:treatment-sec><tp:treatment-sec sec-type="material" id="SECID0EUGBK"><title>Type.</title><p>Kaili City, Guizhou Province, China; <named-content xmlns:xlink="http://www.w3.org/1999/xlink" content-type="dwc:verbatimCoordinates" xlink:type="simple"><named-content content-type="geo-json" specific-use="{&#34;type&#34;:&#34;Point&#34;,&#34;coordinates&#34;:[109.385556,27.298889]}" id="NCID0E4GBK" xlink:type="simple">27°17’56’’N, 108°82’68’’E</named-content></named-content>; isolated from the green belt soil in July 2022; Zhi-Yuan Zhang (holotype ZY H-22.006, ex-holotype ZY 22.006, <italic>ibid.</italic>, ZY 22.007).</p></tp:treatment-sec><tp:treatment-sec sec-type="distribution" id="SECID0EEHBK"><title>Geographical distribution.</title><p>Guizhou Province, China.</p></tp:treatment-sec><tp:treatment-sec sec-type="description" id="SECID0EJHBK"><title>Description.</title><p>Culture characteristics (14 days at 25 °C): <bold><italic>Colonies</italic></bold> on <abbrev xmlns:xlink="http://www.w3.org/1999/xlink" xlink:title="potato dextrose agar" id="ABBRID0ESHBK" xlink:type="simple">PDA</abbrev> 35–37 mm in diameter, white, slightly raised at centre, fluffy, nearly round, margin regular; reverse: pale yellow. <bold><italic>Colonies</italic></bold> on <abbrev xmlns:xlink="http://www.w3.org/1999/xlink" xlink:title="malt extract agar" id="ABBRID0EZHBK" xlink:type="simple">MEA</abbrev> 35–37 mm in diameter, white, plicated, flocculent, nearly round, margin regular; reverse: pale yellow. <bold><italic>Colonies</italic></bold> on <abbrev xmlns:xlink="http://www.w3.org/1999/xlink" xlink:title="synthetic low-nutrient agar" id="ABBRID0EAIBK" xlink:type="simple">SNA</abbrev> 29–31 mm in diameter, white, flat, felty, nearly round, margin regular; reverse: white, compact at centre. <bold><italic>Colonies</italic></bold> on <abbrev xmlns:xlink="http://www.w3.org/1999/xlink" xlink:title="oatmeal agar" id="ABBRID0EHIBK" xlink:type="simple">OA</abbrev> 36–38 mm in diameter, white, felty, early round, margin regular; reverse: white.</p><fig id="F2" position="float" orientation="portrait"><object-id xmlns:xlink="http://www.w3.org/1999/xlink" content-type="doi" xlink:type="simple">10.3897/mycokeys.98.106240.figure2</object-id><object-id xmlns:xlink="http://www.w3.org/1999/xlink" content-type="arpha" xlink:type="simple">4B8EA333-2DA5-5D66-828E-6FF55469E236</object-id><label>Figure 2.</label><caption><p>Morphology of <italic><tp:taxon-name><tp:taxon-name-part taxon-name-part-type="genus" reg="Paraneoaraneomyces">Paraneoaraneomyces</tp:taxon-name-part><tp:taxon-name-part taxon-name-part-type="species" reg="sinensis">sinensis</tp:taxon-name-part></tp:taxon-name></italic> sp. nov. <bold>a–d</bold> colony on <abbrev xmlns:xlink="http://www.w3.org/1999/xlink" xlink:title="potato dextrose agar" id="ABBRID0EJJBK" xlink:type="simple">PDA</abbrev>, <abbrev xmlns:xlink="http://www.w3.org/1999/xlink" xlink:title="malt extract agar" id="ABBRID0ENJBK" xlink:type="simple">MEA</abbrev>, <abbrev xmlns:xlink="http://www.w3.org/1999/xlink" xlink:title="synthetic low-nutrient agar" id="ABBRID0ERJBK" xlink:type="simple">SNA</abbrev> and <abbrev xmlns:xlink="http://www.w3.org/1999/xlink" xlink:title="oatmeal agar" id="ABBRID0EVJBK" xlink:type="simple">OA</abbrev> after 14 d at 25 °C (upper surface and lower surface) <bold>e–h</bold> phialides, conidia <bold>i–k</bold> phialides are arising from hyphae regimental, conidia. Scale bars: 10 μm (<bold>e–k</bold>).</p></caption><graphic xmlns:xlink="http://www.w3.org/1999/xlink" xlink:href="mycokeys-98-113-g002.jpg" position="float" orientation="portrait" xlink:type="simple" id="oo_860997.jpg"><uri content-type="original_file" xlink:type="simple">https://binary.pensoft.net/fig/860997</uri></graphic></fig><p><bold><italic>Hyphae</italic></bold> hyaline, smooth, branched, septate, 1.0–3.0 μm in diameter. <bold><italic>Phialides</italic></bold> arising from aerial hyphae or hyphae regimental, solitary, straight to flexuous, tapering with enlarged base, smooth, hyaline, 19.0–34.0 × 0.5–1.5 µm (av. 27.0 × 1.1, n = 50). <bold><italic>Conidia</italic></bold> borne on the apices of the phialides or in small globose heads at the apex of the phialides. <bold><italic>Conidia</italic></bold> cymbiform to reniform, smooth-walled, one-celled, adhering in globose heads or the apex of phialides, 3.0–5.5 × 1.0–1.5 µm (av. 4.3 × 1.4, n = 50). <bold><italic>Sexual morph</italic></bold> undetermined.</p></tp:treatment-sec><tp:treatment-sec sec-type="material" id="SECID0EXKBK"><title>Additional material examined.</title><p>Kaili City, Guizhou Province, China; <named-content xmlns:xlink="http://www.w3.org/1999/xlink" content-type="dwc:verbatimCoordinates" xlink:type="simple"><named-content content-type="geo-json" specific-use="{&#34;type&#34;:&#34;Point&#34;,&#34;coordinates&#34;:[109.386111,27.303333]}" id="NCID0EALBK" xlink:type="simple">27°17’72’’N, 108°83’10’’E</named-content></named-content>; isolated from the green belt soil in July 2022; Zhi-Yuan Zhang, ZY 22.008.</p></tp:treatment-sec><tp:treatment-sec sec-type="notes" id="SECID0EFLBK"><title>Notes.</title><p>The multi-locus phylogenetic analyses showed that <italic><tp:taxon-name><tp:taxon-name-part taxon-name-part-type="genus" reg="Paraneoaraneomyces">Paraneoaraneomyces</tp:taxon-name-part><tp:taxon-name-part taxon-name-part-type="species" reg="sinensis">sinensis</tp:taxon-name-part></tp:taxon-name></italic> is closely related to <italic><tp:taxon-name><tp:taxon-name-part taxon-name-part-type="genus" reg="Neoaraneomyces">Neoaraneomyces</tp:taxon-name-part><tp:taxon-name-part taxon-name-part-type="species" reg="araneicola">araneicola</tp:taxon-name-part></tp:taxon-name></italic> (Fig. <xref ref-type="fig" rid="F1">1</xref>), but can be distinguished, based on differences in their sequence similarity. The <abbrev xmlns:xlink="http://www.w3.org/1999/xlink" xlink:title="internal transcribed spacer" id="ABBRID0EFMBK" xlink:type="simple">ITS</abbrev> sequence of <italic><tp:taxon-name><tp:taxon-name-part taxon-name-part-type="genus" reg="Pochonia">P.</tp:taxon-name-part><tp:taxon-name-part taxon-name-part-type="species" reg="sinensis">sinensis</tp:taxon-name-part></tp:taxon-name></italic> showed 93.6% similarity, differences in 13 base pairs (bp) and 22 gaps when compared to the 551 bp <abbrev xmlns:xlink="http://www.w3.org/1999/xlink" xlink:title="internal transcribed spacer" id="ABBRID0EUMBK" xlink:type="simple">ITS</abbrev> sequence of <italic><tp:taxon-name><tp:taxon-name-part taxon-name-part-type="genus" reg="Neoaraneomyces">N.</tp:taxon-name-part><tp:taxon-name-part taxon-name-part-type="species" reg="araneicola">araneicola</tp:taxon-name-part></tp:taxon-name></italic><ext-link xmlns:xlink="http://www.w3.org/1999/xlink" ext-link-type="gen" xlink:href="DY101711" xlink:type="simple">DY101711</ext-link> (Type strain). The <abbrev xmlns:xlink="http://www.w3.org/1999/xlink" xlink:title="large subunit" id="ABBRID0EINBK" xlink:type="simple">LSU</abbrev> sequence of <italic><tp:taxon-name><tp:taxon-name-part taxon-name-part-type="genus" reg="Pochonia">P.</tp:taxon-name-part><tp:taxon-name-part taxon-name-part-type="species" reg="sinensis">sinensis</tp:taxon-name-part></tp:taxon-name></italic> showed 99.3% similarity, differences in 5 bp and without gaps when compared to the 832 bp <abbrev xmlns:xlink="http://www.w3.org/1999/xlink" xlink:title="large subunit" id="ABBRID0EXNBK" xlink:type="simple">LSU</abbrev> sequence of <italic><tp:taxon-name><tp:taxon-name-part taxon-name-part-type="genus" reg="Neoaraneomyces">N.</tp:taxon-name-part><tp:taxon-name-part taxon-name-part-type="species" reg="araneicola">araneicola</tp:taxon-name-part></tp:taxon-name></italic><ext-link xmlns:xlink="http://www.w3.org/1999/xlink" ext-link-type="gen" xlink:href="DY101711" xlink:type="simple">DY101711</ext-link>. The <italic><abbrev xmlns:xlink="http://www.w3.org/1999/xlink" xlink:title="RNA polymerase II" id="ABBRID0EMOBK" xlink:type="simple">RPB2</abbrev></italic> sequence of <italic><tp:taxon-name><tp:taxon-name-part taxon-name-part-type="genus" reg="Pochonia">P.</tp:taxon-name-part><tp:taxon-name-part taxon-name-part-type="species" reg="sinensis">sinensis</tp:taxon-name-part></tp:taxon-name></italic> showed 83.9% similarity, differences in 158 bp and 8 gaps when compared to the 1,034 bp <italic><abbrev xmlns:xlink="http://www.w3.org/1999/xlink" xlink:title="RNA polymerase II" id="ABBRID0E3OBK" xlink:type="simple">RPB2</abbrev></italic> sequence of <italic><tp:taxon-name><tp:taxon-name-part taxon-name-part-type="genus" reg="Neoaraneomyces">N.</tp:taxon-name-part><tp:taxon-name-part taxon-name-part-type="species" reg="araneicola">araneicola</tp:taxon-name-part></tp:taxon-name></italic><ext-link xmlns:xlink="http://www.w3.org/1999/xlink" ext-link-type="gen" xlink:href="DY101711" xlink:type="simple">DY101711</ext-link>. The <italic><abbrev xmlns:xlink="http://www.w3.org/1999/xlink" xlink:title="translation elongation factor EF-1α" id="ABBRID0ERPBK" xlink:type="simple">EF1A</abbrev></italic> sequence of <italic><tp:taxon-name><tp:taxon-name-part taxon-name-part-type="genus" reg="Pochonia">P.</tp:taxon-name-part><tp:taxon-name-part taxon-name-part-type="species" reg="sinensis">sinensis</tp:taxon-name-part></tp:taxon-name></italic> showed 96.2% similarity, differences in 35 bp and without gaps when compared to the 937 bp <italic><abbrev xmlns:xlink="http://www.w3.org/1999/xlink" xlink:title="translation elongation factor EF-1α" id="ABBRID0EBQBK" xlink:type="simple">EF1A</abbrev></italic> sequence of <italic><tp:taxon-name><tp:taxon-name-part taxon-name-part-type="genus" reg="Neoaraneomyces">N.</tp:taxon-name-part><tp:taxon-name-part taxon-name-part-type="species" reg="araneicola">araneicola</tp:taxon-name-part></tp:taxon-name></italic><ext-link xmlns:xlink="http://www.w3.org/1999/xlink" ext-link-type="gen" xlink:href="DY101711" xlink:type="simple">DY101711</ext-link>. Morphologically, the phialides of <italic><tp:taxon-name><tp:taxon-name-part taxon-name-part-type="genus" reg="Pochonia">P.</tp:taxon-name-part><tp:taxon-name-part taxon-name-part-type="species" reg="sinensis">sinensis</tp:taxon-name-part></tp:taxon-name></italic> were solitary, straight to flexuous, arising from the aerial or regimental hyphae compared to the phialides of <italic><tp:taxon-name><tp:taxon-name-part taxon-name-part-type="genus" reg="Neoaraneomyces">N.</tp:taxon-name-part><tp:taxon-name-part taxon-name-part-type="species" reg="araneicola">araneicola</tp:taxon-name-part></tp:taxon-name></italic> that were solitary or in groups of two to four and arose from the aerial hyphae (<xref ref-type="bibr" rid="B8">Chen et al. 2022</xref>). Furthermore, the conidia of <italic><tp:taxon-name><tp:taxon-name-part taxon-name-part-type="genus" reg="Pochonia">P.</tp:taxon-name-part><tp:taxon-name-part taxon-name-part-type="species" reg="sinensis">sinensis</tp:taxon-name-part></tp:taxon-name></italic> were cymbiform to reniform and adhering to the apex of the phialides or in small globose heads at the apex of the phialides compared with fusiform to ellipsoidal conidia that were arranged as chains in <italic><tp:taxon-name><tp:taxon-name-part taxon-name-part-type="genus" reg="Neoaraneomyces">N.</tp:taxon-name-part><tp:taxon-name-part taxon-name-part-type="species" reg="araneicola">araneicola</tp:taxon-name-part></tp:taxon-name></italic> (<xref ref-type="bibr" rid="B8">Chen et al. 2022</xref>).</p></tp:treatment-sec><tp:treatment-sec><!--Section generated to contain objects referenced in tp:taxon-treatment.--><fig id="F1" position="float" orientation="portrait"><object-id xmlns:xlink="http://www.w3.org/1999/xlink" content-type="doi" xlink:type="simple">10.3897/mycokeys.98.106240.figure1</object-id><object-id xmlns:xlink="http://www.w3.org/1999/xlink" content-type="arpha" xlink:type="simple">C01A6EDA-CC04-5FD3-848F-F7263C897ECB</object-id><label>Figure 1.</label><caption><p>Phylogram based on the Maximum Likelihood (<abbrev xmlns:xlink="http://www.w3.org/1999/xlink" xlink:title="Maximum Likelihood" id="ABBRID0EFZAK" xlink:type="simple">ML</abbrev>) analysis using the <abbrev xmlns:xlink="http://www.w3.org/1999/xlink" xlink:title="small subunit" id="ABBRID0EJZAK" xlink:type="simple">SSU</abbrev>, <abbrev xmlns:xlink="http://www.w3.org/1999/xlink" xlink:title="internal transcribed spacer" id="ABBRID0ENZAK" xlink:type="simple">ITS</abbrev>, <abbrev xmlns:xlink="http://www.w3.org/1999/xlink" xlink:title="large subunit" id="ABBRID0ERZAK" xlink:type="simple">LSU</abbrev>, <italic><abbrev xmlns:xlink="http://www.w3.org/1999/xlink" xlink:title="RNA polymerase II" id="ABBRID0EWZAK" xlink:type="simple">RPB2</abbrev></italic> and <italic><abbrev xmlns:xlink="http://www.w3.org/1999/xlink" xlink:title="translation elongation factor EF-1α" id="ABBRID0E2ZAK" xlink:type="simple">EF1A</abbrev></italic> sequences of <tp:taxon-name><tp:taxon-name-part taxon-name-part-type="family">Clavicipitaceae</tp:taxon-name-part></tp:taxon-name>. The <abbrev xmlns:xlink="http://www.w3.org/1999/xlink" xlink:title="Maximum Likelihood" id="ABBRID0EF1AK" xlink:type="simple">ML</abbrev> bootstrap values (≥ 70%) and the Bayesian posterior probability values (≥ 0.70) are indicated along the branches (BP/<abbrev xmlns:xlink="http://www.w3.org/1999/xlink" xlink:title="Maximum Likelihood" id="ABBRID0EJ1AK" xlink:type="simple">ML</abbrev>). The new taxa are highlighted in bold.</p></caption><graphic xmlns:xlink="http://www.w3.org/1999/xlink" xlink:href="mycokeys-98-113-g001.jpg" position="float" orientation="portrait" xlink:type="simple" id="oo_860996.jpg"><uri content-type="original_file" xlink:type="simple">https://binary.pensoft.net/fig/860996</uri></graphic></fig></tp:treatment-sec><ref-list><ref id="B8"><mixed-citation xmlns:xlink="http://www.w3.org/1999/xlink" xlink:type="simple"><person-group><name name-style="western"><surname>Chen</surname><given-names>WH</given-names></name><name name-style="western"><surname>Liang</surname><given-names>JD</given-names></name><name name-style="western"><surname>Ren</surname><given-names>XX</given-names></name><name name-style="western"><surname>Zhao</surname><given-names>JH</given-names></name><name name-style="western"><surname>Han</surname><given-names>YF</given-names></name><name name-style="western"><surname>Liang</surname><given-names>ZQ</given-names></name></person-group> (<year>2022</year>) <article-title>Phylogenetic, ecological and morphological characteristics reveal two new spider-associated genera in <tp:taxon-name><tp:taxon-name-part taxon-name-part-type="family">Clavicipitaceae</tp:taxon-name-part></tp:taxon-name>.</article-title><source>MycoKeys</source><volume>91</volume>: <fpage>49</fpage>–<lpage>66</lpage>. <ext-link xlink:href="10.3897/mycokeys.91.86812" ext-link-type="doi" xlink:type="simple">https://doi.org/10.3897/mycokeys.91.86812</ext-link></mixed-citation></ref></ref-list></tp:taxon-treatment>
