# Supplementary material for: ﻿Morphological and phylogenetic characterisation of two new soil-borne fungal taxa belonging to Clavicipitaceae (Hypocreales, Ascomycota)
Source: MycoKeys. 2023 Jun 7;98:113–32. doi: 10.3897/mycokeys.98.106240 (PMC10267719; doi:10.3897/mycokeys.98.106240)
Supplement: XML Treatment for Pochonia sinensis [file mycokeys.98.106240-treatment3.xml]

<!DOCTYPE tp:taxon-treatment
  PUBLIC "-//TaxonX//DTD Taxonomic Treatment Publishing DTD v0 20100105//EN" "tax-treatment-NSO.dtd">
<tp:taxon-treatment xmlns:tp="http://www.plazi.org/taxpub"><tp:treatment-meta><kwd-group><label>Taxon classification</label><kwd>
              <named-content content-type="kingdom">Fungi</named-content>
            </kwd><kwd>
              <named-content content-type="order">Hypocreales</named-content>
            </kwd><kwd>
              <named-content content-type="family">Clavicipitaceae</named-content>
            </kwd></kwd-group><mixed-citation publication-type="journal"><person-group><name><surname>Zhang</surname><given-names>Zhi-Yuan</given-names></name><name><surname>Feng</surname><given-names>Yao</given-names></name><name><surname>Tong</surname><given-names>Shuo-Qiu</given-names></name><name><surname>Ding</surname><given-names>Chen-Yu</given-names></name><name><surname>Tao</surname><given-names>Gang</given-names></name><name><surname>Han</surname><given-names>Yan-Feng</given-names></name></person-group><article-title>﻿Morphological and phylogenetic characterisation of two new soil-borne fungal taxa belonging to <tp:taxon-name><tp:taxon-name-part taxon-name-part-type="family">Clavicipitaceae</tp:taxon-name-part></tp:taxon-name> (<tp:taxon-name><tp:taxon-name-part taxon-name-part-type="genus" reg="Hypocreales">Hypocreales</tp:taxon-name-part></tp:taxon-name>, <tp:taxon-name><tp:taxon-name-part taxon-name-part-type="genus" reg="Ascomycota">Ascomycota</tp:taxon-name-part></tp:taxon-name>)</article-title><source>MycoKeys</source><day>07</day><month>06</month><year>2023</year><volume>98</volume><fpage>113</fpage><lpage>132</lpage><pub-id pub-id-type="doi">10.3897/mycokeys.98.106240</pub-id></mixed-citation></tp:treatment-meta><tp:nomenclature><label>﻿</label><tp:taxon-name>
            <object-id xmlns:xlink="http://www.w3.org/1999/xlink" content-type="arpha" xlink:type="simple">EF90F62C-FFB5-55BF-AED4-302CA95AFBB6</object-id>
            <tp:taxon-name-part taxon-name-part-type="genus" reg="Pochonia">Pochonia</tp:taxon-name-part>
            <tp:taxon-name-part taxon-name-part-type="species" reg="sinensis">sinensis</tp:taxon-name-part>
            <object-id xmlns:xlink="http://www.w3.org/1999/xlink" content-type="mycobank" xlink:type="simple">848088</object-id>
          </tp:taxon-name><tp:taxon-authority>Zhi. Y. Zhang &amp; Y. F. Han, sp. nov.</tp:taxon-authority><xref ref-type="fig" rid="F3">Fig. 3</xref></tp:nomenclature><tp:treatment-sec sec-type="etymology" id="SECID0EAUBK"><title>Etymology.</title><p>After the country of origin.</p></tp:treatment-sec><tp:treatment-sec sec-type="material" id="SECID0EFUBK"><title>Type.</title><p>Kaili City, Guizhou Province, China; <named-content xmlns:xlink="http://www.w3.org/1999/xlink" content-type="dwc:verbatimCoordinates" xlink:type="simple"><named-content content-type="geo-json" specific-use="{&#34;type&#34;:&#34;Point&#34;,&#34;coordinates&#34;:[109.385556,27.298889]}" id="NCID0EOUBK" xlink:type="simple">27°17’56’’N, 108°82’68’’E</named-content></named-content>; isolated from the green belt soil in July 2022; Zhi-Yuan Zhang (holotype ZY H-22.009, ex-holotype ZY 22.009, <italic>ibid.</italic>, ZY 22.010).</p></tp:treatment-sec><tp:treatment-sec sec-type="distribution" id="SECID0EVUBK"><title>Geographical distribution.</title><p>Guizhou Province, China.</p></tp:treatment-sec><tp:treatment-sec sec-type="description" id="SECID0E1UBK"><title>Description.</title><p>Culture characteristics (14 days at 25 °C): <bold><italic>Colonies</italic></bold> on <abbrev xmlns:xlink="http://www.w3.org/1999/xlink" xlink:title="potato dextrose agar" id="ABBRID0EDVBK" xlink:type="simple">PDA</abbrev> fast-growing, reaching 74–77 mm in diameter, white, flat, fluffy to flocculent, margin identiﬁed; reverse: white. <bold><italic>Colonies</italic></bold> on <abbrev xmlns:xlink="http://www.w3.org/1999/xlink" xlink:title="malt extract agar" id="ABBRID0EKVBK" xlink:type="simple">MEA</abbrev> 67 mm in diameter, white, flat, compact, fluffy to flocculent, margin identiﬁed; reverse: white. <bold><italic>Colonies</italic></bold> on <abbrev xmlns:xlink="http://www.w3.org/1999/xlink" xlink:title="synthetic low-nutrient agar" id="ABBRID0ERVBK" xlink:type="simple">SNA</abbrev> 59–60 mm in diameter, white, aerial mycelia sparse, flat, flocculent, nearly round, margin regular; reverse: white. <bold><italic>Colonies</italic></bold> on <abbrev xmlns:xlink="http://www.w3.org/1999/xlink" xlink:title="oatmeal agar" id="ABBRID0EYVBK" xlink:type="simple">OA</abbrev> 58 mm in diameter, white, aerial mycelia sparse, flat, felty, nearly round; reverse: white.</p><fig id="F3" position="float" orientation="portrait"><object-id xmlns:xlink="http://www.w3.org/1999/xlink" content-type="doi" xlink:type="simple">10.3897/mycokeys.98.106240.figure3</object-id><object-id xmlns:xlink="http://www.w3.org/1999/xlink" content-type="arpha" xlink:type="simple">14F36826-1592-5737-B98C-CDE8D3DDCE3B</object-id><label>Figure 3.</label><caption><p>Morphology of <italic><tp:taxon-name><tp:taxon-name-part taxon-name-part-type="genus" reg="Pochonia">Pochonia</tp:taxon-name-part><tp:taxon-name-part taxon-name-part-type="species" reg="sinensis">sinensis</tp:taxon-name-part></tp:taxon-name></italic> sp. nov. <bold>a–d</bold> colony on <abbrev xmlns:xlink="http://www.w3.org/1999/xlink" xlink:title="potato dextrose agar" id="ABBRID0E1WBK" xlink:type="simple">PDA</abbrev>, <abbrev xmlns:xlink="http://www.w3.org/1999/xlink" xlink:title="malt extract agar" id="ABBRID0E5WBK" xlink:type="simple">MEA</abbrev>, <abbrev xmlns:xlink="http://www.w3.org/1999/xlink" xlink:title="synthetic low-nutrient agar" id="ABBRID0ECXBK" xlink:type="simple">SNA</abbrev> and <abbrev xmlns:xlink="http://www.w3.org/1999/xlink" xlink:title="oatmeal agar" id="ABBRID0EGXBK" xlink:type="simple">OA</abbrev> after 14 d at 25 °C (upper surface and lower surface) <bold>e–j</bold> phialides, conidia. Scale bars: 10 μm (<bold>e–j</bold>).</p></caption><graphic xmlns:xlink="http://www.w3.org/1999/xlink" xlink:href="mycokeys-98-113-g003.jpg" position="float" orientation="portrait" xlink:type="simple" id="oo_860998.jpg"><uri content-type="original_file" xlink:type="simple">https://binary.pensoft.net/fig/860998</uri></graphic></fig><p><bold><italic>Hyphae</italic></bold> hyaline, smooth, branched, septate, 0.5–1.5 μm in diameter. <bold><italic>Phialides</italic></bold> produced from prostrate aerial hyphae, solitary or rarely in whorls of 2–3, slender, tapering towards the tip, 5.5–51.0 × 0.5–1.5 µm (av. 22.0 × 1.0, n = 50). <bold><italic>Conidia</italic></bold> in small globose heads at the apex of the phialides. <bold><italic>Conidia</italic></bold> ovoid, sometimes subglobose or ellipsoidal, smooth-walled, one-celled, adhering in globose heads, 3.0–4.5 × 2.0–3.0 µm (av. 3.6 × 2.5, n = 50). Swollen hyphae not observed. <bold><italic>Dictyochlamydospores</italic></bold> not observed. <bold><italic>Crystals</italic></bold> absent. <bold><italic>Sexual morph</italic></bold> undetermined.</p></tp:treatment-sec><tp:treatment-sec sec-type="notes" id="SECID0EWYBK"><title>Notes.</title><p>The multi-locus phylogenetic analyses (Fig. <xref ref-type="fig" rid="F1">1</xref>) and morphological characteristics showed that ZY 22.009 and ZY 22.010 represent a new species of <italic><tp:taxon-name><tp:taxon-name-part taxon-name-part-type="genus" reg="Pochonia">Pochonia</tp:taxon-name-part></tp:taxon-name></italic>. Morphologically, <italic><tp:taxon-name><tp:taxon-name-part taxon-name-part-type="genus" reg="Pochonia">P.</tp:taxon-name-part><tp:taxon-name-part taxon-name-part-type="species" reg="sinensis">sinensis</tp:taxon-name-part></tp:taxon-name></italic> shared similar morphological characters with <italic><tp:taxon-name><tp:taxon-name-part taxon-name-part-type="genus" reg="Pochonia">P.</tp:taxon-name-part><tp:taxon-name-part taxon-name-part-type="species" reg="globispora">globispora</tp:taxon-name-part></tp:taxon-name></italic> and <italic><tp:taxon-name><tp:taxon-name-part taxon-name-part-type="genus" reg="Pochonia">P.</tp:taxon-name-part><tp:taxon-name-part taxon-name-part-type="species" reg="boninensis">boninensis</tp:taxon-name-part></tp:taxon-name></italic>, but does not produce dictyochlamydospores (<xref ref-type="bibr" rid="B70">Zare and Gams 2007</xref>; <xref ref-type="bibr" rid="B42">Nonaka et al. 2013</xref>). However, <italic><tp:taxon-name><tp:taxon-name-part taxon-name-part-type="genus" reg="Pochonia">P.</tp:taxon-name-part><tp:taxon-name-part taxon-name-part-type="species" reg="sinensis">sinensis</tp:taxon-name-part></tp:taxon-name></italic> can be easy distinguished from <italic><tp:taxon-name><tp:taxon-name-part taxon-name-part-type="genus" reg="Pochonia">P.</tp:taxon-name-part><tp:taxon-name-part taxon-name-part-type="species" reg="globispora">globispora</tp:taxon-name-part></tp:taxon-name></italic> and <italic><tp:taxon-name><tp:taxon-name-part taxon-name-part-type="genus" reg="Pochonia">P.</tp:taxon-name-part><tp:taxon-name-part taxon-name-part-type="species" reg="boninensis">boninensis</tp:taxon-name-part></tp:taxon-name></italic>, based on the ovoid conidia and the absence of irregularly swollen hyphae (<xref ref-type="bibr" rid="B70">Zare and Gams 2007</xref>; <xref ref-type="bibr" rid="B42">Nonaka et al. 2013</xref>).</p></tp:treatment-sec><tp:treatment-sec><!--Section generated to contain objects referenced in tp:taxon-treatment.--><fig id="F1" position="float" orientation="portrait"><object-id xmlns:xlink="http://www.w3.org/1999/xlink" content-type="doi" xlink:type="simple">10.3897/mycokeys.98.106240.figure1</object-id><object-id xmlns:xlink="http://www.w3.org/1999/xlink" content-type="arpha" xlink:type="simple">C01A6EDA-CC04-5FD3-848F-F7263C897ECB</object-id><label>Figure 1.</label><caption><p>Phylogram based on the Maximum Likelihood (<abbrev xmlns:xlink="http://www.w3.org/1999/xlink" xlink:title="Maximum Likelihood" id="ABBRID0EFZAK" xlink:type="simple">ML</abbrev>) analysis using the <abbrev xmlns:xlink="http://www.w3.org/1999/xlink" xlink:title="small subunit" id="ABBRID0EJZAK" xlink:type="simple">SSU</abbrev>, <abbrev xmlns:xlink="http://www.w3.org/1999/xlink" xlink:title="internal transcribed spacer" id="ABBRID0ENZAK" xlink:type="simple">ITS</abbrev>, <abbrev xmlns:xlink="http://www.w3.org/1999/xlink" xlink:title="large subunit" id="ABBRID0ERZAK" xlink:type="simple">LSU</abbrev>, <italic><abbrev xmlns:xlink="http://www.w3.org/1999/xlink" xlink:title="RNA polymerase II" id="ABBRID0EWZAK" xlink:type="simple">RPB2</abbrev></italic> and <italic><abbrev xmlns:xlink="http://www.w3.org/1999/xlink" xlink:title="translation elongation factor EF-1α" id="ABBRID0E2ZAK" xlink:type="simple">EF1A</abbrev></italic> sequences of <tp:taxon-name><tp:taxon-name-part taxon-name-part-type="family">Clavicipitaceae</tp:taxon-name-part></tp:taxon-name>. The <abbrev xmlns:xlink="http://www.w3.org/1999/xlink" xlink:title="Maximum Likelihood" id="ABBRID0EF1AK" xlink:type="simple">ML</abbrev> bootstrap values (≥ 70%) and the Bayesian posterior probability values (≥ 0.70) are indicated along the branches (BP/<abbrev xmlns:xlink="http://www.w3.org/1999/xlink" xlink:title="Maximum Likelihood" id="ABBRID0EJ1AK" xlink:type="simple">ML</abbrev>). The new taxa are highlighted in bold.</p></caption><graphic xmlns:xlink="http://www.w3.org/1999/xlink" xlink:href="mycokeys-98-113-g001.jpg" position="float" orientation="portrait" xlink:type="simple" id="oo_860996.jpg"><uri content-type="original_file" xlink:type="simple">https://binary.pensoft.net/fig/860996</uri></graphic></fig></tp:treatment-sec><ref-list><ref id="B70"><mixed-citation xmlns:xlink="http://www.w3.org/1999/xlink" xlink:type="simple"><person-group><name name-style="western"><surname>Zare</surname><given-names>R</given-names></name><name name-style="western"><surname>Gams</surname><given-names>W</given-names></name></person-group> (<year>2007</year>) <article-title><italic><tp:taxon-name><tp:taxon-name-part taxon-name-part-type="genus">Pochonia</tp:taxon-name-part><tp:taxon-name-part taxon-name-part-type="species">globispora</tp:taxon-name-part></tp:taxon-name></italic> sp. nov.</article-title><source>Nova Hedwigia</source><volume>84</volume>(<issue>3–4</issue>): <fpage>421</fpage>–<lpage>428</lpage>. <ext-link xlink:href="10.1127/0029-5035/2007/0084-0421" ext-link-type="doi" xlink:type="simple">https://doi.org/10.1127/0029-5035/2007/0084-0421</ext-link></mixed-citation></ref><ref id="B42"><mixed-citation xmlns:xlink="http://www.w3.org/1999/xlink" xlink:type="simple"><person-group><name name-style="western"><surname>Nonaka</surname><given-names>K</given-names></name><name name-style="western"><surname>Ōmura</surname><given-names>S</given-names></name><name name-style="western"><surname>Masuma</surname><given-names>R</given-names></name><name name-style="western"><surname>Kaifuchi</surname><given-names>S</given-names></name><name name-style="western"><surname>Masuma</surname><given-names>R</given-names></name></person-group> (<year>2013</year>) <article-title>Three new <italic><tp:taxon-name><tp:taxon-name-part taxon-name-part-type="genus">Pochonia</tp:taxon-name-part></tp:taxon-name></italic> taxa (<tp:taxon-name><tp:taxon-name-part taxon-name-part-type="family">Clavicipitaceae</tp:taxon-name-part></tp:taxon-name>) from soils in Japan.</article-title><source>Mycologia</source><volume>105</volume>(<issue>5</issue>): <fpage>1202</fpage>–<lpage>1218</lpage>. <ext-link xlink:href="10.3852/12-132" ext-link-type="doi" xlink:type="simple">https://doi.org/10.3852/12-132</ext-link></mixed-citation></ref></ref-list></tp:taxon-treatment>
