# Supplementary material for: ﻿Morphological and phylogenetic characterisation of two new soil-borne fungal taxa belonging to Clavicipitaceae (Hypocreales, Ascomycota)
Source: MycoKeys. 2023 Jun 7;98:113–32. doi: 10.3897/mycokeys.98.106240 (PMC10267719; doi:10.3897/mycokeys.98.106240)
Supplement: Supplementary material 1 — Sequence dataset [file mycokeys-98-113-s001.fas]

>ARSEF7487Metarhizium_anisopliae
?????????????????????????????????????????????????????????????????????????????????????????????????????????????????????????????????????????????????????????????????????????????????????????????????????????????????????????????????????????????????????????????????????????????????????????????????????????????????????????????????????????????????????????????????????????????????????????????????????????????????????????????????????????????????????????????????????????????????????????????????????????????????????????????????????????????????????????????????????????????????????????????????????????????????????????????????????????????????????????????????????????????????????????????????????????????????????????????????????????????????????????????????????????????????????????????????????????????????????????????????????????????????????????????????????????????????????????????????????????????????????????????????????????CCGCCGGGGACCC--------AAACCTTCTGA--ATTTTTTAAT--------------------------AAGTATCTTCTGAGTGGT---------------------TAAA--AAAAATGAATCAAAACTTTCAACAACGGATCTCTTGGTTCTGGCATCGATGAAGAACGCAGCGAAATGCGATAAGTAATGTGAATTGCAGAATTCAGTGAATCATCGAATCTTTGAACGCACATTGCGCCCGTCAGTATTCTGGCGGGCATGCCTGTTCGAGCGTCATTAC--GCCCCTCAAGTCCCCTG-----------------------------------TGGACTTGGTGTTGGGGAT-CGGCGAGGCTGGTTTTCC-------------------------AGCACAGCCG-TCCCTTAAATTAATTGGCGGTCTCGCC--GTGGC?????????????????????????????????????????????????????????????????????????????????????????????????????????????????????????????????????????????????????????????????????????????????????????????????????????????????????????????????????????????????????????????????????????????????????????????????????????????????????????????????????????????????????????????????????????????????????????????????????????????????????????????????????????????????????????????????????TTGGTAGAGATGGTAAGCTCGCTAAACCGCGTCAGCTGCACAACACACACTGGGGCTTGGTCTGTCCTGCCGAGACGCCAGAAGGTCAGGCTTGCGGCCTGGTCAAGAACCTGTCATTGATGTGTTATGTCAGTGTGGGTTCACCGGCCGAGCCATTGATTGAATTCATGATCAACCGTGGCATGGAAGTGGTGGAAGAGTACGAGCCGCTGAGATATCCCCATGCCACCAAGATCTTTGTCAATGGTGTTTGGGTTGGTGTACACCAAGATCCTAAGCACCTGGTCAGCCAAGTCTTGGATACTAGACGAAAGTCGTATCTGCAGTACGAGGTGTCTCTCGTCCGAGAAATCAGGGATCAAGAGTTCAAGATTTTCTCCGACGCTGGCCGAGTTATGAGACCAGTGTTTACTGTACAGCAAGAAGATGATCCCGAGACTGGCATTGAAAAAGGCCATCTCGTTTTGACCAAAGAGTTGGTTAACAAGCTTGCTAAAGAACAAGCTGAACCACCCGAAGACCCAAGCGAGAAAATTGGCTGGGAAGGACTGATTC-GTGCCGGCGCCGTCGAGTACCTCGATGCTGAAGAAGAAGAGACATCAATGATCTGCATGACGCCAGAGGATCTTGAGCTGTATCGTCTGCAGAAAGCCGGTGTTGCTCTTGATGACGATATTGGAGATGACCTGAATAAGCGTCTCAAGACCAAGACCAA-CCCCACAACGCACATGTA-TACGCATTGTGAAATTCACCGGCCAGACCCGTGAGCACGCTCTGCTCGCCTACACCCTGGGTGTCAAGCAGCTCATTGTCGCCATCAACAAGATGGACACCACCAAGTGGTCCGAGGCCCGTTACCAGGAAATCATCAAGGAGACTTCCAACTTCATCAAGAAGGTCGGCTACAACCCCAAGACCGTCGCCTTCGTCCCCATCTCCGGTTTCCACGGTGACAACATGCTTCAGGCCTCCACCAACTGCCCCTGGTACAAGGGTTGGGAGAAGGAGACCAAGGCTGGCAAGTCCACCGGCAAGACCCTCCTCGAGGCCATTGACGCCATTGAGCCCCCCAAGCGTCCCACCGACAAGCCCCTCCGTCTTCCCCTCCAGGATGTGTACAAGATTGGCGGTATTGGAACTGTCCCTGTCGGCCGTATCGAGACTGGTGTCCTCAAGCCCGGTATGGTCGTTACCTTTGCTCCCTCCAACGTCACCACTGAAGTCAAGTCCGTGGAAATGCACCACGAGCAGCTTACCGA---GGGTGTCCCCGGTGACAACGTTGGTTTCAACGTGAAGAACGTTTCCGTCAAGGAAATCCGCCGTGGTAACGTTGCTGGTGACTCCAAGAACGACCCCCCCATGGGTGCCGCTTCCTTCGATGCCCAGGTCATCGTTCTCAACCACCCCGGCCAGGTCGGTGCTGGTTACGCTCCCGTCCTCGATTGCCACACCGCCCACATTGCCTGCAAGTTCTCTGAGATCAAGGAGAAGATTGACCGACGTACCGGT-AAGGCTGTTGAGTCTGCCCCCAAGTTCATCAAGTCCGGTGACTCTG

>ARSEF7682Regiocrella_camerunensis
?????????????????????????????????????????????????????????????????????????????????????????????????????????????????????????????????????????????????????????????????????????????????????????????????????????????????????????????????????????????????????????????????????????????????????????????????????????????????????????????????????????????????????????????????????????????????????????????????????????????????????????????????????????????????????????????????????????????????????????????????????????????????????????????????????????????????????????????????????????????????????????????????????????????????????????????????????????????????????????????????????????????????????????????????????????????????????????????????????????????????????????????????????????????????????????????????????????????????????????????????????????????????????????????????????????????????????????????????????????????????????????????????????????????????????????????????????????????????????????????????????????????????????????????????????????????????????????????????????????????????????????????????????????????????????????????????????????????????????????????????????????????????????????????????????????????????????????????????????????????????????????????????????????????????????????????????????????????????????????????????????????????????????????????????????????????????????????????????????????AGGATGCTTCTGGCGAGGTGCCTTCCGAGTTCCCTGGAACGGGACGCCATAGAGGGTGAGAGCCCCGTCTGGTCGGACGCCGAGCC-TCTGTGAAGCTCCTTCGACGAGTCGAGTAGTTTGGGAATGCTGCTCCAAACGGGAGGTATATGTCTTCTAAAGCTAAATACCGGCCAGAGACCGATAGCGCACAAGTAGAGTGATCGAAAGATGAAAAGCACTTTGAAAAGAGGGTTAAACAGTACGTGAAATTGTTGAAAGGGAAGCGCTCACGACCAGACTTGGGCG-CGGCGG-ATCATCCAGC-G--GTC-TCCGCTGGTGCGCTTCG-CCGC--GG-CCAGGCCAGCATCGGTCCG--CGCCGGGGGACAAAGGCGGCGGGAACGTGGC-TCCC--TCGGGAGTGTTATAGCCCGCCGCGCAATGCCCTGGGGCGGACCGAGGTTC-GCGC????????????????????????????????????????????????????????????????????????????????????????????????????????????????????????????????????????????????????????????????????????????????????????????????????????????????????????????????????????????????????????????????????????????????????????????????????????????????????????????????????????????????????????????????????????????????????????????????????????????????????????????????????????????????????????????????????????????????????????????????????????????????????????????????????????????????????????????????????????????????????????????????????????????????????????????????????????????????????????????????????????????????????????????????????????????????????????????????????????????????????????????????????????????????????GGTCAGACCCGTGAGCACGCTCTGCTCGCCTACACCCTGGGTGTCAAGCAGCTCATTGTCGCCATCAACAAGATGGACACTGCCAAGTGGGCCGAGGCTCGTTACCAGGAAATCATCAAGGAAACCTCCAACTTCATCAAGAAGGTCGGCTACAACCCCAAGACCGTACCCTTCGTCCCCATCTCCGGTTTCAACGGTGACAACATGTTGGCGGCCTCCTCCAACTGCCCCTGGTACAAGGGCTGGGAGAAGGAGACCAAGGCTGGCAAGTCTACCGGCAAGACCCTTCTCGAGGCCATTGACTCCATCGAGCCCCCCAAGCGTCCCGTTGACAAGCCCCTCCGTCTTCCCCTCCAGGATGTCTACAAGATCGGTGGTATTGGAACAGTCCCTGTCGGCCGTATCGAGACTGGTGTCCTCAAGCCCGGTATGGTCGTCACCTTTGCCCCTGCCAACGTCACCACTGAAGTCAAATCTGTCGAAATGCACCACGAACAGCTCACTGA---GGGCAACCCTGGTGACAACGTCGGTTTCAACGTGAAGAACGTCTCTGTCAAGGATATCCGCCGTGGTAACGTTGCTGGTGACTCCAAGAACGACCCTCCCCAGGGTGCCGCTTCTTTCGACGCCCAGGTCATTGTTCTCAACCACCCTGGTCAGGTCGGTGCCGGCTACGCCCCCGTCCTCGACTGCCACACCGCCCACATTGCCTGCAAGTTCTCTGAGATCAAGGAGAAGATTGACCGACGTACCGGC-AAGGCTGTCGAAGCCGCCCCCAAGTTCATCAAGTCAGGTGACTCCG

>ATCC16180Ustilaginoidea_virens
??????????????????????????????????????????????????????????????????????????????????????????????????????????????????????????????????????????????????????????????????????????????????????????????????????????????????????????????????????????????????????????????????????????????????????????????????????????????????????????????????????????????????????????????????????????????????????????????????????????????????????????????????????????????????????????????????????????????????????????????????????????????????????????????????????????????????????????????????????????????????????????????????????????????????????????????????????????????????????????????????????????????????????????????????????????????????????????????????????????????????????????????????????????????????????????????????????????????????????????????????????????????????????????????????????????????????????????????????????????????????????????????????????????????????????????????????????????????????????????????????????????????????????????????????????????????????????????????????????????????????????????????????????????????????????????????????????????????????????????????????????????????????????????????????????????????????????????????????????????????????????????????????????????????????????????????????????????????????????????????????????????????????????????????????????????????????????????????????????????????????????????????????????????????????????????????????????????????????????????????????????????????????????????????????????????????????????????????????????????????????????????????????????????????????????????????????????????????????????????????????????????????????????????????????????????????????????????????????????????????????????????????????????????????????????????????????????????????????????????????????????????????????????????????????????????????TTGGCAGAGACGGAAAGCTGGCCAAGCCGCGTCAGTTGCACAACACGCATTGGGGTTTGGTGTGCCCTGCAGAAACACCCGAAGGTCAAGCTTGTGGCCTCGTCAAGAATTTGTCCCTCATGTGCTATGTCAGTGTGGGATCACCTTCTGAGCCGCTGATAGAATTCATGATCAACCGGGGCATGGAAGTCGTCGAGGAGTATGAACCGCTGAGATACCCCCACGCGACCAAGATTTTCGTCAACGGTGTCTGGGTTGGCGTGCATCAGGATCCCAAACACCTTGTCGGACAAGTCCTGGATACCCGGCGAAAGTCCTATCTACAGTACGAAGTATCGCTGATCCGAGAAATCCGAGACCAGGAGTTCAAGATCTTTTCAGACGCTGGACGCGTCATGAGACCTGTCTTTACGGTGCAGCAGGAAGACGACCCTGAGACTGGCCTTGAAAAGGGCCATCTGGTCCTTTCGAAGGAACTTGTCAACAAGCTTGCCAAGGAGCAAGCTGAGCCCCCCGAAGACCCGAGTGAAAAGCTCGGATGGGAAGGTCTAATCA-GAGCCGGTGCCGTCGAATACCTCGATGCCGAGGAAGAGGAGACGTCCATGATTTGCATGACGCCGGAGGACCTTGAGCTGTACCGTCTACAAAAGGCTGGAGTCGCCCTCGACGATGACATGGGCGATGACCTGAACAGGCGTCTCAAGACCAAAACAAA-CCCAACCACGCACATGTA-TACCCACTGTGAAATTCATCGGCCAAACCCGTGAGCACGCTCTGCTCGCCTACACTCTGGGCGTCAAGCAGCTCATTGTTGCCATCAACAAGATGGACACCACCAAGTGGTCCGAGGCCCGTTACCTGGAAATCATCAAGGAGACGTCCAACTTCATCAAGAAGGTCGGATACAACGCCAAGACCGTCCCCTTTGTCCCCATCTCCGGTTTCAACGGCGACAACATGCTTACTGCCTCCACCAACTGCCCCTGGTACAAGGGATGGGAGAAGGAGACCAAGGCTGGCAAGTCCACCGGCAAGACTCTTCTCGAGGCCATTGACGCCATTGAGCCCCCCAAGCGTCCCACCGACAAGCCCCTCCGTCTTCCCCTCCAGGATGTGTACAAGATTGGCGGTATCGGAACCGTCCCTGTCGGCCGTATCGAGACTGGTATCCTCAAGCCCGGCATGGTCGTCACCTTTGCCCCCTCCAACGTCACCACTGAAGTCAAGTCGGTGGAAATGCACCACGAGCAGCTTACCGA---GGGTGTCCCCGGTGACAACGTTGGTTTCAACGTGAAGAACGTCTCCGTCAAGGAAATCCGCCGTGGTAACGTGGCCGGTGACTCCAAGAACGACCCTCCCATGGGCGCTGCTTCCTTCGACGCTCAGGTCATTGTTCTCAACCACCCCGGTCAGGTCGGTGCCGGTTACGCTCCCGTCCTGGATTGCCACACCGCCCACATTGCCTGCAAGTTCTCCGAGATCAAGGAGAAGATTGACCGACGTACCGGC-AAGGCTGTCGAAGCCGCCCCCAAGTTCATCAAGTCTGGTGACTCTG

>ATCC26019Claviceps_fusiformis
TACTTGGATAACCGTGGTAATTCTAGAGCTAATACATGCTGAAAATCCCGACTTCGGAAGGGATGTATTTATTAGATTAAAAACCAATG-CCCCCT----GGGCTCTCTGGTGATTCATGATAACTGCTCGAATCGCATGGCCTTGCGCCGGCGATGGCTCATTCAAATTTCTTCCCTATCAACTTTCGATGTTTGGGTAGTGGCCAAACATGGTTGCAACGGGTAACGGAGGGTTAGGGCTCGACCCCGGAGAAGGAGCCTGAGAAACGGCTACTACATCCAAGGAAGGCAGCAGGCGCGCAAATTACCCAATCCCGACTCGGGGAGGTAGTGACAATAAATACTGATACAGGGCTCTTTTGGGTCTTGTAATTGGAATGAGTACAATTTAAATCCCTTAACGAGGAACAATTGGAGGGCAAGTCTGGTGCCAGCAGCCGCGGTAATTCCAGCTCCAATAGCGTATATTAAAGTTGTTGTGGTTAAAAAGCTCGTAGTTGAACCTTGGGCCTGGCTGGCCGGTCCGCCTCACCGCGTGT-ACTGGTCCGGCCGGGCCTTTCCCTCTGTGGAACCCCATGCCCTTCACTGGGCGTGGCGGGGAAGCAGGACTTTTACTTTGAAAAAATTAGAGTGCTCCAGGCAGGCCTATGCTCGAATACATTAGCATGGAATAATGAAATAGGACGCGCGGTTCTATTTTGTTGGTTTCTAGGACCGCCGTAATGATTAATAGGGACAGTCGGGGGCATCAGTATTCAATTGTCAGAGGTGAAATTCTTGGATTTATTGAAGACTAACTACTGCGAAAGCATTTGCCAAGGATGTTTTCATTAATCAGGAACGAAAGTTAGGGGATCGAAGACGATCAGATACCGTCGTAGTCTTAACCATAAACTATGCCGACCGCCGGGGGCCC--------CAAACTCT-----GTATTCCCATA-------------------------GCGGCATGTCTGAGTGGATTTA-----------------------TCCAATGAATCAAAACTTTCAACAACGGATCTCTTGGTTCTGGCATCGATGAAGAACGCAGCGAAATGCGATAAGTAATGTGAATTGCAGAATTCAGTGAATCATCGAATCTTTGAACGCACATTGCGCCCGCCAGTACTCTGGCGGGCATGCCTGTTCGAGCGTCATTTC--AACCCTCAGGCCCCCG--------------------------------------GGCCTGGTGTTGGGGAC-CGGCTCACGGGG----------------------------------------------------------------------------AGGATGCTTTTGGCGAGGCGCCTTCCGAGTTCCCTGGAACGGGACGCCATAGAGGGTGAGAGCCCCGTCTGGTCGGACGCCGAGCC-TCTGTAAAGCTCCTTCGACGAGTCGAGTAGTTTGGGAATGCTGCTCTAAATGGGAGGTACTTGTCTTCTAAAGCTAAATACCGGCCAGAGACCGATAGCGCACAAGTAGAGTGATCGAAAGATGAAAAGCACTTTGAAAAGAGGGTTAAACAGTACGTGAAATTGTTGAAAGGGAAGCGCCTGTGACCAGACTTGCGCC-CGTCGG-ATCACCCAGC-G--TTC--TCGCTGGTGCACTCCG-GCGG--GC-GCAGGCCAGCATCAGCTCG--TCTCGGGGGACAAAGGCGGCGGGAACGTGGC-TCCT--CCGGGAGTGTTATAGCCCGCCGCGCAATGCCCTGGGGCGGGCTGAGGACC-GCGC????????????????????????????????????????????????????????????????????????????????????????????????????????????????????????????????????????????????????????????????????????????????????????????????????????????????????????????????????????????????????????????????????????????????????????????????????????????????????????????????????????????????????????????????????????????????????????????????????????????????????????????????????????????????????????????????????????????????????????????????????????????????????????????????????????????????????????????????????????????????????????????????????????????????????????????????????????????????????????????????????????????????????????????????????????????????????????????????????????????????????????????????????????????????????GGCCAGACTCGTGAGCACGCCCTGCTCGCCTACACTCTGGGTGTCAAGCAGCTTATCGTTGCCATCAACAAGATGGACACCGCCAAGTGGGCTGAGGCACGTTACCAGGAAATCATCAAGGAAACCTCCAACTTCATCAAGAAGGTTGGATATAACCCCAAGACTGTTGCCTTTGTGCCCATCTCGGGTTTCAACGGCGACAACATGTTGACCGCCTCCACCAACTGCCCCTGGTACAAGGGCTGGGAGAAGGAGACCAAGGCTGGCAAGTCCACCGGAAAGACCTTGCTCGAGGCCATTGACTCCATTGAGCCCCCCAAGCGTCCCACCGACAAGCCCCTCCGTCTTCCCCTCCAGGATGTGTACAAGATTGGTGGTATTGGAACTGTTCCCGTCGGCCGTATCGAGACTGGTGTCCTCAAGCCCGGTATGGTCGTTACCTTCGCTCCTGCCAACGTCACCACTGAAGTCAAGTCCGTGGAAATGCACCACGAGCAGCTTTCTGA---GGGTAACCCCGGTGACAACGTCGGATTCAACGTGAAGAACGTCTCTGTCAAGGATATTCGTCGTGGTAACGTTGCCGGTGACTCCAAGAACGACCCCCCCAATGGTGCCGCTTCTTTCGACGCTCAGGTCATCGTCCTCAACCACCCCGGTCAGGTCGGTGCTGGTTACGCTCCCGTCCTCGATTGCCACACTGCCCACATTGCCTGCAAGTTCGCCGAGATCCGCGAGAAGATCGACCGACGAACTGGT-AAGGCCGTTGAAGAGGCCCCCAAGTTTATCAAGTCTGGTGACTCCG

>ATCC56429Epichloe_typhina
?????????????????????????????????????????????????????????????????????????????????????????????????????????????????????????????????????????????????????????????????????????????????????????????????????????????????????????????????????????????????????????????????????????????????????????????????????????????????????????????????????????????????????????????????????????????????????????????????????????????????????????????????????????????????????????????????????????????????????????????????????????????????????????????????????????????????????????????????????????????????????????????????????????????????????????????????????????????????????????????????????????????????????????????????????????????????????????????????????????????????????????????????????????????????????????????????????????????????????????????????????????????????????????????????????????????????????????????????????????????????????????????????????????CCGCCGGAGGACC--------CAAACCCTTCT--GTATTTTTCT--------------------------TACGCATGTCTGAGTGGATTT------------------AATA--TCAAATGAATCAAAACTTTCAACAACGGATCTCTTGGTTCTGGCATCGATGAAGAACGCAGCGAAATGCGATAAGTAATGTGAATTGCAGAATTCAGTGAATCATCGAATCTTTGAACGCACATTGCGCCCGCCAGTATTCTGGCGGGCATGCCTGTTCGAGCGTCATTTC--AACCCTCAAGCCCGCTG-----------------------------------CGCGCTTGCTGTTGGGGAC-CGGCTCACCCGCCTC-------------------------GCGGCGGCGGCCG-CCCCCGAAATGAATCGGCGGTCTCGTC--GCAGCAGGATG-CTTTGGGGAGGCGCCTTCCGAGTTCCCTGGAACGGGACGCCACAGAGGGTGAGAGCCCCGTCTGGTTGGATGCCGAGCC-TCTGTAAAGCTCCTTCGACGAGTCGAGTAGTTTGGGAATCCTGCTCTAAATGGGAGGTATATGTCTTCTAAAGCTAAATATTGGCCAGAGACCGATAGCGCACAAGTAGAGTGATCGAAAGATGAAAAGCACTTTGAAAAGAGGGTTAAATAGTACGTGAAATTGTTGAAAGGGAAGCGCTCATGACCAGACTTGGGCC-CGGTGA-ATCATCCAGCGG--TTC--TCGCTGGTGCACTTTG-CCGG--GC-TCAGGCCAGCATCAGTTCG--CCCCGGGGGACAAAGGCTCTGGGAATGTGGC-TCCT--CCGGGAGTGTTATAGCCCTCTGCTGCATGCCCTGGGGCGGACTGAGGTTC-GCGCTTGGCCGGGACGGAAAATTGGCCAAGCCGCGACAGCTGCACAACACACACTGGGGCTTAGTCTGTCCCGCAGAGACACCAGAAGGTCAAGCTTGTGNTCTTGTCAAGAACTTGTCGTTGATGTGCTATGTGAGTGTGGGCTCGCCATCAGAGCCTTTGATCGAGTTCATGATCAACCGAGGCATGGAAGTCGTCGAAGAGTACGAGCCGCTGCGATATCCCCATGCCACCAAAATCTTCGTCAACGGTACCTGGGTCGGTGTGCATCAGGATCCCAAGCATCTCGTCAGTCAAGTCCTGGATACGCGGCGAAAGTCTTACCTGCAGTACGAGGTGTCGCTTGTCCGGGAAATCCGAGATCAGGAGTTCAAGATTTTCTCCGACGCCGGACGAGTCATGCGACCGGTATTCACCGTACAGCAAGAGGACGACCCTGAGACGGGTATCGAAAAGGGCCACCTGGTTTTGTCGAAAGAGTTGGTCAACAAGCTTGCCAAGGAACAAGCTGAGCCTTCCGAAGACCCGAGCGAGAAGATCGGCTGGGAGGGTCTGATCA-GGGCTGGCGCGGTCGAGTATCTGGATGCTGAGGAAGAAGAAACGTCCATGATTTGCATGACACCCGAGGATCTCGAACTCTACCGTCTCCAGAAGGCTGGTGTTGCCTTGGACGATGACATCGGTGACGACCTGAACAGACGTCTCAAGACCAGAACCAA-TCCCACAACACACATGTA-CACACATTGTGAAATCCATCGGCCAGACTCGTGAGCACGCTTTGCTCGCTTACACCCTAGGTGTCAAGCAGCTCATCGTTGCCATCAACAAGATGGACACCACCAAGTGGTCCGAGGCCCGTTACCAGGAAATTATCAAGGAGACTTCCAACTTCATCAAGAAGGTCGGCTACAACCCCAAGACTGTCGCCTTCGTCCCCATCTCCGGTTTCAACGGTGACAACATGTTGGCCGCCTCCACCAACTGCCCCTGGTACAAGGGTTGGGAGAAGGAGACCAAGGCTGGCAAGTCCACCGGAAAGACCTTGCTCGAGGCCATTGACTCCATTGAGCCCCCCAAGCGTCCCACCGACAAGCCCCTCCGCCTTCCCCTCCAGGATGTGTACAAGATTGGTGGTATTGGAACTGTTCCTGTCGGCCGTATCGAGACTGGTGTGCTTAAGCCAGGTATGGTCGTCACCTTCGCTCCTGCCAACGTCACCACTGAAGTCAAGTCCGTTGAAATGCACCACGAGCAGCTCACTGA---GGGCAACCCTGGTGACAACGTCGGCTTCAACGTGAAGAACGTCTCCGTCAAGGATATCCGCCGTGGCAACGTTTGTGGTGACTCCAAGAACGACCCCCCCATGGGTGCCGCTTCTTTTGATGCCCAGGTCATCGTTCTCAACCACCCCGGTCAGGTCGGTGCTGGTTACGCTCCCGTCCTCGATTGCCACACCGCCCACATTGCCTGCAAGTTTGCCGAGATTCGCGAGAAGATTGACCGACGTACCGGT-AAGGCTGTCGAAGACGCCCCCAAGTTCATCAAGTCTGGTGATTCCG

>A_E_G96_32Myriogenospora_atramentosa
TACTTGGATAACTGTGGTAATTCTAGAGCTAATACATGCTGAAAATCCCGACTTCGGAAGGGATGAATTTATTAGATTAAAAACCAATG-CCCTCT----GGGCTCTCTGGTGATTCATGATAACTGTTCGAATCGCATGGCCTTGCGCCGGCGATGGCTCATTCAAATTTCTTCCCTATCAACTTTCGATGTTTGGGTAGTGGCCAAACATGGTTGCAACGGGTAACGGAGGGTTAGGGCTCGATCCCGGAGAAGGAGCCTGAGAGACGGCTACTACATCCAAGGAAGGCAGCAGGCGCGCAAATTACCCAATCCCGATACGGGGAGGTAGTGACAATAAATACTGATACAGGGCTCTTTTGGGTCTTGTAATTGGAATGAGTACAATTTAAATCCCTTAACGAGGAACAATTGGAGGGCAAGTCTGGTGCCAGCAGCCGCGGTAATTCCAGCTCCAATAGCGTATATTAAAGTTGTTGTGGTTAAAAAGCTCGTAGTTGAACCTTGGGCCTGGCTGGCCGGTCCGCCTCACCGCGTGT-ACTGGTCCGGCCGGGCCTTTCCCACTGTGGAACCCCATGCCCTTCGCTGGGCGTGGCGGGGAAACAGGACTTTTACTTTGAAAAAATTAGAGTGCTCCAGGCAGGCCTATGCTCGAATACATTAGCATGGAATAATGAAATAGGACGTGCGGTTCTATTTTGTTGGTTTCTAGGACCGCCGTAATGATTAATAGGGACAGTCGGGGGCATCAGTATTCAATTGTCAGAGGTGAAATTCTTGGATTTATTGAAGACTAACTACTGCGAAAGCATTTGCCAAGGATGTTTTCATTAATCAGGAACGAAAGTTAGGGGATCGAAGACGATCAGATACCGTCGTAGTCTTAACCATAAACTATGCCGA????????????????????????????????????????????????????????????????????????????????????????????????????????????????????????????????????????????????????????????????????????????????????????????????????????????????????????????????????????????????????????????????????????????????????????????????????????????????????????????????????????????????????????????????????????????????????????????????????????????????????????????????????????????????????????????????AGGACGCTTTTGGTGAGGTGCCTTCCGAGTTCCCTGGAACGGGACGCCGCAGAGGGTGAGAGCCCCGTCTGGTCGGACGCCGAGCC-TCTGTAAAGCTCCTTCGACGAGTCGAGTAGTTTGGGAATGCTGCTCTAAATGGGAGGTATATGTCTTCTAAAGCTAAATACCGGCCAGAGACCGATAGCGCACAAGTAGAGTGATCGAAAGATGAAAAGCACTTTGAAAAGAGGGTTAAACAGTACGTGAAATTGTTGAAAGGGAAGCGCTTGCGACCAGACATGGGCC-CCGGGA-ATCATCCGGC-G--TCC--TCGCCGGTGCACTTCA-CGGG--GCTCCAGGCCAGCATCAGCTCG--CGCCGGGGGGTAAAGGCGGGGGGGAAGTGGC-TCCT--CCGGGAGTGTTATAACCCCCCGCGTAATGCCCTGGGGCGGGCTGAGGTTC-GCGCTCGGCCGAGACGGGAAACTGGCAAAGCCTCGACAGCTGCACAACACACATTGGGGCTTGGTTTGTCCCGCAGAGACGCCAGAGGGACAGGCTTGTGGTCTTGTCAAGAACTTGTCTCTGATGTGCTACGTTAGTGTGGGCTCACCCTCGGAGCCGCTGATTGAGTTCATGATCAACCGAGGCATGGAGGTTGTTGAAGAATACGAACCTTTACGATATCCTCATGCCACCAAGATATTCGTCAACGGCACCTGGGTTGGCGTGCATCAAGATCCTAAGCATTTGGTGAGCCAAGTCCTCGACACACGGAGAAAGTCTTATTTGCAGTACGAGGTTTCACTTGTTCGAGAGATCAGAGATCAGGAATTTAAGATCTTCTCCGACGCCGGCCGTGTCATGCGACCGGTATTTACCGTACAGCAAGAAGATGATCCCGAGACGGGCATTGACAAGGGCCACCTGGTTCTGTCGAAAGACCTGGTGACCAAACTTGCCAAGGAACAAGCAGAGCCACCAGAAGATCCCAGTGAGAAGATTGGATGGGAGGGTTTGATCA-GAGCAGGTGCGGTGGAGTATCTGGACGCTGAAGAAGAAGAAACATCCATGATTTGCATGACACCGGAAGATCTCGAACTGTACCGACTGCAAAAGGCCGGCGTTGCCTTGATGACACACGGCGACGATC-----------------------------------------------------------------------GGCCAGACTCGTGAGCACGCCCTGCTTGCCTACACCCTGGGAGTCAAGCAGCTCATTGTTGCCATCAACAAGATGGACACTGCCAAGTGGGCCGAGGCGCGTTACCAAGAAATTATCAAGGAGACTTCCAACTTCATCAAGAAAGTCGGCTACAACCCCAAGACCGTTCCCTTTGTCCCCATCTCCGGCTTCAATGGTGACAACATGTTGACGGCCTCCACCAACTGCCTCTGGTACAAGGGCTGGGAGAAGGAGACCAAGGCCGGCAAGTCTACCGGAAAGACGTTGCTTGAGGCTATCGACTCCATCGAGCCTCCCAAGCGTCCCAATGACAAGCCCCTCCGTCTTCCCCTCCAGGATGTGTACAAGATTGGTGGTATTGGAACTGTCCCTGTCGGCCGTATCGAGACTGGTGTCCTCAAGCCCGGTATGGTCGTCACCTTCGCTCCCTCCAACGTCACCACTGAAGTCAAGTCGGTTGAAATGCACCACGAGCAGCTCACCGA---GGCTCAGCCTGGTGACAACGTCGGCTTCAACGTGAAGAACGTTTCTGTCAAGGATATCCGCCGTGGCAACGTTGCCGGTGACTCAAAGAATGACCCCCCTATGGGTGCTGCTTCTTTCGACGCCCAGGTCATCGTTCTCAACCACCCCGGCCAAGTCGGTGCTGGCTACGCCCCCGTCCTCGATTGCCACACTGCCCACATTGCCTGCAAGTTCTCTGAGATCAAGGAGAAGATTGACCGACGTACCGGT-AAGGCTGTTGAGGCCGCCCCCAAATTCATCAAGTCTGGCGACTCCG

>A_E_G_96_15aBalansia_epichloe
?????????????????????????????????????????????????????????????????????????????????????????????????????????????????????????????????????????????????????????????????????????????????????????????????????????????????????????????????????????????????????????????????????????????????????????????????????????????????????????????????????????????????????????????????????????????????????????????????????????????????????????????????????????????????????????????????????????????????????????????????????????????????????????????????????????????????????????????????????????????????????????????????????????????????????????????????????????????????????????????????????????????????????????????????????????????????????????????????????????????????????????????????????????????????????????????????????????????????????????????????????????????????????????????????????????????????????????????????????????????????????????????????????????CCGCCGGAGGACCCC------CAAACTCTCAT--GTATTCTCT---------------------------GCGGCATGTCTGAGTGGGTTT-------------------TTA--GGGAATGAATCAAAACTTTCAACAACGGATCTCTTGGTTCTGGCATCGATGAAGAACGCAGCGAAATGCGATAAGTAATGTGAATTGCAGAATTCAGTGAATCATCGAATCTTTGAACGCACATTGCGCCCGCCAGTATTCTGGCGGGCATGCCTGTTCGAGCGTCATTTC--AACCCTCAGAGGCGCGCGCGCCCCCCCCCTTCTCCGGGGGGGGGGGGGGAAGCCCCTCTGGTGTTGGGGAC-CGGCCTGCCCCGCCCGCGCC----------------CGCGCGGGTGGCCGCCG-CCCCCGAAATGTATCGGCGGTCTCGTC--GCAGC?????????????????????????????????????????????????????????????????????????????????????????????????????????????????????????????????????????????????????????????????????????????????????????????????????????????????????????????????????????????????????????????????????????????????????????????????????????????????????????????????????????????????????????????????????????????????????????????????????????????????????????????????????????????????????????????????????TTGGCAGAGACGGAAAATTAGCGAAGCCGCGACAACTGCACAACACACACTGGGGTTTGGTTTGTCCTGCAGAAACACCAGAAGGCCAGGCTTGTGGTCTTGTCAAGAACTTGTCGTTAATGTGCTATGTGAGTGTGGGTTCACCTTCTGAGCCTCTGATTGAGTTTATGATCAACCGAGGCATGGAAGTTGTTGAGGAATATGAACCACTGCGATATCCTCATGCGACCAAGATTTTCGTCAATGGCACCTGGGTTGGCGTGCATCAAGACCCCAAGCATCTAGTGAGCCAAGTTCTAGACACACGAAGAAAGTCCTACTTGCAATATGAAGTTTCTCTTGTCAGAGAAATCCGCGATCAGGAGTTCAAGATTTTCTCCGACGCCGGTCGCGTTATGCGCCCGGTATTCACTGTGCAGCAGGAAGATGATCCCGAGACGGGCATTGAAAAGGGTCACTTGGTTCTGTCGAAAGAATTGGTTAACAAGCTTGCCAAGGAACAAGCAGAGCCACCAGAGGACCCTAGTGAGAAGATTGGCTGGGAAGGTTTGATCA-GAGCTGGTGCTGTGGAGTATCTGGATGCCGAAGAAGAAGAAACATCCATGATCTGCATGACGCCAGAAGATCTTGAACTGTACCGACTGCAAAAGGCCGGTGTTGCCCTGGAAGATGACAATGGCGACGATCTGAACAGACGTCTGAAAACAAAGACCAA-CCCGACGACACACATGTA-CACACACTGCGAGATTCATCGGCCAGACTCGTGAGCACGCCTTGCTCGCCTACACCCTGGGTGTCAAGCAGCTCATCGTCGCCATCAACAAGATGGACACCGCCAAGTGGGCCGAGGCCCGTTACCAGGAAATCATCAAGGAGACCTCCAACTTCATCAAGAAGGTCGGCTACAACCCCAAGACCGTCTGCTTCGTGCCCATCTCCGGTTTTAACGGTGATAACATGTTGACGGCCTCCACCAACTGCCCCTGGTACAAGGGCTGGGAGAAGGAGACCAAGGCTGGCAAGGCTACTGGAAAGACGTTGCTTGAGGCCATCGACTCCATTGAGCCTCCTAAGCGTCCCAACGACAAGCCTCTCCGTCTTCCCCTCCAGGACGTCTACAAGATTGGTGGTATCGGAACTGTCCCTGTCGGCCGTATCGAGACTGGTGTCCTCAAGCCCGGCATGGTCGTCACCTTTGCTCCCTCCAACGTCACCACTGAAGTCAAGTCGGTTGAGATGCACCACGAGCAGCTCACCGA---GGNNNNNNNNNNNNNNNNNNNNNNNNNNNNNNNNNNNNNNNNNNNNNNNNNNNNNNNNNNCCGTGGCAACGTTGCCGGTGACTCCAAGAACGACCCCCCTCAGGGTGCTGCCTCTTTCGACGCCCAGGTCATTGTTCTCAACCATCCCGGCCAGGTTGGTGCTGGCTACGCCCCCGTCCTCGATTGCCACACTGCCCACATCGCCTGCAAGTTCTCCGAGATCAAGGAGAAGATTGACAGACGTACTGGC-AAGGCTGTCGAGGCTGCCCCCAAGTTCATCAAGTCTGGCGACTCGG

>A_E_G_96_27aBalansia_henningsiana
TACTTGGATAACTGTGGTAATTCTAGAGCTAATACATGCTAAAAATCCCGACTTCGGAAGGGATGTATTTATTAGATTAAAAACCAATG-CCCTCT----GGGCTCTCTGGTGATTCATGATAACTTCTCGAATCGCATGGCCTTGCGCCGGCGATGGCTCATTCAAATTTCTTCCCTATCAACTTTCGATGTTTGGGTAGTGGCCAAACATGGTTGCAACGGGTAACGGAGGGTTAGGGCTCGACCCCGGAGAAGGAGCCTGAGAAACGGCTACTACATCCAAGGAAGGCAGCAGGCGCGCAAATTACCCAATCCCGACTCGGGGAGGTAGTGACAATAAATACTGATACAGGGCTCTTTTGGGTCTTGTAATCGGAATGAGTACAATTTAAATCCCTTAACGAGGAACAATTGGAGGGCAAGTCTGGTGCCAGCAGCCGCGGTAATTCCAGCTCCAATAGCGTATATTAAAGTTGTTGTGGTTAAAAAGCTCGTAGTTGAACCTTGGGCCTGGCTGGCCGGTCCGCCTCACCGCGTGT-ACTGGTCCGGCCGGGCCTTTCCCTCTGTGGAACCCCATGCCCTTCACTGGGTGTGGCGGGGAAACAGGACTTTTACTTTGAAAAAATTAGAGTGCTCCAGGCAGGCCTATGCTCGAATACATTAGCATGGAATAATGAAATAGGACGTGCGGTTCTATTTTGTTGGTTTCTAGGACCGCCGTAATGATTAATAGGGACAGTCGGGGGCATCAGTATTCAATTGTCAGAGGTGAAATTCTTGGATTTATTGAAGACTAACTACTGCGAAAGCATTTGCCAAGGATGTTTTCATTAATCAGGAACGAAAGTTAGGGGATCGAAGACGATCAGATACCGTCGTAGTCTTAACCATAAACTATGCCGACCGCCGGAGGACCC-------AAAACTCTCCT--GTATTCTCT---------------------------AGGGCATGTCTGAGTGGAGTTTTT-------------ACATAT--CCAAATGAATCAAAACTTTCAACAACGGATCTCTTGGTTCTGGCATCGATGAAGAACGCAGCGAAATGCGATAAGTAATGTGAATTGCAGAATTCAGTGAATCATCGAATCTTTGAACGCACATTGCGCCCGCCAGTATTCTGGCGGGCATGCCTGTTCGAGCGTCATTTC--AACCCTCAGAAGCGCGCGCGCCCCCCGCCCCTCC-------AGGGGGGGGAGCCCCTCTGGTGTTGGGGAT-CGGCCTGCCCCGTCCGCGTCC---------------GCGCGGGCGGCCCGCCG-CCCCCGAAATGCATCGGCGGTCCCGCC--GCAGGAGGATGCTTTTGGCGAGGCGCCTTCCGAGTTCCCTGGAACGGGACGCCGCAGAGGGTGAGAGCCCCGTCTGGTCGGACGCCGAGCC-TCTGTAAAGCTCCTTCGACGAGTCGAGTAGTTTGGGAATGCTGCTCTAAATGGGAGGTATATGTCTTCTAAAGCTAAATACCGGCCAGAGACCGATAGCGCACAAGTAGAGTGATCGAAAGATGAAAAGCACTTTGAAAAGAGGGTTAAACAGTACGTGAAATTGTTGAAAGGGAAGCGCTCACGACCAGACTTGGGCC-CGGCGGCATCATCCGGC-G--TTC--TCGCCGGTGCACTCCG-CCAGGCTT-CCAGGCCAGCATCAGTTCG--CGCCGGGGGACAAAGGCTCGGGGAATGTAGCTTCCC--TCGGGAGTGGTATAACCCCCTGCGCAATGCCCCGGGGCGGACTGAGGTTC-GCGCTCGGCAGAGACGGAAAATTAGCGAAGCCGCGACAACTGCACAACACACATTGGGGCTTAGTTTGTCCTGCAGAAACACCAGAAGGCCAGGCTTGTGGTCTTGTCAAGAACTTGTCGTTGATGTGCTACGTGAGTGTGGGTTCACCTTCTGAGCCTCTGATTGAGTTTATGATCAACCGAGGCATGGAGGTTGTTGAGGAGTATGAACCACTGCGATATCCCCACGCGACCAAGATTTTCGTCAATGGTACCTGGGTTGGCGTGCATCAAGACCCCAAGCATCTAGTGAGCCAGGTTCTAGATACACGAAGGAAGTCCTACTTGCAATATGAAGTTTCTCTTGTCAGAGAAATCCGCGATCAGGAGTTCAAGATTTTCTCTGACGCCGGTCGCGTTATGCGCCCGGTATTCACTGTGCAGCAGGAAGATGATCCTGAGACGGGCATTGAAAAGGGCCACCTGGTTCTGTCGAAAGAATTGGTTAACAAGCTTGCCAAGGAACAAGCAGAGCCACCAGAGGACCCTAGTGAGAAGATTGGCTGGGAAGGTCTGATCA-GAGCTGGTGCTGTGGAGTATCTGGATGCCGAAGAAGAAGAAACATCCATGATCTGCATGACGCCAGAAGATCTTGAACTGTACCGACTGCAAAAGGCCGGTGTTACCCTGGAAGACGACAATGGCGACGATCTGAACAGACGTCTGAAAACAAAGACCAA-CCCCACGACACACATGTA-CACACACTGCGAGATTCATCGGCCAGACTCGCGAGCACGCCTTGCTCGCCTACACCCTGGGTGTCAAGCAGCTCATCGTTGCCATCAACAAGATGGACACGGCCAAGTGGGCCGAGGCCCGTTACCAGGAAATCATCAAGGAGACKTCCAACTTCATCAAGAAGGTCGGGTACAACCCCAAGACGGTGTGCTTCGTGCCCATCTCCGGTTTCAACGGTGACAACATGTTGACGCCCTCCACCAACTGCTCTTGGTACAAGGGCTGGGAGAAGGAGACCAAGGCTGGCAAGGCTACTGGAAAGACGTTGCTTGAGGCCATCGACTCCATTGAGCCTCCTAAGCGTCCCAACGACAAGCCTCTCCGTCTTCCCCTCCAGGACGTGTACAAGATTGGTGGTATCGGAACTGTCCCTGTCGGCCGTATCGAGACTGGTGTCCTCAAGCCCGGTATGGTCGTCACCTTTGCTCCCTCCAACGTCACCACTGAAGTCAAGTCGGTTGAAATGCACCACGAGCAGCTCACCGA---GGCCCAGCCTGGTGACAACGTTGGMTTCAACGTGAAGAACGTMTCCGTCAAGGATATCCGCCGTGGCAACGTTGCCGGCGACTCCAAGAACGACCCCCCTCAGGGTGCTGCCTCTTTCGACGCCCAGGTCATCGTCCTCAACCACCCCGGCCAGGTTGGCGCTGGTTACGCCCCCGTCCTCGATTGCCACACTGCCCACATCGCCTGCAAGTTCTCCGAGATCAAGGAGAAGATTGACAGACGTACTGGC-AAGGCTGTCGAGTCTGCCCCCAAGTTCATCAAGTCTGGCGACTCGG

>B4728Atkinsonella_hypoxylon
??????????????????????????????????????????????????????????????????????????????????????????????????????????????????????????????????????????????????????????????????????????????????????????????????????????????????????????????????????????????????????????????????????????????????????????????????????????????????????????????????????????????????????????????????????????????????????????????????????????????????????????????????????????????????????????????????????????????????????????????????????????????????????????????????????????????????????????????????????????????????????????????????????????????????????????????????????????????????????????????????????????????????????????????????????????????????????????????????????????????????????????????????????????????????????????????????????????????????????????????????????????????????????????????????????????????????????????????????????????????????????????????????????????????????????????????????????????????????????????????????????????????????????????????????????????????????????????????????????????????????????????????????????????????????????????????????????????????????????????????????????????????????????????????????????????????????????????????????????????????????????????????????????????????????????????????????????????????????????????????????????????????????????????????????????????????????????????????????????????????????????????????????????????????????????????????????????????????????????????????????????????????????????????????????????????????????????????????????????????????????????????????????????????????????????????????????????????????????????????????????????????????????????????????????????????????????????????????????????????????????????????????????????????????????????????????????????????????????????????????????????????????????????????????????????????????TCGGCAGAGACGGAAAGTTGGCGAAGCCGCGACAGCTGCACAACACGCATTGGGGCTTGGTTTGTCCTGCAGAAACGCCAGAAGGCCAGGCTTGTGGTCTTGTCAAGAATTTGTCGTTAATGTGCTACGTGAGTGTGGGTTCACCCTCTGAGCCTCTGATTGAGTTTATGATCAACCGAGGTATGGAGGTGGTTGAGGAATATGAACCATTACGATATCCTCATGCGACCAAGATTTTCGTTAACGGTACCTGGGTTGGCGTGCATCAGGACCCTAAGCATCTAGTGAGCCAAGTCCTAGATACGCGAAGAAAGTCTTACTTGCAATACGAAGTCTCTCTTGTCCGAGAAATCCGAGATCAGGAGTTCAAGATTTTCTCTGACGCCGGTCGCGTTATGCGACCAGTATTCACTGTACAGCAGGAAGATGATCCTGAGACGGGCATTGAAAAGGGCCACCTGGTTCTGTCAAAAGAATTGGTTAATAAGCTTGCAAAGGAACAAGCAGAGCCACCAGAGGACCCTAGTGAGAAGATTGGCTGGGAGGGTTTGATCA-GAGCTGGTGCTGTGGAGTATCTGGATGCCGAAGAAGAAGAAACATCCATGATTTGCATGACGCCGGAAGACCTTGAACTGTACCGTCTGCAAAAGGCCGGCGTTGCCCTAGATGATGACAACGGCGACGATCTGAACAGACGTCTGAAGACAAAGACCAA-CCCCACGACACACATGTA-CACACATTGTGAAATTCATCGGCCAGACTCGTGAGCACGCCTTGCTCGCCTACACCCTGGGTGTCAAGCAGCTCATCGTTGCCATCAACAAGATGGACACTGCCAAGTGGGCTGAGGCTCGTTACCAGGAAATCATCAAGGAGACCTCCAACTTCATCAAGAAGGTCGGTTACAACCCCAAGACCGTTCCCTTCGTTCCCATCTCTGGTTTCAACGGCGACAACATGTTGTCGGCCTCCACAAACTGCCCCTGGTACAAGGGCTGGGAGAAAGAGACCAAGGCTGGCAAGGCCACTGGAAAGACCTTGCTTGAGGCCATTGACTCCATTGAGCCTCCTAAGCGTCCCAACGACAAGCCTCTTCGTCTTCCCCTTCAGGATGTGTACAAGATTGGTGGTATCGGAACTGTCCCTGTCGGGCGTATCGAGACTGGTGTCCTTAAGCCCGGTATGGTTGTCACCTTCGCTCCCTCCAACGTCACCACTGAAGTCAAGTCCGTTGAAATGCACCACGAGCAGCTCACTGA---GGCCCAGCCTGGTGACAACGTCGGCTTCAACGTGAAGAACGTCTCCGTCAAGGATATTCGCCGTGGTAACGTGGCTGGTGACTCCAAGAACGACCCCCCCCAGGGTGCTGCTTCTTTCGACGCCCAGGTCATCGTTCTTAACCACCCCGGACAGGTTGGTGCTGGTTACGCCCCCGTCCTCGATTGCCACACTGCCCACATTGCCTGCAAGTTCTCTGAGATCAAGGAGAAGATTGACCGACGTACTGGT-AAGGCTGTCGAAGCTGCCCCCAAATTCATCAAGTCTGGTGATTCTG

>BCC13019Nigelia_aurantiaca
?????????????????????????????????????????????????????????????????????????????????????????????????????????????????????????????????????????????????????????????????????????????????????????????????????????????????????????????????????????????????????????????????????????????????????????????????????????????????????????????????????????????????????????????????????????????????????????????????????????????????????????????????????????????????????????????????????????????????????????????????????????????????????????????????????????????????????????????????????????????????????????????????????????????????????????????????????????????????????????????????????????????????????????????????????????????????????????????????????????????????????????????????????????????????????????????????????????????????????????????????????????????????????????????????????????????????????????????????????????????????????????????????????????????????????????????????????????????????????????????????????????????????????????????????????????????????????????????????????????????????????????????????????????????????????????????????????????????????????????????????????????????????????????????????????????????????????????????????????????????????????????????????????????????????????????????????????????????????????????????????????????????????????????????????????????????????????????????????????????AGGATGCTTTTGGCGAGGCGCCTTCCGAGTTCCCTGGAACGGGACGCCACAGAGGGTGAGAGCCCCGTCTGGTCGGCCGCCGAGCC-TCTGTAAAGCTCCTTCGACGAGTCGAGTAGTTTGGGAATGCTGCTCTAAATGGGAGGTATATGTCTTCTAAAGCTAAATACCGGCCAGAGACCGATAGCGCACAAGTAGAGTGATCGAAAGATGAAAAGCACTTTGAAAAGAGGGTTAAACAGTACGTGAAATTGTTGAAAGGGAAGCGCTCACGACCAGACTTGGCCG-CGGCGA-ATCACCCGGC-G--TTC--TCGCCGGTGCACCTCG-CCGG--GG-CCAGGCCAGCATCGGTTCG--CGCCGGGGGACAAAGGCTTCGGGAATGTGGC-TCCC--CAGGGAGTGTTATAGCCCGCTGCGCAATGCCCCGGCGCGGACCGAGGTTC-GCGCTTGGGGGAGAGGGGAAGCTCGCCAAACCGCGCCAGCTGCACAATACGCACTGGGGCCTGGTCTGCCCTGCCGAGACGCCAGAAGGCCAGGCTTGCGGCCTGGTCAAGAACTTGTCGCTGATGTGCTACGTCAGCGTGGGTTCGCCGGCCGACCCGTTGATCGAGTTCATGATTAACCGTGGCATGGAAGTGGTGGAGGAGTACGAGCCGCTCAGATATCCCCACGCGACCAAAATCTTTGTCAATGGCGTCTGGGTCGGCGTGCACCAGGATCCCAAGCACCTCGTCAGTCAGGTCTTGGACACGCGGCGGAAGTCGTACCTCCAGTACGAAGTGTCGCTCGTCCGAGAAATCAGAGATCAGGAGTTCAAGATCTTCTCTGATGCCGGCCGGGTCATGAGACCGGTGTTTACGGTGCAGCAGGAAGACGACGCCGAGACGGGAATCGAGAAGGGCCATCTGGTTCTGACCAAGGAACTGGTGAACAAGCTTGCCAAGGAGCAGGCGGAACCGCCCGAGGACCCGAACGAGAAGATTGGGTGGGAAGGGCTCATCC-GCGCGGGTGCGGTCGAGTATCTCGACGCGGAAGAAGAAGAGACGTCGATGATCTGCATGACGCCCGAGGATCTCGAGCTGTATCGGCTGCAGAAGGCCGGTGTTGCGCTCGACGACGACAACGGAGACGACCTGAACAAGCGGCTCAAGACCAGGACGAA-TCCCACAACGCACATGTA-CACACATTGCGAAATCCACCGGCCAGACCCGTGAGCACGCTCTGCTTGCCTACACCCTCGGTGTCAAGCAGCTCATCGTCGCCATCAACAAGATGGACACCACCAAGTGGTCCGAGGCTCGTTACCAGGAAATCATCAAGGAGACGTCCAACTTCATCAAGAAGGTCGGCTACAACCCCAAGACCGTTGCCTTCGTCCCCATCTCGGGCTTCAACGGCGACAACATGCTCCAGGCCTCCACCAACTGCCCCTGGTACAAGGGCTGGGAGAAGGAGACCAAGGCCGGCAAGTCTACCGGCAAGACCCTTCTCGAGGCCATTGACGCCATCGAGCCCCCCAAGCGTCCCACCGACAAGCCCCTCCGTCTTCCCCTCCAGGATGTGTACAAGATTGGCGGTATTGGAACTGTTCCCGTCGGCCGTATCGAGACTGGTATCCTCAAGCCCGGTATGGTCGTTACCTTTGCTCCCGCCAACGTCACCACTGAAGTTAAGTCGGTGGAGATGCACCACGAGCAGCTCTCGGA---GGGTGTTCCCGGAGACAACGTTGGATTCAACGTGAAGAACGTCTCGGTCAAGGAAATCCGCCGTGGAAACGTTGCTGGAGACTCCAAGAACGACCCCCCCATGGGTGCCGCTTCTTTCGACGCCCAGGTCATTGTTCTCAACCACCCCGGTCAGGTCGGTGCCGGCTACGCCCCCGTCCTCGATTGCCACACCGCCCACATCGCCTGCAAGTTCTCCGAGATCAAGGAGAAGATTGACCGACGTACCGGC-AAGGCCGTCGAGACTGCGCCCAAGTTCATCAAGTCTGGTGACTCGG

>BCC1376Purpureomyces_khaoyaiensis
TACATGGATACCTGTGGTAATTCTAGAGCTAATACATGCTAAAAATCCCGACTTCGGAAGGGATGTATTTATTAGATTAAAAACCAATG-CCCTCT----GGGCTCTCTGGTGATTCATGATAACTCCTCGAATCGCACGGCCTTGCGCCGGCGATGGTTCATTCAAATTTCTTCCCTATCAACTTTCGATGTTTGGGTAGTGGCCAAACATGGTGGCAACGGGTAACGGAGGGTTAGGGCTCGACCCCGGAGAAGGAGCCTGAGAAACGGCTACTACATCCAAGGAAGGCAGCAGGCGCGCAAATTACCCAATCCCGATTCGGGGAGGTAGTGACAATAAATACTGATACAGGGCTCTTTTGGGTCTTGTAATTGGAATGAGTACAATTTAAATCCCTTAACGAGGAACAATTGGAGGGCAAGTCTGGTGCCAGCAGCCGCGGTAATTCCAGCTCCAATAGCGTATATTAAAGTTGTTGTGGTTAAAAAGCTCGTAGTTGAACCTTGGGCCTGGCTGGCCGGTCCGCCTCACCGCGTGC-ACTGGTCCGGCCGGGTC-TTCCCTCTGTGGAACCACATGCCCTTCACTGGGCGTGGCGGGAAAACAGAACTTTTACTTTGAAAAAATTAGAGTGCTCCAGGCAGGCCTTTGCTCGAATACATTAGCATGGAATAATGAAATAGGACGTGCGGTTCTATTTTGTTGGTTTCTAGGACCGCCGTAATGATTAATAGGGACAGTCGGGGGCATCAGTATTCAATAGTCAGAGGTGAAATTCTTGGATTTATTGAAGACTAACTACTGCGAAAGCATTTGTCAAGGATGTTTTCATTAATCAGGAACGAAAGTTAGGGGATCGAAGACGATCAGATACCGTCGTAGTCTTAACCATAAACTATGCCGA????????????????????????????????????????????????????????????????????????????????????????????????????????????????????????????????????????????????????????????????????????????????????????????????????????????????????????????????????????????????????????????????????????????????????????????????????????????????????????????????????????????????????????????????????????????????????????????????????????????????????????????????????????????????????????????????AGGATGCTTTTGGCGAGGCGACTTCCGAGTTCCCTGGAATGGGACGCCATAGAGGGTGAGAGCCCCGTCTGGTTGTACGCTGAGCC-TCTGTAAAGCTCCTTCGACGAGTCGAGTAGTTTGGGAATGCTGCTCTAAATGGGAGGTATATGTCTTCTAAAGCTAAATATTGGCCAGAGACCGATAGCGCACAAGTAGAGTGATCGAAAGATGAAAAGCACTTTGAAAAGAGAGTTAAAAAGTACGTGAAATTGTTGAAAGGGAAGCGCCTGTGACCAGACTTGGGCC-CGGTGA-ATCACCTAGC-G--TTC-TTCGCTGGGGCACTTTG-CCGG--GC-TCAGGCCAGCATCAGTTTG--CTCCGGGGGATAAAGGCTCTGGGAACGTGGC-TCCT--CCGGGAGTGTTATAGCCCACTGCGCAATACCCTGGGGCGGACTGAGGTTC-GCGCTCGGCAGAGACGGAAAGCTTGCCAAGCCCCGTCAGTTGCACAATACCCATTGGGGTTTGGTCTGTCCTGCCGAGACACCAGAAGGCCAAGCTTGTGGTCTGGTCAAGAATTTGTCCCTGATGTGCTACGTCAGTGTGGGCTCGCCGTCGGAGCCATTGATTGAATTCATGATTAATCGTGGCATGGAAGTCGTGGAAGAGTATGAGCCACTGAGATATCCTCATGCCACCAAAATCTTTGTCAACGGTGTATGGGTTGGTATTCACCAAGATCCCAAGCATCTCGTCAGTCAAGTCTTGGATACCCGACGAAAGTCATACTTGCAGTACGAAGTGTCCCTCGTCCGAGAAATCAGGGATCAAGAGTTCAAGATTTTCTCCGACGCCGGCCGAGTCATGAGACCAGTGTTCACCGTGCAGCAAGAAGACGATCCCGAAACCGGTATTGAAAAAGGTCACCTGGTTTTGACCAAGGAGTTGGTTAACAAGCTTGCCAAGGAGCAAGCTGAACCACCTGATGATCCGAACGACAAGATTGGCTGGGAAGGGCTGATTC-GAGCTGGTGCCGTTGAGTATCTTGATGCTGAAGAAGAAGAGACTTCAATGATTTGTATGACGCCAGAAGATCTCGAGCTGTATCGTTTGCAGAAAGCTGGTGTTACCCTCGATGATGACCATGGAGAAGACCTTAATAGGCGCTTAAAGACCAAGACCAA-CCCTACAACGCACATGTA-CACGCATTGTGAAATTCATCGGCCAGACCCGTGAGCACGCTCTGCTCGCCTACACCCTGGGTGTCAAGCAGCTCATCGTCGCCATCAACAAGATGGACACCACCAAGTGGTCCGAGGCTCGTTACCAGGAAATCATCAAGGAGACTTCCAACTTCATCAAGAAGGTCGGATACAACCCCAAGACTGTTTGCTTCGTCCCCATCTCCGGATTCAACGGCGACAACATGCTTACCGCCTCCACCAACTGCCCCTGGTACAAGGGCTGGGAGAAGGAGACCAAGGCCGGCAAGTCCACTGGCAAGACCCTTCTCGAGGCCATTGACGCCATTGAGCCCCCCAAGCGTCCCACCGACAAGCCCCTCCGTCTTCCCCTCCAGGATGTCTACAAGATTGGTGGTATTGGAACTGTTCCCGTCGGCCGTATCGAGACTGGTGTCCTCAAGCCCGGTATGGTCGTCACCTTCGCTCCTGCCAACGTCACCACTGAAGTCAAGTCTGTGGAGATGCACCACGAGCAGCTCACTGA---GGGCCAGCCCGGTGACAACGTTGGTTTCAACGTGAAGAACGTTTCCGTCAAGGAAATCCGCCGTGGTAACGTTGCCGGTGACTCCAAGAACGACCCTCCCCTGGGTGCCGCTTCTTTCGATGCTCAGGTCATCGTCCTCAACCACCCCGGCCAAGTCGGTGCTGGTTACGCTCCCGTCCTTGATTGCCACACTGCCCACATTGCCTGCAAGTTCTCTGAGATCAAGGAGAAGATTGACCGACGTACCGGT-AAGGCTGTCGAAGCTGCCCCCAAGTTCATCAAGTCTGGTGACTCCG

>BCC34463Helicocollum_surathaniense
?????????????????????????????????????????????????????????????????????????????????????????????????????????????????????????????????????????????????????????????????????????????????????????????????????????????????????????????????????????????????????????????????????????????????????????????????????????????????????????????????????????????????????????????????????????????????????????????????????????????????????????????????????????????????????????????????????????????????????????????????????????????????????????????????????????????????????????????????????????????????????????????????????????????????????????????????????????????????????????????????????????????????????????????????????????????????????????????????????????????????????????????????????????????????????????????????????????????????????????????????????????????????????????????????????????????????????????????????????????????????????????????????????????????????????????????????????????????????????????????????????????????????????????????????????????????????????????????????????????????????????????????????????????????????????????????????????????????????????????????????????????????????????????????????????????????????????????????????????????????????????????????????????????????????????????????????????????????????????????????????????????????????????????????????????????????????????????????????????????AGGATGCTCTTGGCGAGGTGCCTTCCGAGTTCCCTGGAACGGGACGCCACAGAGGGTGAGAGCCCCGTCTGGTCGGACACCGAGCC-TCTGTAGAGCTCCTTCGACGAGTCGAGTAGTTTGGGAATGCTGCTCAAAATGGGAGGTATATGTCTTCTAAAGCTAAATACCGGCCAGAGACCGATAGCGCACAAGTAGAGTGATCGAAAGATGAAAAGCACTTTGAAAAGAGGGTTAAAAAGTACGTGAAATTGTTGAAAGGGAAGCGCCTATGACCAGACTTGGGCC-CGGCGA-ATCACCCGGC-G--TTC--TCGCCGGTGCACTTCA-CCGG--GC-CCAGGCCAGCATCGGTTTG--GCGCGCGGGAGAAAGGCTCTGGGAATGTGGC-TCCT--CCGGGAGTGTTATAGCCCACCGCGCAATACCCCGCGCCGGACCGAGGTAC-GCGC????????????????????????????????????????????????????????????????????????????????????????????????????????????????????????????????????????????????????????????????????????????????????????????????????????????????????????????????????????????????????????????????????????????????????????????????????????????????????????????????????????????????????????????????????????????????????????????????????????????????????????????????????????????????????????????????????????????????????????????????????????????????????????????????????????????????????????????????????????????????????????????????????????????????????????????????????????????????????????????????????????????????????????????????????????????????????????????????????????????????????????????????????????????????????GGCCAGACTCGTGAGCACGCTCTGCTCGCTTATACCCTGGGTGTGAAGCAGCTTATTGTTGCCATCAACAAGATGGACACCACCAAATGGTCTGAGGCTCGTTACCAGGAAATCATCAAGGAGACATCCAACTTCATCAAGAAGGTTGGCTACAATCCCAAGACTGTTGCCTTCGTTCCCATCTCAGGCTTCAACGGAGACAACATGCTCACTCCTTCTACCAACTGCCCCTGGTACAAAGGTTGGGAGAAGGAGACAAAGGGCGGCAAGGCTACCGGCAAGACGCTCCTCGAGGCCATCGACTCCATTGAGTCTCCCAAGCGCCCCCTCGACAAGCCTCTCCGTCTTCCTCTTCAGGACGTGTACAAGATCGGCGGTATCGGAACTGTTCCCGTGGGCCGTATCGAGACTGGTGTTCTGAAGCCCGGCATGGTCGTCACTTTCGCTCCCGCCAATGTCACCACTGAAGTCAAATCTGTGGAGATGCACCACGAGCAGCTCAGTGA---GGGTCAGCCCGGCGACAACGTTGGTTTCAACGTGAAGAACGTCTCTGTCAAAGAAATCCGACGTGGAAACGTTGCCGGAGACTCCAAGAACGACCCTCCCCTCGGTGCCGCCTCTTTCGACGCTCAGGTTATCGTCCTCAACCACCCTGGCCAGGTCGGTGCTGGTTACGCTCCTGTGCTTGATTGCCACACCGCCCACATTGCCTGCAAGTTCTCTGAAATCAAGGAGAAGATCGACCGTCGTACCGGA-AAGGCTGTCGAGAGCGCTCCCAAGTTCATCAAGTCTGGTGATTCAG

>BCC34464Helicocollum_surathaniense
?????????????????????????????????????????????????????????????????????????????????????????????????????????????????????????????????????????????????????????????????????????????????????????????????????????????????????????????????????????????????????????????????????????????????????????????????????????????????????????????????????????????????????????????????????????????????????????????????????????????????????????????????????????????????????????????????????????????????????????????????????????????????????????????????????????????????????????????????????????????????????????????????????????????????????????????????????????????????????????????????????????????????????????????????????????????????????????????????????????????????????????????????????????????????????????????????????????????????????????????????????????????????????????????????????????????????????????????????????????????????????????????????????????????????????????????????????????????????????????????????????????????????????????????????????????????????????????????????????????????????????????????????????????????????????????????????????????????????????????????????????????????????????????????????????????????????????????????????????????????????????????????????????????????????????????????????????????????????????????????????????????????????????????????????????????????????????????????????????????AGGATGCTCTTGGCGAGGTGCCTTCCGAGTTCCCTGGAACGGGACGCCACAGAGGGTGAGAGCCCCGTCTGGTCGGACACCGAGCC-TCTGTAGAGCTCCTTCGACGAGTCGAGTAGTTTGGGAATGCTGCTCAAAATGGGAGGTATATGTCTTCTAAAGCTAAATACCGGCCAGAGACCGATAGCGCACAAGTAGAGTGATCGAAAGATGAAAAGCACTTTGAAAAGAGGGTTAAAAAGTACGTGAAATTGTTGAAAGGGAAGCGCCTATGACCAGACTTGGGCC-CGGCGA-ATCACCCGGC-G--TTC--TCGCCGGTGCACTTCA-CCGG--GC-CCAGGCCAGCATCGGTTTG--GCGCGCGGGAGAAAGGCTCTGGGAATGTGGC-TCCT--CCGGGAGTGTTATAGCCCACCGCGCAATACCCCGCGCCGGACCGAGGTAC-GCGC????????????????????????????????????????????????????????????????????????????????????????????????????????????????????????????????????????????????????????????????????????????????????????????????????????????????????????????????????????????????????????????????????????????????????????????????????????????????????????????????????????????????????????????????????????????????????????????????????????????????????????????????????????????????????????????????????????????????????????????????????????????????????????????????????????????????????????????????????????????????????????????????????????????????????????????????????????????????????????????????????????????????????????????????????????????????????????????????????????????????????????????????????????????????????GGCCAGACTCGTGAGCACGCTCTGCTCGCTTATACCCTGGGTGTGAAGCAGCTTATTGTTGCCATCAACAAGATGGACACCACCAAATGGTCTGAGGCTCGTTACCAGGAAATCATCAAGGAGACATCCAACTTCATCAAGAAGGTTGGCTACAATCCCAAGACTGTTGCCTTCGTTCCCATCTCAGGCTTCAACGGAGACAACATGCTCACTCCTTCTACCAACTGCCCCTGGTACAAAGGTTGGGAGAAGGAGACAAAGGGCGGCAAGGCTACCGGCAAGACGCTCCTCGAGGCCATCGACTCCATTGAGTCTCCCAAGCGCCCCCTCGACAAGCCTCTCCGTCTTCCTCTTCAGGACGTGTACAAGATCGGCGGTATCGGAACTGTTCCCGTGGGCCGTATCGAGACTGGTGTTCTGAAGCCCGGCATGGTCGTCACTTTCGCTCCCGCCAATGTCACCACTGAAGTCAAATCTGTGGAGATGCACCACGAGCAGCTCAGTGA---GGGTCAGCCCGGCGACAACGTTGGTTTCAACGTGAAGAACGTCTCTGTCAAAGAAATCCGACGTGGAAACGTTGCCGGAGACTCCAAGAACGACCCTCCCCTCGGTGCCGCCTCTTTCGACGCTCAGGTTATCGTCCTCAACCACCCTGGCCAGGTCGGTGCTGGTTACGCTCCTGTGCTTGATTGCCACACCGCCCACATTGCCTGCAAGTTCTCTGAAATCAAGGAGAAGATCGACCGTCGTACCGGA-AAGGCTGTCGAGAGCGCTCCCAAGTTCATCAAGTCTGGTGATTCAG

>BCC40021Samuelsia_mundiveteris
?????????????????????????????????????????????????????????????????????????????????????????????????????????????????????????????????????????????????????????????????????????????????????????????????????????????????????????????????????????????????????????????????????????????????????????????????????????????????????????????????????????????????????????????????????????????????????????????????????????????????????????????????????????????????????????????????????????????????????????????????????????????????????????????????????????????????????????????????????????????????????????????????????????????????????????????????????????????????????????????????????????????????????????????????????????????????????????????????????????????????????????????????????????????????????????????????????????????????????????????????????????????????????????????????????????????????????????????????????????????????????????????????????????????????????????????????????????????????????????????????????????????????????????????????????????????????????????????????????????????????????????????????????????????????????????????????????????????????????????????????????????????????????????????????????????????????????????????????????????????????????????????????????????????????????????????????????????????????????????????????????????????????????????????????????????????????????????????????????????AGGATGCTTTTGGCGAGGCGCCTTCCGAGTTCCCTGGAACGGGACGCCATAGAGGGTGAGAGCCCCGTCTGGTTGGATGCCGAGCC-TCTGTAAAGCTCCTTCGACGAGTCGAGTAGTTTGGGAATGCTGCTCTAAATGGGAGGTATATGTCTTCTAAAGCTAAATACCGGCCAGAGACCGATAGCGCACAAGTAGAGTGATCGAAAGATGAAAAGCACTTTGAAAAGAGGGTTAAACAGTACGTGAAATTGTTGAAAGGGAAGCGCTTATGACCAGACTTGGCCC-CGGCGG-ATCATCCGGC-G--TTC--TCGCCGGTGCACTCCG-CCGG--GCGCCAGGCCAGCATCAGTCCG--CGCCGGGGGATAAAGGCCCCGGGAATGTGGC-TCCC--TCGGGAGTGTTATAGCCCGTCGCGCAATACCCTGGGGCGGACTGAGGAAC-GCGC????????????????????????????????????????????????????????????????????????????????????????????????????????????????????????????????????????????????????????????????????????????????????????????????????????????????????????????????????????????????????????????????????????????????????????????????????????????????????????????????????????????????????????????????????????????????????????????????????????????????????????????????????????????????????????????????????????????????????????????????????????????????????????????????????????????????????????????????????????????????????????????????????????????????????????????????????????????????????????????????????????????????????????????????????????????????????????????????????????????????????????????????????????????????????GGTCAAACCCGTGAGCATGCTTTGCTTGCCTATACCCTGGGTGTCAAGCAGCTCATCGTCGCCATCAACAAGATGGACACCACCAAGTGGTCCGAGGCTCGTTACCAGGAAATCATCAAAGAGACTTCCAACTTCATCAAGAAGGTTGGCTACAACCCCAAGACTGTCGCCTTCGTCCCCATTTCTGGTTTCCACGGCGACAACATGCTAGCGGCCTCCTCCAACTGCCCCTGGTACAAGGGTTGGGAGAAGGAGACTAAGGCCGGCAAATCCACTGGCAAGACCCTCCTCGAGGCCATTGACTCCATTGAGCCTCCCAAGCGCCCCAACGACAAGCCCCTCCGTCTCCCTCTCCAGGATGTTTACAAGATCGGTGGTATTGGAACTGTTCCCGTCGGCCGTATCGAGACTGGTGTCCTCAAGCCCGGTATGGTCGTTACTTTTGCTCCCGCCAACGTCACCACTGAAGTCAAGTCTGTTGAAATGCACCACGAGCAGCTCACTGA---GGGCCAGCCTGGTGACAACGTTGGCTTCAACGTGAAGAACGTCTCCGTCAAAGACATCCGTCGTGGCAACGTCGCGGGTGACTCCAAGAATGACCCCCCCTTGGGTGCTGCTTCCTTCGACGCCCAGGTTATTGTCCTCAACCACCCTGGCCAGGTTGGTGCCGGTTATGCTCCCGTCTTGGACTGCCATACCGCCCACATTGCCTGCAAATTCGCCGAGATCAAGGAGAAGATCGACCGACGTACCGGC-AAGGCCGTCGAAGACGCCCCCAAGTTCATCAAGTCCGGTGACTCTG

>BCC64125Morakotia_fusca
?????????????????????????????????????????????????????????????????????????????????????????????????????????????????????????????????????????????????????????????????????????????????????????????????????????????????????????????????????????????????????????????????????????????????????????????????????????????????????????????????????????????????????????????????????????????????????????????????????????????????????????????????????????????????????????????????????????????????????????????????????????????????????????????????????????????????????????????????????????????????????????????????????????????????????????????????????????????????????????????????????????????????????????????????????????????????????????????????????????????????????????????????????????????????????????????????????????????????????????????????????????????????????????????????????????????????????????????????????????????????????????????????????????????????????????????????????????????????????????????????????????????????????????????????????????????????????????????????????????????????????????????????????????????????????????????????????????????????????????????????????????????????????????????????????????????????????????????????????????????????????????????????????????????????????????????????????????????????????????????????????????????????????????????????????????????????????????????????????????AGGATGCCTTTGGCGAGGTGCCTTCCGAGTTCCCTGGAACGGGACGCCATAGAGGGTGAGAGCCCCGTCCGGCCGGACACCGAGCCTTCTGTAAGGCGCCTTCGACGAGTCGAGTAGTTTGGGAATGCTGCTCTAAATGGGAGGTATATGTCTTCTAAAGCTAAATACCGGCCAGAGACCGATAGCGCACAAGTAGAGTGATCGAAAGATGAAAAGCACTTTGAAAAGAGGGTTAAACAGTACGTGAAATTGTTGAAAGGGAAGCGTTTACGACCAGACTTGGGCC-CGGGGG-ATCATCCGGC-G--TTC--TCGCCGGTGCACTCCG-CCGC-GGC-CCAGGCCAGCATCAGTTCG--CCCCGGGGGACAAAGGCCCTGGGAACGTGGC-TCCT--CCGGGAGTGTTATAGCCCACCGCGCAATGCCCTGGGGCGGACTGAGGTTC-GCGC????????????????????????????????????????????????????????????????????????????????????????????????????????????????????????????????????????????????????????????????????????????????????????????????????????????????????????????????????????????????????????????????????????????????????????????????????????????????????????????????????????????????????????????????????????????????????????????????????????????????????????????????????????????????????????????????????????????????????????????????????????????????????????????????????????????????????????????????????????????????????????????????????????????????????????????????????????????????????????????????????????????????????????????????????????????????????????????????????????????????????????????????????????????????????GGCCAGACCCGTGAGCACGCTTTGCTCGCCTACACCCTCGGTGTCAAGCAGCTCATCGTCGCCATCAACAAGATGGACACCACCAAGTGGTCCGAGGCTCGTTACCAGGAAATCATCAAGGAGACCTCAAACTTCATCAAGAAGGTCGGCTACAACCCCAAGAGTGTCGCCTTCGTCCCCATCTCTGGTTTCCACGGCGACAACATGTTGGAAGCCTCCTCCAACTGCCCCTGGTACAAGGGCTGGGAGAAGGAGACCAAGGCTGGCAAGACCACCGGCAAGACCTTGCTCGAGGCCATTGACTCCATTGAGCCCCCCAAGCGTCCTAACGACAAGCCCCTCCGTCTGCCCCTCCAGGACGTGTACAAGATCGGTGGTATTGGAACTGTCCCTGTCGGCCGTATCGAGACTGGTATCCTCAAGCCCGGTATGGTCGTTACCTTTGCTCCCTCCAACGTCACCACTGAAGTCAAGTCCGTCGAAATGCACCACGAACAGCTTACCGA---GGGTCAGCCTGGTGACAACGTCGGTTTCAACGTGAAGAACGTCTCCGTCAAGGATATCCGCCGTGGTAACGTTGCCGGTGACTCCAAGAACGACCCTCCTATGGGCGCCGCTTCTTTCGATGCCCAGGTTATCGTTCTCAACCACCCCGGTCAGGTCGGTGCTGGTTACGCCCCCGTCCTCGATTGCCACACCGCCCACATTGCTTGCAAGTTCTCTGAGATCAAGGAGAAGATTGACCGACGTACCGGT-AAGGCTGTCGAGTCCGCCCCCAAGTTCATCAAGTCTGGTGACTCCG

>BCC7869Aschersonia_placenta
TACTTGGATAACCGTGGTAATTCTAGAGCTAATACATGCTAAAAATCCCGACTCCGGAAGGGATGTATTTATTAGATTAAAAGCCAATG-CCCTCT----GGGCTCTCTGGTGATTCATGATAACTTCTCGAATCGCACGGCCTTGCGCCGGCGATGGTTCATTCAAATTTCTTCCCTATCAACTTTCGATGTTTGGGTAGTGGCCAAACATGGTTGCAACGGGTAACGGAGGGTTAGGGCTCGACCCCGGAGAAGGAGCCTGAGAAACGGCTACTACATCCAAGGAAGGCAGCAGGCGCGCAAATTACCCAATCCCGACTCGGGGAGGTAGTGACAATAAATACTGATACAGGGCCCTTTCGGGTCTTGTAATTGGAATGAGTACAATTTAAATCCCTTAACGAGGAACAATTGGAGGGCAAGTCTGGTGCCAGCAGCCGCGGTAATTCCAGCTCCAATAGCGTATATTAAAGTTGTTGTGGTTAAAAAGCTCGTAGTTGAACCTTGGGCCTGGCGGGCTGGTCCGCCTCACCGCGTGC-ACTAGTCCCGCCGGGCCTTTCCCTCTGCGGAGCCCCATGCCCTTCACTGGGCGTGGCGGGGAAGCAGGACGTTTACTTTGAAAAAATTAGAGTGCTCCAGGCAGGCGTATGCTCGAATACATTAGCATGGAATAATGAAATAGGACGCGCGGTTCTATTTTGTTGGTTTCTGGGACCGCCGTAATGATTAATAGGGACAGTCGGGGGCATCAGTATTCAATTGTCAGAGGTGAAATTCTTGGATTTATTGAAGACTAACAACTGCGAAAGCATCTGCCAAGGATGTTTTCATTAATCAGGAACGAAAGTTAGGGGATCGAAGACGATCAGATACCGTCGTAGTCTTAACCATAAACTATGCCGACCGCCGGGGACCCCGAA----CGAACCTCTGT--ATGTCACGCCG--CGGCCGCGCCCCCCGGGGGCGGCCGCGCACGTCTGAGTCTGCCGCGG-----TGCGAGGCCCCCGG--GAAACTGAATCAAAACTTTCAACAACGAATCTCTTGGTTCTGGCATCGATGAAGAACGCAGCGAAATGCGATAAGTAATGTGAATTGCAGAATTCAGTGAATCATCGAATCTTTGAACGCACATGGCGCCCGCCAGCACTCTGGCGGGCATGCCTGTTCGAGCGTCATTAC--ACCCCTCGGCCGCCCCC----------------------------------GGCCGCCCGGTGCTTGGGAA-CGGGCGGTGCCC-------------------------------CCCAGGGCCGCCCCCCAAAATGAATCGGGGG---------GAGGCAGGATGCTTTGGGCGAGGCGCCTTCCGAGTTCCCTGGAACGGGACGCCACAGAGGGTGAGAGCCCCGTCTGGTCGGACGCCGAGCC-TCTGTAAAGCTCCTTCGACGAGTCGAGTAGTTTGGGAATGCTGCTCAAAATGGGAGGTATATGTCTTCTAAAGCTAAATACCGGCCAGAGACCGATAGCGCACAAGTAGAGTGATCGAAAGATGAAAAGCACCTTGAAAAGGGGGTTAAACAGTACGTGAAATTGTTGAAAGGGAAGCGCTCGTGACCAGACTTGGGGC-GGGCGG-ATCAGCCGGC-G--TTC--TCGCCGGCGCACTCCG-CCCG--TC-CCAGGCCAGCATCAGTTCG--CGCCGGGGGACAAAGGCGGCGGGAACGTGGC-TC----CAGGGAGTGTTA-------------------------------------------TTGGACGTGATGGCAAGCTGGCCAAGCCGCGTCAATTGCACAATACCCACTGGGGCTTGGTGTGCCCGGCAGAAACGCCAGAAGGCCAAGCCTGTGGTCTTGTCAAAAACCTGTCGCTAATGTGCTATGTCAGCGTGGGCTCACCTTCAGAGCCCTTGATTGAGTTCATGATCAACCGAGGCATGGAAGTTGTGGAGGAGTACGAACCGCTGCGTTATCCCCACGCTACCAAGATCTTTGTCAACGGCGTTTGGGTTGGCGTGCATCAAGACCCCAAGCATCTTGTCAGTCAAGTTTTGGACACTCGAAGAAAATCTTACCTTCAGTACGAGGTGTCGCTCGTCCGAGAAATCAGGGATCAAGAGTTCAAGATTTTCTCGGACGCGGGCCGAGTCATGAGGCCGGTCTTCACAGTCCAACAAGAAGACGATCCCGAAACCGGCATAGAGAAGGGCCATTTGGTCTTGTCGAAAGACTTGGTCAACAAGCTGGCAAAGGAACAGGCAGAGCCCCCAGACGATGAAAGTGAAAAGATTGGCTGGGAAGGTCTGATCA-GAGCTGGCGCAGTCGAGTATTTGGATGCCGAAGAGGAAGAGACATCCATGATTTGCATGACGCCAGAAGATCTAGAGCTCTATCGCGCTCAAAAGGCCGGTATTATAATCGACGACGACCCTGGTGACGATCCAAACAGACGTCTCAAAACGAAAACGAA-TCCAACAACGCACATGTA-CACACATTGCGAGATTCATCGGCCAGACCCGAGAGCACGCTCTGCTCGCCTACACTCTTGGTGTGAAGCAGCTCATCGTCGCCATCAACAAGATGGACACCGCCAAGTGGGCCGAGGCTCGTTACCAGGAAATAATCAAGGAAACATCCAACTTCATCAAGAAAGTTGGCTACAACCCCAAGACTGTCGCTTTCGTCCCCATCTCTGGGTTCAACGGCGACAACATGCTGACTGCCTCCACCAACTGCCCTTGGTACAAGGGATGGGAGAAGGAGACCAAGGCTGGCAAGTCCACTGGTAAGACTCTGCTCGAGGCAATCGACTCCATTGAGCCTCCCAAGCGTCCCACCGACAAGCCTCTCCGTCTTCCCCTCCAGGATGTGTACAAGATTGGTGGTATTGGAACTGTTCCTGTCGGCCGTATCGAGACTGGTGTCCTCAAGCCCGGTATGGTCGTCACCTTCGCGCCTTCCAACGTTACCACTGAAGTCAAGTCCGTTGAAATGCACCACGAGCAGCTCACTGA---GGGTCAGCCTGGTGACAACGTCGGATTCAACGTGAAGAACGTGTCCGTCAAGGATATCCGTCGTGGTAACGTTGCCGGTGACTCCAAGAACGACCCCCCTCAGGGTGCTGCTTCTTTCGATGCCCAGGTCATCGTTCTCAACCACCCTGGTCAAGTCGGCGCTGGTTATGCCCCTGTCCTTGATTGCCACACCGCTCACATCGCCTGCAAGTTCTCCGAGATCAAGGAGAAGATCGACCGACGTACTGGT-AAGGCAGTTGAGGAGGCTCCCAAATTCATCAAGTCTGGTGACTCTG

>BCC79272Morakotia_fusca
?????????????????????????????????????????????????????????????????????????????????????????????????????????????????????????????????????????????????????????????????????????????????????????????????????????????????????????????????????????????????????????????????????????????????????????????????????????????????????????????????????????????????????????????????????????????????????????????????????????????????????????????????????????????????????????????????????????????????????????????????????????????????????????????????????????????????????????????????????????????????????????????????????????????????????????????????????????????????????????????????????????????????????????????????????????????????????????????????????????????????????????????????????????????????????????????????????????????????????????????????????????????????????????????????????????????????????????????????????????????????????????????????????????????????????????????????????????????????????????????????????????????????????????????????????????????????????????????????????????????????????????????????????????????????????????????????????????????????????????????????????????????????????????????????????????????????????????????????????????????????????????????????????????????????????????????????????????????????????????????????????????????????????????????????????????????????????????????????????????AGGATGCCTTTGGCGAGGTGCCTTCCGAGTTCCCTGGAACGGGACGCCATAGAGGGTGAGAGCCCCGTCCGGCCGGACACCGAGCCTTCTGTAAGGCGCCTTCGACGAGTCGAGTAGTTTGGGAATGCTGCTCTAAATGGGAGGTATATGTCTTCTAAAGCTAAATACCGGCCAGAGACCGATAGCGCACAAGTAGAGTGATCGAAAGATGAAAAGCACTTTGAAAAGAGGGTTAAACAGTACGTGAAATTGTTGAAAGGGAAGCGTTTACGACCAGACTTGGGCC-CGGGGG-ATCATCCGGC-G--TTC--TCGCCGGTGCACTCCG-CCGC-GGC-CCAGGCCAGCATCAGTTCG--CCCCGGGGGACAAAGGCCCTGGGAACGTGGC-TCCT--CCGGGAGTGTTATAGCCCACCGCGCAATGCCCTGGGGCGGACTGAGGTTC-GCGC????????????????????????????????????????????????????????????????????????????????????????????????????????????????????????????????????????????????????????????????????????????????????????????????????????????????????????????????????????????????????????????????????????????????????????????????????????????????????????????????????????????????????????????????????????????????????????????????????????????????????????????????????????????????????????????????????????????????????????????????????????????????????????????????????????????????????????????????????????????????????????????????????????????????????????????????????????????????????????????????????????????????????????????????????????????????????????????????????????????????????????????????????????????????????GGCCAGACCCGTGAGCACGCTTTGCTCGCCTACACCCTCGGTGTCAAGCAGCTCATCGTCGCCATCAACAAGATGGACACCACCAAGTGGTCCGAGGCTCGTTACCAGGAAATCATCAAGGAGACCTCAAACTTCATCAAGAAGGTCGGCTACAACCCCAAGAGTGTCGCCTTCGTCCCCATCTCTGGTTTCCACGGCGACAACATGTTGGAAGCCTCCTCCAACTGCCCCTGGTACAAGGGCTGGGAGAAGGAGACCAAGGCTGGCAAGACCACCGGCAAGACCTTGCTCGAGGCCATTGACTCCATTGAGCCCCCCAAGCGTCCTAACGACAAGCCCCTCCGTCTGCCCCTCCAGGACGTGTACAAGATCGGTGGTATTGGAACTGTCCCTGTCGGCCGTATCGAGACTGGTATCCTCAAGCCCGGTATGGTCGTTACCTTTGCTCCCTCCAACGTCACCACTGAAGTCAAGTCCGTCGAAATGCACCACGAACAGCTTACCGA---GGGTCAGCCTGGTGACAACGTCGGTTTCAACGTGAAGAACGTCTCCGTCAAGGATATCCGCCGTGGTAACGTTGCCGGTGACTCCAAGAACGACCCTCCTATGGGCGCCGCTTCTTTCGATGCCCAGGTTATCGTTCTCAACCACCCCGGTCAGGTCGGTGCTGGTTACGCCCCCGTCCTCGATTGCCACACCGCCCACATTGCTTGCAAGTTCTCTGAGATCAAGGAGAAGATTGACCGACGTACCGGT-AAGGCTGTCGAGTCCGCCCCCAAGTTCATCAAGTCTGGTGACTCCG

>BCC7961Aschersonia_confluens
?????????????????????????????????????????????????????????????????????????????????????????????????????????????????????????????????????????????????????????????????????????????????????????????????????????????????????????????????????????????????????????????????????????????????????????????????????????????????????????????????????????????????????????????????????????????????????????????????????????????????????????????????????????????????????????????????????????????????????????????????????????????????????????????????????????????????????????????????????????????????????????????????????????????????????????????????????????????????????????????????????????????????????????????????????????????????????????????????????????????????????????????????????????????????????????????????????????????????????????????????????????????????????????????????????????????????????????????????????????????????????????????????????????CCGCCGGGGGACC--------CAAACCCATAC--CTCTGTCACC--------------------------AGTCTTCGTCTGAGCCGGACAGCGATG--TCCGACA-ACTAAA--AAAAATGAATCAAAACTTTCAACAACGGATCTCTTGGTTCTGGCATCGATGAAGAACGCAGCGAAATGCGATAAGTAATGTGAATTGCAGAATCCAGTGAATCATCGAATCTTTGAACGCACATTGCGCCCGCCAGTATTCTGGCGGGCATGCCTGTTCGAGCGTCATTTC--ACCCCTCAAGCGCCCG----------------------------------------CTTGGTGTTGGGGGA-CGGCCCGGCGCCCCA-------------------------AGGCGCTGGGCCG-CCCCTGAAAAGAATTGGCGGCGGCGCC--GAGGCATTGTGCTTTTGGCGAGGCGCCTTCCGAGTTCCCTGGAACGGGACGCCACAGAGGGTGAGAGCCCCGTCTGGTCGGCCGCCGAGCC-TCTGTAAAGCACCTTCGACGAGTCGAGTAGTTTGGGAATGCTGCTCAAAAT-GGAGGTATATGTCTTCTAAAGCTAAATACCGGCCAGAGACCGATAGCGCACAAGTAGAGTGATCGAAAGATGAAAAGCACCTTGAAAAGGGGGTTAAACAGTACGTGAAATTGTTGAAAGGGAAGCGCTCGCGACCAGACTTGGGCC-CGGCGG-ATCACCCAGC-G--TTC--TCGCTGGGGCACTCCG-CCTC-GTC-CCAGGCCAGCATCGGTTCG--CGCCGGGGGACAAAGGCGGCGGGAACGTGGC-TCCC--CCGGGAGTGTTATAGCCCGCCGCGGAATGCCCTGGGGCGGACCGAGGACCCGCGCTCGGGCGTGACGGAAAGCTGGCCAAACCGCGTCAACTCCACAATACGCACTGGGGTTTGGTTTGTCCAGCAGAAACGCCAGAAGGGCAGGCCTGTGGTCTTGTCAAAAACTTGTCCCTCATGTGCTACGTCAGTGTAGGTTCACCTTCAGAACCCCTAATAGAGTTCATGATCAATCGTGGCATGGAGGTCGTTGAGGAGTATGAGCCGTTGCGGTATCCTCACGCCACCAAAATATTCGTCAACGGTGTGTGGGTTGGCGTGCACCAAGACCCAAAGCACCTGGTCGGCCAAGTTCTGGACACTCGAAGAAAGTCTTACTTGCAGTACGAGGTTTCACTCGTCCGAGAAATCCGAGATCAGGAGTTTAAGATTTTTTCGGACGCAGGAAGAGTCATGAGACCGGTCTTCACGGTGCAGCAAGAAGATGATCCCGAGACAGGTATTGGAAAGGGGCATCTGGTACTGTCAAAAGAGCTGGTCAATAAATTGGCCAAGGAGCAGGCCGAACCTCCGGAAGATAAAAGTGAAACAATCGGTTGGGAGGGTTTGATCA-GAGCAGGGGCGGTCGAATACTTAGACGCCGAAGAAGAGGAGACGTCTATGATTTGTATGACCCCGGAAGATTTGGAGCTGTACCGCGCTCAGAAGGCCGGTCAAGCTATAGAGGACGACGCGGGTGACGATCTGAACAGACGCCTCAAAACCAAGACCAA-TCCGACGACGCATATGTA-CACGCACTGCGAAATTCACCGGCCAGACCCGAGAGCACGCTTTGCTCGCCTACACTCTTGGTGTGAAGCAGCTCATCGTTGCTATCAACAAGATGGACACTGCCAAGTGGGCCGAGGCTCGTTACCAAGAAATCATCAAAGAAACCTCCAACTTCATCAAGAAAGTCGGCTACAACCCCAAGACTGTCGCTTTCGTCCCCATCTCTGGATTTAACGGCGACAACATGTTGACCGCCTCCACCAACTGCCCCTGGTACAAGGGATGGGAGAAGGAGACCAAGGCTGGCAAGTCCACTGGTAAGACTCTGCTCGAGGCTATTGACTCTATTGAGCCTCCCAAGCGCCCCACCGACAAGCCTCTCCGTCTGCCTCTCCAGGATGTTTACAAGATTGGTGGTATTGGAACTGTTCCTGTCGGCCGTATCGAGACTGGTGTTCTCAAGCCCGGTATGGTCGTCACCTTCGCTCCATCCAACGTTACCACTGAAGTGAAGTCCGTCGAAATGCACCACGAGCAGCTCACTGA---GGGCCAGCCTGGTGACAACGTCGGGTTCAACGTGAAGAACGTGTCCGTCAAGGACATTCGTCGTGGTAACGTTGCCGGTGACTCCAAGAACGACCCCCCTCAGGGTGCTGCTTCCTTCGATGCCCAGGTCATCGTTCTCAACCACCCCGGTCAAGTCGGCGCTGGATACGCCCCTGTTCTCGATTGCCACACCGCTCACATCGCCTGCAAGTTCTCCGAGATTAAAGAGAAGATCGACCGACGTACTGGT-AAGGCAGTTGAGGAGGCCCCCAAGTTCATCAAGTCTGGTGACTCTG

>BCC85074Purpureomyces_pyriformis
?????????????????????????????????????????????????????????????????????????????????????????????????????????????????????????????????????????????????????????????????????????????????????????????????????????????????????????????????????????????????????????????????????????????????????????????????????????????????????????????????????????????????????????????????????????????????????????????????????????????????????????????????????????????????????????????????????????????????????????????????????????????????????????????????????????????????????????????????????????????????????????????????????????????????????????????????????????????????????????????????????????????????????????????????????????????????????????????????????????????????????????????????????????????????????????????????????????????????????????????????????????????????????????????????????????????????????????????????????????????????????????????????????????CCGCCGGGGAACC--------CAAACTCTTGC--ATCTTTACCTA-------------------------TAGGTTTGTCTGAGTGGATTT-------------------TAT--ACAAATGAATCAAAACTTTCAACAACGGATCTCTTGGTTCTGGCATCGATGAAGAACGCAGCGAAATGCGATACGTAATGCGAATTGCAGAATTCAGTGAGTCATCGAATCTTTGAACGCACATTGCGCCCGCCAGTATTCTGGCGGGCATGCCTGTTCGAGCGTCATTTC--AACCCTCAAGACCACCCCG-------------------------------TGTGGGCTTGGTGTTGGGGGA-CGGCA--------------------------------------GCACCCGCCG-CCCCCGAAATGAATTGGCGGACTCGCCC-GTGGCAGGATGCTTTTGGCGAGGTGCCTTCCGAGTTCCCTGGAACGGGACGCCATAGAGGGTGAGAGCCCCGTCTGGTTGGATGCCGAGCC-TCTGTAAAGCTCCTTCGACGAGTCGAGTAGTTTGGGAATGCTGCTCTAAATGGGAGGTATATGTCTTCTAAAGCTAAATATTGGCCAGAGACCGATAGCGCACAAGTAGAGTGATCGAAAGATGAAAAGCACTTTGAAAAGAGGGTTAAAAAGTACGTGAAATTGTTGAAAGGGAAGCGCTCATGACCAGACTTGGGCC-CGGTGA-ATCAACCAGC-G--TTC--TCGCTGGTGCACTTTG-CCGG--GC-TCAGGCCAGCATCAGTTTG--CTCCGGGGGATAAAGGCTCTGGGAATGTGGC-TCCT--CCGGGAGTGTTATAGCCCACTGCGCAATACCCTGGGGCGGACTGAGGACC-GCGC-----------------------AAGCCCCGTCAGTTGCACAACACCCATTGGGGCTTGGTCTGCCCTGCCGAGACACCAGAAGGGCAAGCCTGTGGTCTGGTCAAGAATTTGTCGCTAATGTGCTACGTCAGTGTGGGCTCACCGTCTGAGCCATTGATTGAATTCATGATTAATCGTGGTATGGAAGTCGTGGAAGAGTATGAACCATTGAGATATCCTCATGCTACCAAGATCTTTGTCAACGGTGTATGGGTTGGCATCCACCAAGACCCCAAGCACCTCGTCAGCCAAGTCTTGGACACTCGACGGAAGTCGTACTTGCAGTATGAAGTGTCCCTCGTCAGAGAAATCAGGGATCAAGAGTTCAAGATTTTCTCCGATGCCGGCCGAGTCATGAGACCCGTGTTCACAGTGCAGCAAGAAGACGATCCAGAAACCGGCATCGAAAAGGGTCACCTAGTCTTGACCAAGGAGTTGGTTAACAAGCTTGCTAAGGAACAAGCTGAGCCACCCGATGATCCAAACGAGAAGATTGGATGGGAAGGACTGATTC-GGGCCGGTGCTGTTGAGTATCTTGACGCCGAAGAAGAAGAGACTTCAATGATTTGCATGACACCAGAAGATCTTGAGCTGTATCGTTTACAGAAAGCTGGTGTTGCACTTGATGATGACCAGGGAGATGACCTTAACAGGCGTCTAAAGACCAAGACCAA-CCCTACAACGCACATGTA-CACGCATTGTGAAATTCACCGGCCAGACCCGTGAGCACGCTCTGCTCGCCTACACCCTGGGTGTCAAGCAGCTCATCGTCGCCATCAACAAGATGGACACCACCAAGTGGTCTGAGGCCCGTTACCAGGAAATCATCAAGGAGACTTCCAACTTCATCAAGAAGGTCGGCTACAACCCCAAGACTGTTGCCTTCGTCCCCATCTCCGGATTCAACGGCGACAACATGCTGGCCCCCTCCACCAACTGCCCCTGGTACAAGGGCTGGGAGAAGGAGACCAAGGCTGGCAGGTCCACTGGCAAGACCCTTCTCGAGGCCATTGACTCCATCGACAAGCCCACTCGTCCCCTCGACAAGCCCCTCCGTCTTCCCCTCCAGGATGTCTACAAGATCGGTGGTATTGGAACTGTTCCCGTCGGCCGTATCGAGACTGGTGTCCTCAAACCCGGTATGGTCGTTACCTTCGCTCCTGCCAACATCACCACTGAAGTCAAGTCGGTTGAGATGCATCACGAGCAGCTTGCTGA---GGGTCAGCCTGGTGACAACGTTGGTTTCAACGTGAAGAACGTTTCCGTCAAGGAAATCCGCCGTGGTAACGTTGCCGGTGACTCCAAGAACGACCCTCCCCAGAGTGCCGAATCTTTCGATGCCCAGGTCATCGTCCTCAACCACCCCGGTCAGGTCGGTGCTGGTTACGCCCCCGTCCTCGATTGCCACACTGCCCACATTGCCTGCAAGTTCTCTGAGATCAAGGAGAAGATTGACCGACGTACCGGT-AAGGCTGTGGAGGCTGCCCCCAAGTTCATCAAGTCTGGTGACTCCG

>BCC88441Purpureomyces_maesotensis
?????????????????????????????????????????????????????????????????????????????????????????????????????????????????????????????????????????????????????????????????????????????????????????????????????????????????????????????????????????????????????????????????????????????????????????????????????????????????????????????????????????????????????????????????????????????????????????????????????????????????????????????????????????????????????????????????????????????????????????????????????????????????????????????????????????????????????????????????????????????????????????????????????????????????????????????????????????????????????????????????????????????????????????????????????????????????????????????????????????????????????????????????????????????????????????????????????????????????????????????????????????????????????????????????????????????????????????????????????????????????????????????????????????CCGCCGGGGACC---------CAAACCCTTGA--ATTTTACAG---------------------------CGAGACTGTCTGAGTGGGTTA------------------TATA--CCAAATGAATCAAAACTTTCAACAACGGATCTCTTGGTTCTGGCATCGATGAAGAACGCAGCGAAATGCGATACGTAATGCGAATTGCAGAATTCAGTGAGTCATCGAATCTTTGAACGCACATTGCGCCCGCCAGTATTCTGGCGGGCATGCCTGTTCGAGCGTCATTTC--AACCCTCAAGCCCCGCC---------------------------------TGTGGGCTTGGTGTTGGGGGA-CGGCGACCGCACCCC-------------------------ACAGTGCACGCCG-CCCCTGAAATGAATTGGCGGACGCGCC--GTGGCAGGATGCTTTTGGCGAGGCGACTTCCGAGTTCCCTGGAATGGGACGCCATAGAGGGTGAGAGCCCCGTCTGGTTGTACGCTGAGCC-TCTGTAAAGCTCCTTCGACGAGTCGAGTAGTTTGGGAATGCTGCTCTAAATGGGAGGTATATGTCTTCTAAAGCTAAATATTGGCCAGAGACCGATAGCGCACAAGTAGAGTGATCGAAAGATGAAAAGCACTTTGAAAAGAGAGTTAAAAAGTACGTGAAATTGTTGAAAGGGAAGCGCCTGTGACCAGACTTGGGCC-CGGTGA-ATCACCCAGC-G--TTC-TTCGCTGGGGCACTTTG-CCGG--GC-TCAGGCCAGCATCAGTTTG--CCCCGGGGGATAAAGGCTTTGGGAATGTGGC-TCCT--CCGGGAGTGTTATAGCCCACTGCACAATACCCTGGGGCGGACTGAGGTTC-GCGC--------------------------------------------------------------------------------------------------------------------------------------------------------------------------------------------------------------------------------------------------AACGGTGTATGGGTTGGTATTCACCAAGATCCCAAGCATCTCGTCAGTCAAGTCTTGGATACCCGACGAAAGTCATACTTGCAGTACGAAGTGTCCCTCGTCCGAGAAATCAGGGATCAAGAGTTCAAGATTTTCTCCGACGCCGGCCGAGTCATGAGACCAGTGTTCACCGTGCAGCAAGAAGACGATCCCGAAACCGGCATTGAAAAAGGTCACCTGGTGTTGACCAAGGAGTTGGTCAACAAGCTTGCCAAGGAGCAAGCTGAACCACCTGATGATCCGAACGACAAGATTGGCTGGGAAGGGCTGATTC-GAGCTGGTGCCGTTGAGTATCTTGACGCCGAAGAAGAAGAGACTTCAATGATTTGTATGACGCCAGAAGATCTCGAGCTGTATCGTTTGCAGAAAGCTGGTGTTACCCTCGATGATGACCAGGGAGAAGACCTTAATAGGCGCTTAAAGACCAAGACCAA-CCCTACAACGCACATGTA-CACGCATTGTGAAATTCATCGGCCAGACCCGTGAGCACGCTCTGCTCGCCTACACCCTGGGTGTCAAGCAGCTTATTGTCGCCATCAACAAGATGGACACCACCAAGTGGTCCGAGGCTCGTTACCAGGAAATCATCAAGGAGACTTCCAACTTCATCAAGAAGGTCGGATACAACCCCAAGACTGTTTGCTTCGTCCCCATCTCCGGATTCAACGGCGACAACATGCTTACTGCCTCCACCAACTGCCCCTGGTACAAGGGCTGGGAGAAGGAGACCAAGGCCGGCAAGTCCACTGGCAAGACCCTTCTCGAGGCCATTGACGCCATTGAGCCCCCCAAGCGTCCCACCGACAAGCCCCTCCGTCTTCCCCTCCAGGATGTCTACAAGATTGGTGGTATTGGAACTGTTCCCGTCGGCCGTATCGAGACTGGTGTCCTCAAGCCCGGTATGGTCGTTACCTTCGCTCCTGCCAACGTCACCACTGAAGTCAAGTCTGTGGAGATGCACCACGAGCAGCTCACTGA---GGGCCAGCCCGGTGACAACGTTGGTTTCAACGTGAAGAACGTTTCCGTCAAGGAAATTATCCGTGGTAACGTGGCCGGTGACTCCAAGAACGACCCTCCCTTGGGTGCCGCTTCTTTCGATGCTCAAGTGATCGTCCTCAACCACCCCGGTCAGGTCGGTGCTGGTTACGCTCCCGTCCTTGATTGCCACACTGCCCACATTGCCTGCAAGTTCTCTGAGATCAAGGAGAAGATTGACCGACGTACCGGT-AAGGCTGTCGAAGCTGCCCCCAAGTTCATCAAGTCTGGTGACTCCG

>BCC89300Purpureomyces_maesotensis
?????????????????????????????????????????????????????????????????????????????????????????????????????????????????????????????????????????????????????????????????????????????????????????????????????????????????????????????????????????????????????????????????????????????????????????????????????????????????????????????????????????????????????????????????????????????????????????????????????????????????????????????????????????????????????????????????????????????????????????????????????????????????????????????????????????????????????????????????????????????????????????????????????????????????????????????????????????????????????????????????????????????????????????????????????????????????????????????????????????????????????????????????????????????????????????????????????????????????????????????????????????????????????????????????????????????????????????????????????????????????????????????????????????CCGCCGGGGACC---------CAAACCCTTGA--ATTTTACAG---------------------------CGAGACTGTCTGAGTGGGTTA------------------TATA--CCTAATGAATCAAAACTTTCAACAACGGATCTCTTGGTTCTGGCATCGATGAAGAACGCAGCGAAATGCGATACGTAATGCGAATTGCAGAATTCAGTGAGTCATCGAATCTTTGAACGCACATTGCGCCCGCCAGTATTCTGGCGGGCATGCCTGTTCGAGCGTCATTTC--AACCCTCAAGCCCCGTC---------------------------------TGTGGGCTTGGTGTTGGGGGA-CGGCGACCGCACCC---------------------------TGGTGCATGCCG-CCCCTGAAATGAATTGGCGGACTCGCC--GTGGCAGGATGCTTTTGGCGAGGCGACTTCCGAGTTCCCTGGAATGGGACGCCATAGAGGGTGAGAGCCCCGTCTGGTTGTACGCTGAGCC-TCTGTAAAGCTCCTTCGACGAGTCGAGTAGTTTGGGAATGCTGCTCTAAATGGGAGGTATATGTCTTCTAAAGCTAAATATTGGCCAGAGACCGATAGCGCACAAGTAGAGTGATCGAAAGATGAAAAGCACTTTGAAAAGAGAGTTAAAAAGTACGTGAAATTGTTGAAAGGGAAGCGCCTGTGACCAGACTTGGGCC-CGGTGA-ATCACCTAGC-G--TTC-TTCGCTGGGGCACTTTG-CCGG--GC-TCAGGCCAGCATCAGTTTG--CCCCGGGGGATAAAGGCTCTGGGAACGTGGC-TCCT--CCGGGAGTGTTATAGCCCACTGCGCAATACCCTGGGGCGGACTGAGGTTC-GCGC????????????????????????????????????????????????????????????????????????????????????????????????????????????????????????????????????????????????????????????????????????????????????????????????????????????????????????????????????????????????????????????????????????????????????????????????????????????????????????????????????????????????????????????????????????????????????????????????????????????????????????????????????????????????????????????????????????????????????????????????????????????????????????????????????????????????????????????????????????????????????????????????????????????????????????????????????????????????????????????????????????????????????????????????????????????????????????????????????????????????????????????????????????????????????GGCCAGACCCGTGAGCACGCTCTGCTCGCCTACACCCTGGGTGTCAAGCAGCTTATTGTCGCCATCAACAAGATGGACACCACCAAGTGGTCCGAGGCTCGTTACCAGGAAATCATCAAGGAGACTTCCAACTTCATCAAGAAGGTCGGATACAACCCCAAGACTGTTTGCTTCGTCCCCATCTCCGGATTCAACGGCGACAACATGCTTACCGCCTCCACCAACTGCCCCTGGTACAAGGGCTGGGAGAAGGAGACCAAGGCCGGCAAGTCCACTGGCAAGACCCTTCTCGAGGCCATTGACGCCATTGAGCCCCCCAAGCGTCCCACCGACAAGCCCCTCCGTCTTCCCCTCCAGGATGTCTACAAGATTGGTGGTATTGGAACTGTTCCCGTCGGCCGTATCGAGACTGGTGTCCTCAAGCCCGGTATGGTCGTTACCTTCGCTCCTGCCAACGTCACCACTGAAGTCAAGTCTGTGGAGATGCACCACGAGCAGCTCACTGA---GGGCCAGCCCGGTGACAACGTTGGTTTCAACGTGAAGAACGTTTCCGTCAAGGAAATCCGCCGTGGTAACGTTGCCGGTGACTCCAAGAACGACCCTCCCCTGGGTGCCGCTTCTTTCGATGCTCAAGTCATCGTCCTCAACCACCCCGGCCAGGTCGGTGCTGGTTACGCTCCCGTCCTTGATTGCCACACTGCCCACATTGCCTGCAAGTTCTCTGAGATCAAGGAGAAGATTGACCGACGTACCGGT-AAGGCTGTCGAAGCTGCCCCCAAGTTCATCAAGTCTGGTGACTCCG

>Ba_01Heteroepichloe_bambusae
?????????????????????????????????????????????????????????????????????????????????????????????????????????????????????????????????????????????????????????????????????????????????????????????????????????????????????????????????????????????????????????????????????????????????????????????????????????????????????????????????????????????????????????????????????????????????????????????????????????????????????????????????????????????????????????????????????????????????????????????????????????????????????????????????????????????????????????????????????????????????????????????????????????????????????????????????????????????????????????????????????????????????????????????????????????????????????????????????????????????????????????????????????????????????????????????????????????????????????????????????????????????????????????????????????????????????????????????????????????????????????????????????????????CCGCCGGGGGACC--------TGAACCTCTGT--ATTTTCAA----------------------------TAAGAGTGTCTGAGTGGATA-------------------ACAA--ACAAATGAATCAAAACTTTCAACAACGGATCTCTTGGTTCTGGCATCGATGAAGAACGCAGCGAAATGCGATAAGTAATGTGAATTGCAGAATTCAGCGAATCATCGAATCTTTGAACGCACATTGCGCCCGCCAGTATTCTGGCGGGCATGCCTGTCCGAGCGTCATTTC--AACCCTCAGGGCCCCCG----------------------------------TGGCCCTCGGTGTTGGGGGAGCGGCCCGCCCCG-------------------------------CGCGGCCCGC-CCCCCGAAATTGATCGGCGGCCGCACCCCGCAGC???????????????????????????????????????????????????????????????????????????????????????????????????????????????????????????????????????????????????????????????????????????????????????????????????????????????????????????????????????????????????????????????????????????????????????????????????????????????????????????????????????????????????????????????????????????????????????????????????????????????????????????????????????????????????????????????????????????????????????????????????????????????????????????????????????????????????????????????????????????????????????????????????????????????????????????????????????????????????????????????????????????????????????????????????????????????????????????????????????????????????????????????????????????????????????????????????????????????????????????????????????????????????????????????????????????????????????????????????????????????????????????????????????????????????????????????????????????????????????????????????????????????????????????????????????????????????????????????????????????????????????????????????????????????????????????????????????????????????????????????????????????????????????????????????????????????????????????????????????????????????????????????????????????????????????????????????????????????????????????????????????????????????????????????????????????????????????????????????????????????????????????????????????????????????????????????????????????????????????????????????????????????????????????????????????????????????????????????????????????????????????????????????????????????????????????????????????????????????????????????????????????????????????????????????????????????????????????????????????????????????????????????????????????????????????????????????????????????????????????????????????????????????????????????????????????????????????????????????????????????????????????????????????????????????????????????????????????????????????????????????????????????????????????????????????????????????????????????????????????????????????????????

>Bo_01Heteroepichloe_bambusae
?????????????????????????????????????????????????????????????????????????????????????????????????????????????????????????????????????????????????????????????????????????????????????????????????????????????????????????????????????????????????????????????????????????????????????????????????????????????????????????????????????????????????????????????????????????????????????????????????????????????????????????????????????????????????????????????????????????????????????????????????????????????????????????????????????????????????????????????????????????????????????????????????????????????????????????????????????????????????????????????????????????????????????????????????????????????????????????????????????????????????????????????????????????????????????????????????????????????????????????????????????????????????????????????????????????????????????????????????????????????????????????????????????????CCGCCGGGGGACC--------TGAACCTCTGT--ATTTTCAA----------------------------TAAGAGTGTCTGAGTGGATA-------------------ACAA--ACAAATGAATCAAAACTTTCAACAACGGATCTCTTGGTTCTGGCATCGATGAAGAACGCAGCGAAATGCGATAAGTAATGTGAATTGCAGAATTCAGCGAATCATCGAATCTTTGAACGCACATTGCGCCCGCCAGTATTCTGGCGGGCATGCCTGTCCGAGCGTCATTTC--AACCCTCAGGGCCCCCG----------------------------------TGGCCCTCGGTGTTGGGGGAGCGGCCCGCCCCG-------------------------------CGCGGCCCGC-CCCCCGAAATTGATCGGCGGCCGCACCC-GCAGC???????????????????????????????????????????????????????????????????????????????????????????????????????????????????????????????????????????????????????????????????????????????????????????????????????????????????????????????????????????????????????????????????????????????????????????????????????????????????????????????????????????????????????????????????????????????????????????????????????????????????????????????????????????????????????????????????????????????????????????????????????????????????????????????????????????????????????????????????????????????????????????????????????????????????????????????????????????????????????????????????????????????????????????????????????????????????????????????????????????????????????????????????????????????????????????????????????????????????????????????????????????????????????????????????????????????????????????????????????????????????????????????????????????????????????????????????????????????????????????????????????????????????????????????????????????????????????????????????????????????????????????????????????????????????????????????????????????????????????????????????????????????????????????????????????????????????????????????????????????????????????????????????????????????????????????????????????????????????????????????????????????????????????????????????????????????????????????????????????????????????????????????????????????????????????????????????????????????????????????????????????????????????????????????????????????????????????????????????????????????????????????????????????????????????????????????????????????????????????????????????????????????????????????????????????????????????????????????????????????????????????????????????????????????????????????????????????????????????????????????????????????????????????????????????????????????????????????????????????????????????????????????????????????????????????????????????????????????????????????????????????????????????????????????????????????????????????????????????????????????????????????????

>CBS101244Pochonia_chlamydosporia
TACTTGGATAACCGTGGTAATTCTAGAGCTAATACATGCTAAAAATCCCGACTTCGGAAGGGATGTATTTATTAGATTAAAAACCAATG-CCCTCT----GGGCTCCTTGGTGATTCATGATAACTTCTCGAATCGCATGGCCTTGCGCCGGCGATGGTTCATTCAAATTTCTTCCCTATCAACTTTCGATGTTTGGGTAGTGGCCAAACATGGTTGCAACGGGTAACGGAGGGTTAGGGCTCGACCCCGGAGAAGGAGCCTGAGAAACGGCTACTACATCCAAGGAAGGCAGCAGGCGCGCAAATTACCCAATCCCGATTCGGGGAGGTAGTGACAATAAATACTGATACAGGGCTCTTTTGGGTCTTGTAATTGGAATGAGTACAATTTAAATCCCTTAACGAGGAACAATTGGAGGGCAAGTCTGGTGCCAGCAGCCGCGGTAATTCCAGCTCCAATAGCGTATATTAAAGTTGTTGTGGTTAAAAAGCTCGTAGTTGAACCTTGGGCCTGGCTGGCCGGTCCGCCTCACCGCGTGT-ACTGGTCCGGCCGGGTCTTTCCCTCTGTGGAACCCCATGCCCTTCACTGGGTGTGGCGGGGAAACAGGACTTTTACTTTGAAAAAATTAGAGTGCTCCAGGCAGGCCTATGCTCGAATACATTAGCATGGAATAATGAAATAGGACGTGCGGTTCTATTTTGTTGGTTTCTAGGACCGCCGTAATGATTAATAGGGACAGTCGGGGGCATCAGTATTCAATTGTCAGAGGTGAAATTCTTGGATTTATTGAAGACTAACTACTGCGAAAGCATTTGCCAAGGATGTTTTCATTAATCAGGAACGAAAGTTAGGGGATCGAAGACGATCAGATACCGTCGTAGTCTTAACCATAAACTATGCCGACCGCCGGGGGACC--------CAAACTCTAGA--TTTATATT----------------------------TTAGCATGTCTGAGTGGAATC------------------ATTA--CAAAATGAATCAAAACTTTCAACAACGGATCTCTTGGTTCTGGCATCGATGAAGAACGCAGCGAAATGCGATAAGTAATGTGAATTGCAGAATTCAGTGAATCATCGAATCTTTGAACGCACATTGCGCCCGCCAGTATTCTGGCGGGCATGCCTGTTCGAGCGTCATTTC--AACCCTCAAGCCCCAGC-------------------------------------GGTTTGGTGTTGGGGAC-CGGCGAGTACAGAGGCTTTGGGGAC-----TTGTCCCCCTTCCCTCGGCGCCG-CCCCCGAAATGAATTGGCGGTCTCGTC--GCGGCAGGATGCTTTTGGCGAGGTGCCTTCCGAGTTCCCTGGAACGGGACGCCATAGAGGGTGAGAGCCCCGTCTGGTTGGATGCCGAGCC-TCTGTAAAGCTCCTTCGACGAGTCGAGTAGTTTGGGAATGCTGCTCTAAATGGGAGGTATATGTCTTCTAAAGCTAAATACCGGCCAGAGACCGATAGCGCACAAGTAGAGTGATCGAAAGATGAAAAGCACTTTGAAAAGAGGGTTAAATAGTACGTGAAATTGTTGAAAGGGAAGCACTTATGACCAGACTTGGACC-CGGTGA-ATCATCCAGC-G--TTC--TCGCTGGTGCACTTTG-CCGG--GC-TCAGGCCAGCATCAGTTTG--CCTCCGGGGATAAAGGCTTTGGGAATGTGGC-TCCC--TCGGGAGTGTTATAGCCCATTGCACAATACCCTGGGGCGGACTGAGGTTC-GCGCTTGGTAGAGACGGAAAGCTGGCTAAGCCGCGTCAGTTGCACAACACACATTGGGGCTTGGTCTGCCCTGCCGAGACACCAGAAGGTCAAGCTTGTGGTCTCGTCAAGAATTTGTCATTGATGTGTTATGTCAGCGTGGGTTCGCCCTCCGAGCCGTTGATTGAGTTCATGATCAACCGTGGCATGGAAGTCGTGGAGGAATACGAGCCGTTGAGATACCCCCATGCCACCAAGATTTTTGTCAATGGTGTATGGGTTGGCATACACCAAGACCCCAAGCACTTGGTGAGCCAGGTCTTGGACACTCGACGAAAGTCGTATCTGCAGTACGAAGTGTCCCTCGTACGAGAAATCAGAGACCAGGAGTTCAAGATTTTCTCCGATGCCGGCCGTGTGATGCGACCAGTGTTCACTGTACAGCAGGAAGACGACCCGGAAACCGGCATAGAAAAGGGCCATCTGGTTTTGACCAAGGAGTTGGTTAACAAGCTTGCTAAGGAACAGGCTGAGCCACCCGAGGATCCAAACGAGAAGATTGGCTGGGAGGGATTGATTC-GAGCCGGTGCTGTCGAATATCTCGACGCTGAAGAAGAAGAAACCTCCATGATTTGCATGACGCCAGAGGACCTTGAATTGTATCGTCTTCAGAAAGCTGGTGTTGCTCTTGATGACGACAATGGAGATGACCTTAACAGGCGTCTCAAGACCAAGACCAA-TCCCACCACCCACATGTA-TACACATTGTGAAATTCACCGGCCAGACCCGTGAGCACGCTCTGCTCGCCTACACCCTGGGTGTCAAGCAGCTCATCGTCGCCATCAACAAGATGGACACCGCCAAGTGGGCCGAGGCTCGTTACCAGGAAATCATCAAGGAGACTTCCTCCTTCATCAAGAAGGTCGGCTACAACCCCAAGACTGTTGCCTTCGTTCCCATCTCTGGTTTCAACGGCGACAACATGCTGCAGGCCTCCACCAACTGCCCCTGGTACAAGGGCTGGGAGAAGGAGACCAAGGCTGGCAAGTCCACCGGAAAGACCCTTCTCGAGGCCATTGACGCCATTGAGCCTCCCAAGCGTCCCACCGACAAGCCCCTCCGTCTTCCCCTCCAGGATGTGTACAAGATCGGTGGGTATGGAACTGTTCCCGTCGGCCGTATCGAGACTGGTGTCCTCAAGCCCGGTATGGTCGTTACCTTCGCTCCCTCCAACGTCACCACTGAAGTCAAGTCCGTCGAGATGCACCACGAGCAGCTCACCGA---GGGTGTCCCCGGTGACAACGTTGGCTTCAACGTGAAGAACGTCTCCGTCAAGGAAATCCGCCGTGGTAACGTTGCTGGTGACTCCAAGAACGACCCCCCCTCCGGTGCCGCTTCTTTCGATGCCCAGGTCATCGTTCTCAACCACCCCGGTCAGGTCGGTGCTGGTTACGCTCCCGTCCTCGATTGCCACACCGCCCACATTGCCTGCAAGTTCTCTGAGATCAAGGAGAAGATTGACCGACGTACCGGT-AAGGCTGTCGAGTCTGCCCCCAAGTTCATCAAGTCTGGAGACTCCG

>CBS101433Metapochonia_microbactrospora
?????????????????????????????????????????????????????????????????????????????????????????????????????????????????????????????????????????????????????????????????????????????????????????????????????????????????????????????????????????????????????????????????????????????????????????????????????????????????????????????????????????????????????????????????????????????????????????????????????????????????????????????????????????????????????????????????????????????????????????????????????????????????????????????????????????????????????????????????????????????????????????????????????????????????????????????????????????????????????????????????????????????????????????????????????????????????????????????????????????????????????????????????????????????????????????????????????????????????????????????????????????????????????????????????????????????????????????????????????????????????????????????????????????CCGCCGGGGGACC--------CAAACTCTCGT--GTTTTCTTTGT------------------------AGTGGCATGTCTGAGTGGAATC------------------ATAA--ACAAATGAATCAAAACTTTCAACAACGGATCTCTTGGTTCTGGCATCGATGAAGAACGCAGCGAAATGCGATAAGTAATGTGAATTGCAGAATTCAGTGAATCATCGAATCTTTGAACGCACATTGCGCCCGCCAGTATTCTGGCGGGCATGCCTGTTCGAGCGTCATTTC--AACCCTCAAGCCCCGGC-------------------------------------GGCTTGGTGTTGGGGAC-CGGCGAACCTCGCCCGGC------------ACCTCGGTGCAGGCGTCGCGCCG-CCCCCGAAATGAATTGGCGGCCTCGTC--GCGGCAGGATGATTTTGGCGAGGTGCCTTCCGAGTTCCCTGGAACGGGACGCCACAGAGGGTGAGAGCCCCGTCTGGTTGGACGCCGAGCC-TATGTAAATCTCCTTCGACGAGTCGAGTAGTTTGGGAATGCTGCTCTAAATGGGAGGTATATGTCTTCTAAAGCTAAATATTGGCCAGAGACCGATAGCGCACAAGTAGAGTGATCGAAAGATGAAAAGCACTTTGAAAAGAGGGTTAAATAGTACGTGAAATTGTTGAAAGGGAAGCGCTCATGACCAGACTTGGGCC-CGGTGA-ATCATCCAGC-G--TTC--TCGCTGGTGCACTTTG-CCGG--GC-TCAGGCCAGCATCAGTTTG--CCCCGGGGGATAAAGGCTTTGGGAATGTGGC-TCCT--CCGGGAGTGTTATAGCCCACTGCACAATACCCTGGGGTGGACTGAGGTTC-GCGCTTGGCCGAGATGGAAAACTTGCCAAGCCGCGTCAGTTGCACAACACACATTGGGGTTTAGTCTGCCCTGCCGAGACACCGGAAGGCCAGGCTTGTGGTTTGGTCAAGAACTTGTCTTTGATGTGCTATGTCAGTGTTGGTTCACCAGCCGAGCCGTTGGTCGAGTTCATGATTAATCGAGGTATGGAAGTCGTGGAAGAGTATGAGCCGTTAAGATACCCTCACGCCACCAAGATTTTTGTCAACGGTACCTGGGTCGGTGTGCACCAGGATCCTAAACATCTGGTCAGCCAGGTTTTGGATACTCGAAGAAAATCATACCTGCAGTACGAAGTTTCCCTCGTCCGAGAAATCAGAGATCAAGAGTTCAAGATTTTCTCTGACGCTGGCCGAGTCATGAGACCAGTGTTCACTGTGCAGCAAGAAGATGACCCCGACACTGGCATTGAAAAGGGCCACCTTGTCCTCACCAAGGAATTAGTTAATAAACTTGCGAAGGAACAAGCTGAACCACCTGAGGAAGAAGACCAGAAGATTGGTTGGGAAGGATTGATCC-GAGCCGGTGCGGTCGAATACCTCGATGCTGAAGAAGAAGAGACGTCCATGATTTGCATGACACCCGAAGACCTTGAGCTTTATCGTCTACAAAAAGCCGGCGTGGCTCTTGATGACGACAACGGGGATGATTTGAACAGGCGTTTGAAAACCAAGACGAA-CCCGACAACACATATGTA-CACGCATTGTGAAATTCATCGGCCAGACCCGTGAGCACGCTCTGCTCGCCTACACCCTGGGTGTCAAGCAGCTCATCGTTGCCATCAACAAGATGGACACCGCCAAGTGGGCTCAGGCTCGTTATGAGGAAATCATCAAGGAGACTTCCAACTTCATCAAGAAGGTCGGCTACAACCCCAAGACTGTTGCCTTCGTCCCCATCTCTGGTTTCAACGGTGACAACATGTTGTCCCCCTCCACCAACTGCCCCTGGTACAAGGGTTGGGAGAAGGAGACCAAGGCTGGCAAGTCCACCGGAAAGACCCTTCTTGAGGCCATTGACTCCATTGAGCCCCCCAAGCGTCCTACCGACAAGCCCCTTCGTCTTCCCCTCCAGGATGTGTACAAGATTGGTGGTATTGGAACTGTTCCCGTCGGCCGTATCGAGACTGGTGTCCTCAAGCCCGGTATGGTCGTTACTTTCGCTCCCGCCAACGTCACCACTGAAGTCAAGTCCGTTGAGATGCACCACGAGCAGCTTACCGA---GGGTGTTCCCGGTGACAACGTCGGCTTCAACGTGAAGAACGTTTCCGTCAAGGAAATCCGCCGTGGTAACGTTGCTGGTGACTCCAAGAACGACCCCCCCATGGGTGCCGCTTCTTTCGATGCCCAGGTCATCGTTCTCAACCACCCCGGCCAGGTCGGTGCTGGTTACGCTCCCGTCCTCGATTGCCACACCGCCCACATTGCCTGCAAGTTCTCTGAGATCAAGGAGAAGATTGACCGACGTACCGGT-AAGGCTGTTGAGGCTGCCCCCAAGTTCATCAAGTCCGGTGACTCCG

>CBS101437Rotiferophthora_angustispora
TACTTGGATAACCGTGGTAATTCTAGAGCTAATACATGCTAAAAATCCCGACTTCGGAAGGGATGTATTTATTAGATTAAAAACCAATG-CCCTCT----GGGCTCCTTGGTGATTCATGATAACTTCTCGAATCGCATGGCCTTGCGCCGGCGATGGTTCATTCAAATTTCTTCCCTATCAACTTTCGATGTTTGGGTAGTGGCCAAACATGGTTGCAACGGGTAACGGAGGGTTAGGGCTCGACCCCGGAGAAGGAGCCTGAGAAACGGCTACTACATCCAAGGAAGGCAGCAGGCGCGCAAATTACCCAATCCCGATTCGGGGAGGTAGTGACAATAAATACTGATACAGGGCTCTTTTGGGTCTTGTAATTGGAATGAGTACAATTTAAATCCCTTAACGAGGAACAATTGGAGGGCAAGTCTGGTGCCAGCAGCCGCGGTAATTCCAGCTCCAATAGCGTATATTAAAGTTGTTGTGGTTAAAAAGCTCGTAGTTGAACCTTGGGCCTGGCTGGCCGGTCCGCCTCACCGCGTGT-ACTGGTCCGGCCGGGCCTTTCCCTCTGTGGAACCCCATGCCCTTCACTGGGTGTGGCGGGGAAACAGGACTTTTACTTTGAAAAAATTAGAGTGCTCCAGGCAGGCCTATGCTCGAATACATTAGCATGGAATAATGAAATAGGACGTGCGGTTCTATTTTGTTGGTTTCTAGGACCGCCGTAATGATTAATAGGGACAGTCGGGGGCATCAGTATTCAATTGTCAGAGGTGAAATTCTTGGATTTATTGAAGACTAACTACTGCGAAAGCATTTGCCAAGGATGTTTTCATTAATCAGGAACGAAAGTTAGGGGATCGAAGACGATCAGATACCGTCGTAGTCTTAACCATAAACTATGCCGACCGCCGGGGGACC--------CAAACTCTTGT--ATCTCGTACTT-------------------------TTGGCATGTCTGAGTGGAATCA-----------------TTAC--ACAAATGAATCAAAACTTTCAACAACGGATCTCTTGGTTCTGGCATCGATGAAGAACGCAGCGAAATGCGATAAGTAATGTGAATTGCAGAATTCAGTGAATCATCGAATCTTTGAACGCACATTGCGCCCGCCAGTATTCTGGCGGGCATGCCTGTTCGAGCGTCATTTC--AACCCTCAGGGCCCCCCCTTC----------------------GCGGGGTCGGCGCCCTGGTGTTGGGGAC-CGGCGAGGCGGCGCGCTGGGAGGCA-ACTCCCCGCGCGGCACACCCCCCGCCG-CCCCCGAAATGAATTGGCGGCCCCGTC--GCGGCAGGATGCTTTTGGCGAGGTGCCTTCCGAGTTCCCTGGAACGGGACGCCACANAGGGTGAGAGCCCCGTCTGGTCGGACACCGAGCC-TCTGTAAAGCTCCTTCGACGAGTCGAGTAGTTTGGGAATGCTGCTCTAAATGGAAGGTATATGTCTTCTAAAGCTAAATACCGGCCAGAGACCGATAGCGCACAAGTAGAGTGATCGAAAGATGAAAAGCACTTTGAAAAGAGGGTTAAACAGTACGTGAAATTGTTGAAAGGGAAGCACTTGTGACCAGACTTGGGCC-CGGTGA-ATCATCCAGC-G--TTC--TCGCTGGTGCACTTCG-CCGG--GC-CCAGGCCAGCATCAGTTTG--CCCCGGGGGACAAAGGCTGTGGGAATGTGGC-TCCC--TCGGGAGTGTTATAGCCCACTGCGCAATACCCTGGGGCGGACTGAGGTTC-GCGCTTGGTAGAGATGGAAAGCTGGCCAAGCCGCGTCAGTTGCACAACACACATTGGGGTTTGGTTTGCCCTGCGGAAACGCCTGAAGGTCAAGCTTGCGGTCTAGTGAAAAACTTGTCACTGATGTGCTACGTCAGCGTGGGCTCTCCGTCCGAACCGTTGATCGAGTTCATGATCAATCGTGGTATGGAAGTCGTGGAGGAGTACGAACCTTTGAGGTATCCTCATGCCACCAAGATCTTTGTGAATGGTGTCTGGGTGGGCGTGCATCAGGATCCTAAGCACCTTGTCAGTCAAGTCTTGGATACGCGACGAAAGTCTTATTTGCAGTACGAAGTCTCCCTTGTACGAGAAATCAGAGATCAAGAGTTCAAGATTTTCTCCGATGCTGGGCGAGTCATGAGACCAGTGTTTACTGTGCAACAAGAAGACGATCCCGAAACTGGTATTGAAAAGGGCCATCTTGTCTTGACCAAAGAACTCGTAAACAAACTGGCCAAGGAACAAGCGGAACCCCCCGAGGATCCAAATGAGAAGATTGGGTGGGAAGGCTTGATCC-GAGCTGGTGCAGTCGAATATCTCGACGCTGAAGAAGAAGAAACCTCAATGATTTGCATGACGCCAGAGGATCTCGAACTGTATCGTCTGCAGAAAGCTGGTGTTGCTCTTGACGACGACATGGGAGACGACTTGAATAGACGTCTCAAAACGAAGACTAA-CCCTACAACTCATATGTA-TACACATTGCGAAATTCACCGGCCAGACCCGTGAGCACGCTCTACTCGCCTACACCCTGGGTGTCAAGCAGCTCATCGTCGCTATCAACAAGATGGACACCACCAAGTGGTCTGAGGCCCGTTTCCAGGAAATCATCAAGGAGACCTCCAACTTCATCAAGAAGGTCGGCTACAACCCCAAGACTGTTGCCTTCGTCCCCATCTCTGGTTTCCACGGCGACAACATGCTGGCTGCCTCCAGCAACTGCCCCTGGTACAAGGGCTGGGAGAAGGAGACCAAGGCTGGCAAGTCCACCGGTAAGACCCTTCTCGAGGCCATTGACGCCATTGAGCCCCCCAAGCGTCCCACCGACAAGCCCCTCCGTCTTCCCCTTCAGGATGTTTACAAGATTGGTGGTATTGGAACTGTTCCTGTCGGCCGTATCGAGACTGGTATCCTCAAGCCCGGTATGGTCGTCACTTTCGCTCCTTCCAACGTCACCACTGAAGTCAAGTCCGTGGAGATGCACCACGAGCAGCTTACCGA---GGGTGTCCCCGGTGACAACGTTGGCTTCAACGTGAAGAACGTCTCCGTCAAGGAAATCCGCCGTGGTAACGTTGCTGGTGACTCCAAGAACGACCCCCCCTTGGGTGCCGCTTCTTTCGATGCCCAGGTCATCGTTCTCAACCACCCCGGTCAGGTCGGTGCTGGTTACGCTCCCGTCCTCGATTGCCACACTGCCCACATTGCCTGCAAGTTCTCTGAGATCAAGGAGAAGATTGACCGACGTACCGGT-AAGGCTGTCGAGACTGCCCCCAAGTTCATCAAGTCTGGAGACTCTG

>CBS125_65Metarhizium_flavoviride
TACTTGGATAACCGTGGTAATTCTAGAGCTAATACATGCTAAAAATCCCGACTTCGGAAGGGATGTATTTATTAGATTAAAAACCAATGCCCCTCG----GGGCTCTCTGGTGATTCATAATAACTTCTCGAATCGCACGGCCTTGCGCCGGCGATGGTTCATTCAAATTTCTTCCCTATCAACTTTCGATGTTTGGGTAGTGGCCAAACATGGTTGCAACGGGTAACGGAGGGTTAGGGCTCGACCCCGGAGAAGGAGCCTGAGAAACGGCTACTACATCCAAGGAAGGCAGCAGGCGCGCAAATTACCCAATCCCGATTCGGGGAGGTAGTGACAATAAATACTGATACAGGGCTCTTTCGGGTCTTGTAATTGGAATGAGTACAATTTAAATCCCTTAACGAGGAACAATTGGAGGGCAAGTCTGGTGCCAGCAGCCGCGGTAATTCCAGCTCCAATAGCGTATATTAAAGTTGTTGTGGTTAAAAAGCTCGTAGTTGAACCTTGGGCCTGGCTGGCCGGTCCGCCTCACCGCGTGTCACTGGTCCGGCCGGGTCTTTCCCTCTGTGGAACCACATGCCCTTCACTGGGCGTGGCGGGGAAACAGGACTTTTACTTTGAAAAAATTAGAGTGCTCCAGGCAGGCCTATGCTCGAATACATTAGCATGGAATAATGAAATAGGACGTGCGGTTCTATTTTGTTGGTTTCTAGGACCGCCGTAATGATTAATAGGGACAGTCGGGGGCATCAGTATTCAATTGTCAGAGGTGAAATTCTTGGATTTATTGAAGACTAACTACTGCGAAAGCATTTGCCAAGGATGTTTTCATTAATCAGGAACGAAAGTTAGGGGATCGAAGACGATCAGATACCGTCGTAGTCTTAACCATAAACTATGCCGACCGCCGAGGGACCGAC--AAACAAACTCTTGT--ATTTCTATCT--------------------------ATAGCATGTCTGAGTGGAATC------------------ATAC--ACAAATGAATCAAAACTTTCAACAACGGATCTCTTGGTTCTGGCATCGATGAAGAACGCAGCGAAATGCGATAAGTAATGTGAATTGCAGAATTCAGTGAATCATCGAATCTTTGAACGCACATTGCGCCCGCCAGTATTCTGGCGGGCATGCCTGTTCGAGCGTCATTAC--AACCCTCAAGCCCCCCC------------------------GGTGACGGGAACGGGCTTGGTGTTGGGGAC-CGGCCAACTGGTGCCCTGCTGCTGC---------CGTAGCAGGCGCCGGGCCG-CCCCCGAAATGAATTGGCGGCCTCGTC--GCGGCAGGATGCTTTTGGCGAGGTGCCTTCCGAGTTCCCTGGAACGGGACGCCATAGAGGGTGAGAGCCCCGTCTGGTTGGACGCCGAGCC-TCTGTAAAGCTCCTTCGACGAGTCGAGTAGTTTGGGAATGCTGCTCTAAATGGGAGGTATATGTCTTCTAAAGCTAAATATTGGCCAGAGACCGATAGCGCACAAGTAGAGTGATCGAAAGATGAAAAGCACTTTGAAAAGAGAGTTAAATAGTACGTGAAATTGTTGAAAGGGAAGCGCTTATGACCAGACTTGGGCC-CGGTGA-ATCATCCAGC-G--TTC--TCGCTGGTGCACTTTG-CCGG-TGC-CCAGGCCAGCATCAGTTTG--CCCCGGGGGATAAAGGCTTTGGGAATGTGGC-TCCC--CAGGGAGTGTTATAGCCCATTGCACAATACCCTGTGGCGGACTGAGGTTC-GCGCTTGGTAGAGATGGAAAGCTCGCCAAACCGCGTCAGCTGCACAACACACATTGGGGCTTAGTCTGTCCTGCCGAGACGCCAGAAGGTCAGGCTTGTGGTCTGGTCAAGAACCTGTCTTTGATGTGCTATGTCAGTGTGGGTTCACCCGCCGAGCCGCTGATTGAATTCATGATCAACCGTGGTATGGAAGTGGTAGAGGAGTATGAACCGCTAAGATATCCCCACGCCACCAAGATCTTTGTTAATGGTGTCTGGGTTGGTATACACCAAGATCCCAAGCACCTTGTCAGTCAAGTCCTGGATACTAGACGAAAGTCGTATCTTCAGTATGAGGTGTCTCTGGTCCGAGAAATCAGGGATCAGGAGTTCAAGATTTTCTCAGACGCCGGCCGAGTTATGAGACCAGTTTTTACCGTGCAGCAAGAAGACGATCCCGAGACTGGCATTGAAAAAGGCCATCTAGTTTTGACCAAAGAGTTGGTTAACAAGCTAGCTAAAGAACAAGCCGAACCACCGGAAGACCCAAGCGAGAAAATTGGTTGGGAAGGGCTGATTC-GTGCCGGTGCCGTTGAGTATCTCGATGCTGAAGAAGAAGAGACATCAATGATCTGCATGACGCCAGAAGATCTCGAGCTGTACCGTCTGCAGAAAGCCGGTGTTGCCCTCGACGACGACAATGGGGATGACCTGAATAAACGTCTCAAGACCAAGACCAA-TCCCACGACTCACATGTA-CACGCATTGTGAAATCCACCGGCCAGACTCGTGAGCACGCTCTGCTCGCCTACACCCTGGGTGTCAAGCAGCTCATCGTCGCCATCAACAAGATGGACACCACCAAGTGGTCTGAGGCCCGTTACCAGGAAATCATCAAGGAGACTTCCAACTTCATCAAGAAGGTCGGCTACAACCCCAAGACCGTCGCCTTCGTCCCCATCTCCGGTTTCCACGGTGACAACATGCTTCAGGCCTCCAGCAACTGCCCCTGGTACAAGGGCTGGGAGAAGGAGACCAAGGCTGGCAAGTCCACCGGCAAGACCCTCCTTGAGGCCATTGACGCCATTGAGCCCCCCAAGCGTCCCACCGACAAGCCCCTCCGTCTTCCCCTCCAGGATGTGTACAAGATTGGCGGTATTGGAACTGTCCCTGTCGGCCGTATCGAGACTGGTATCCTCAAGCCCGGTATGGTCGTTACCTTCGCTCCCTCCAACGTCACCACTGAAGTCAAGTCCGTGGAAATGCACCACGAGCAGCTTACTGA---GGGTGTCCCCGGTGACAACGTTGGTTTCAACGTGAAGAACGTTTCCGTCAAGGAAATCCGCCGTGGTAACGTTGCTGGTGACTCCAAGAACGACCCCCCCATGGGTGCCGCTTCTTTCGATGCCCAGGTCATCGTTCTCAACCACCCCGGTCAGGTCGGTGCTGGTTACGCTCCCGTCCTCGATTGCCACACCGCCCACATTGCCTGCAAGTTCTCTGAGATCAAGGAGAAGATTGACCGACGTACCGGT-AAGGCTGTTGAGAGCGCCCCCAAGTTCATCAAGTCTGGTGACTCTG

>CBS126563Keithomyces_sp_
TACTTGGATAACCGTGGTAATTCTAGAGCTAATACATGCTAAAAATCCCGACTTCGGAAGGGATGTATTTATTAGATTAAAAACCAATG-CCCTCT----GGGCTCTCTGGTGATTCATGATAACTTCTCGAATCGCATGGCCTTGCGCCGGCGATGGTTCATTCAAATTTCTTCCCTATCAACTTTCGATGTTTGGGTAGTGGCCAAACATGGTTACAACGGGTAACGGAGGGTTAGGGCTCGACCCCGGAGAAGGAGCCTGAGAAACGGCTACTACATCCAAGGAAGGCAGCAGGCGCGCAAATTACCCAATCCCGATTCGGGGAGGTAGTGACAATAAATACTGATACAGGGCTCTTTTGGGTCTTGTAATTGGAATGAGTACAATTTAAATCCCTTAACGAGGAACAATTGGAGGGCAAGTCTGGTGCCAGCAGCCGCGGTAATTCCAGCTCCAATAGCGTATATTAAAGTTGTTGTGGTTAAAAAGCTCGTAGTTGAACCTTGGGCCTGGCTGGCCGGTCCGCCTCACCGCGTGT-ACTGGTCCGGCCGGGTCTTTCCCTCTGTGGAACCCCATGCCCTTCACTGGGTGTGGCGGGGAAACAGGACTTTTACTTTGAAAAAATTAGAGTGCTCCAGGCAGGCCTATGCTCGAATACATTAGCATGGAATAATAAAATAGGACGCGCGGTTCTATTTTGTTGGTTTCTAGGACCGCCGTAATGATTAATAGGGACAGTCGGGGGCATCAGTATTCAATTGTCAGAGGTGAAATTCTTGGATTTATTGAAGACTAACTACTGCGAAAGCATTTGCCAAGGATGTTTTCATTAATCAGGAACGAAAGTTAGGGGATCGAAGACGATCAGATACCGTCGTAGTCTTAACCATAAACTATGCCGACCGCCGGAGGACC--------CAAACTCTTCT--GTATTTTAC---------------------------AATGCATGTCTGAGTGGATTT------------------AATA--TCAAATGAATCAAAACTTTCAACAACGGATCTCTTGGTTCTGGCATCGATGAAGAACGCAGCGAAATGCGATAAGTAATGTGAATTGCAGAATTCAGTGAATCATCGAATCTTTGAACGCACATTGCGCCCGCCAGTATTCTGGCGGGCATGCCTGTTCGAGCGTCATTTC--AACCCTCAAGCCC-----------------------------------------TGCTTGGTGTTGGGGAT-CGGCGCCGCCCCCCCTCTGTCGTTC-----GCGGCAGGGCGGGAGGGTCGCCG-CCCCCGAAATGAATTGGCGGTCTCGTC--GCAGCAGGATGCTTTTGGCAAGGTGCCTTCCGAGTTCCCTGGAACGGGACGCCATAGAGGGTGAGAGCCCCGTCTGGTTGGATACCGAGCC-TCTGTAAAGCTCCTTCGACGAGTCGAGTAGTTTGGGAATGCTGCTCTAAATGGGAGGTATATGTCTTCTAAAGCTAAATATTGGCCAGAGACCGATAGCGCACAAGTAGAGTGATCGAAAGATGAAAAGCACTTTGAAAAGAGGGTTAAATAGTACGTGAAATTGTTGAAAGGGAAGCGCTCATGACCAGACTTGGGCC-CGGTGA-ATCAACCAGC-G--TTC--TCGCTGGTGCACTTTG-CCGG--GC-TCAGGCCAGCATCAGTTTG--CCCCGGGGGATAAAGGCTTTGGGAATGTGGC-TCCT--CCGGGAGTGTTATAGCCCATTGCGCAATACCCTGGGGCGGACTGAGGTTC-GCGC--------------------------------------------ACTCATTGGGGCTTGGTCTGTCCTGCTGAAACCCCAGAAGGTCAAGCTTGTGGTTTAGTCAAGAATTTGTCCTTGATGTGTTATGTCAGTGTGGGTTCGCCGTCGGAACCGTTGATTGAGTTCATGATCAACCGTGGTATGGAAGTTGTGGAAGAATACGAGCCGCTGAGATATCCCCATGCCACCAAGATCTTCGTCAATGGTGTCTGGGTAGGCGTGCACCAAGACCCCAAACATCTCGTAAGCCAGGTCTTGGACACTCGACGAAAGTCCTACTTGCAATACGAAGTATCGCTCGTCAGAGAAATCAGGGATCAAGAGTTCAAGATTTTCTCGGATGCTGGTCGAGTCATGAGACCTGTGTTCACTGTGCAGCAAGAGGATGACCCTGAAACCGGCATCGAGAAGGGCCATCTCGTATTGACCAAAGAATTGGTTAACAAACTTGCCAAAGAGCAAGCCGAACCCCCCGAGGACCCGAATGAGAAGATTGGCTGGGAAGGTTTGATTC-GCGCAGGTGCTGTTGAGTATCTCGATGCCGAAGAAGAAGAAACGTCAATGATCTGCATGACACCGGAAGATCTCGAGCTGTACCGTCTGCAGAAAGCTGGTGTTGCTCTGGATGACGACCAAGGAGACGACCTCAATAGGCGGCTGAAGACCAAGACAAA-CCCTACGACACACATGTA-CACGCATTGCGAGATTCATC??????????????????????????????????????????????????????????????????????????????????????????????????????????????????????????????????????????????????????????????????????????????????????????????????????????????????????????????????????????????????????????????????????????????????????????????????????????????????????????????????????????????????????????????????????????????????????????????????????????????????????????????????????????????????????????????????????????????????????????????????????????????????????????????????????????????????????????????????????????????????????????????????????????????????????????????????????????????????????????????????????????????????????????????????????????????????????????????????????????????????????????????????????????????????????????????????????????????????????????????????????

>CBS127132Marquandomyces_sp_
TACTTGGATAACCGTGGTAATTCTAGAGCTAATACATGCTAAAAATCCCGACTTCGGAAGGGATGTATTTATTAGATTAAAAACCAATG-CCCTCT----GGGCTCCTTGGTGATTCATGATAACTTCTCGAATCGCACGGCCTTGCGCCGGCGATGGTTCATTCAAATTTCTTCCCTATCAACTTTCGATGTTTGGGTAGTGGCCAAACATGGTTGCAACGGGTAACGGAGGGTTAGGGCTCGACCCCGGAGAAGGAGCCTGAGAAACGGCTACTACATCCAAGGAAGGCAGCAGGCGCGCAAATTACCCAATCCCGATTCGGGGAGGTAGTGACAATAAATACTGATACAGGGCTCTTTTGGGTCTTGTAATTGGAATGAGTACAATTTAAATCCCTTAACGAGGAACAATTGGAGGGCAAGTCTGGTGCCAGCAGCCGCGGTAATTCCAGCTCCAATAGCGTATATTAAAGTTGTTGTGGTTAAAAAGCTCGTAGTTGAACCTTGGGCCTGGCTGGCCGGTCCGCCTCACCGCGTGT-ACTGGTCCGGCCGGGCCTTTCCCTCTGTGGAACCCCATGCCCTTCACTGGGCGTGGCGGGGAAACAGGACTTTTACTTTGAAAAAATTAGAGTGCTCCAGGCAGGCCTATGCTCGAATACATTAGCATGGAATAATAAAATAGGACGTGCGGTTCTATTTTGTTGGTTTCTAGGACCGCCGTAATGATTAATAGGGACAGTCGGGGGCATCAGTATTCAATTGTCAGAGGTGAAATTCTTGGATTTATTGAAGACTAACTACTGCGAAAGCATTTGCCAAGGATGTTTTCATTAATCAGGAACGAAAGTTAGGGGATCGAAGACGATCAGATACCGTCGTAGTCTTAACCATAAACTATGCCGACCGCCGGGGGACC--------CAAACTCTAGA--TTTTTATT----------------------------TTAGCATGTCTGAGTGGAATC------------------ATTA--CAAAATGAATCAAAACTTTCAACAACGGATCTCTTGGTTCTGGCATCGATGAAGAACGCAGCGAAATGCGATAAGTAATGTGAATTGCAGAATTCAGTGAATCATCGAATCTTTGAACGCACATTGCGCCCGCCAGTATTCTGGCGGGCATGCCTGTTCGAGCGTCATTTC--AACCCTCAAGCCCCAGC-------------------------------------GGTTTGGTGTTGGGGAC-CGGCGAGTACAGAGGCTTTGGGGAC-----TTGTCCCCCTTCCCTCGGCGCCG-CCCCCGAAATGAATTGGCGGTCTCGTC--GCGGCAGGATGCTTTTGGCGAGGTGCCTTCCGAGTTCCCTGGAACGGGACGCCATAGAGGGTGAGAGCCCCGTCTGGTTGGATACCGAGCC-TCTGTAAAGCTCCTTCGACGAGTCGAGTAGTTTGGGAATGCTGCTCTAAATGGGAGGTATATGTCTTCTAAAGCTAAATATTGGCCAGAGACCGATAGCGCACAAGTAGAGTGATCGAAAGATGAAAAGCACTTTGAAAAGAGGGTTAAAAAGTACGTGAAATTGTTGAAAGGGAAGCGCTCATGACCAGACTTGGGCC-CGGTGA-ATCACCCAGC-G--TTC--TCGCTGGGGCACTTTG-CCGG--GC-TCAGGCCAGCATCAGTTCG--CGTCGGGGGACAAAGACTTCGGGAATGTGGC-TCCT--CCGGGAGTGTTATAGCCCGTTGTGCAATACCCTGGGGCGGACTGAGGTTC-GCGC--GGTAGAGACGGAAAGCTCGCCAAGCCTCGCCAACTGCACAACACCCATTGGGGCTTGGTGTGTCCTGCCGAGACGCCTGAAGGCCAAGCTTGTGGTTTGGTCAAAAACTTGTCGTTAATGTGCTACGTCAGTGTGGGCTCACCTTCTGAGCCTCTGATTGAGTTCATGATTAATCGTGGTATGGAAGTTGTGGAAGAGTACGAGCCGTTGAGATACCCTCATGCGACCAAGATTTTTGTCAATGGAGTATGGGTTGGCATTCACCAAGACCCCAAGCACCTCGTCAGTCAAGTCCTGGATACTCGACGAAAATCGTATCTGCAGTATGAGGTGTCCCTCGTCCGAGAGATCAGAGATCAAGAGTTCAAGATTTTCTCCGACGCTGGTCGAGTCATGAGACCGGTCTTCACTGTGCAGCAAGAGGACGACCCCGAAACCGGGATCGAGAAGGGCCACCTGGTCTTGACCAAGGATCTGGTTAACAAGCTTGCGAAGGAGCAGGCTGAACCACCTGAGGATCCCAGCGAGAAGATTGGCTGGGAAGGTCTGATCA-GAGCCGGTGCTGTTGAGTACCTTGATGCTGAAGAGGAAGAGACTTCAATGATCTGCATGACGCCCGAAGACCTGGAGCTGTATCGTCTGCAGAAGGCTGGTGTTGCCTTGGATGATGACCAGGGAGATGATCTCAACAGGCGTCTGAAGACCAAGACCAA-CCCCACGACGCACATGTA-CACACATTGCGAGATTCATC??????????????????????????????????????????????????????????????????????????????????????????????????????????????????????????????????????????????????????????????????????????????????????????????????????????????????????????????????????????????????????????????????????????????????????????????????????????????????????????????????????????????????????????????????????????????????????????????????????????????????????????????????????????????????????????????????????????????????????????????????????????????????????????????????????????????????????????????????????????????????????????????????????????????????????????????????????????????????????????????????????????????????????????????????????????????????????????????????????????????????????????????????????????????????????????????????????????????????????????????????????

>CBS130_71Metarhizium_anisopliae
TACTTGGATAACCGTGGTAATTCTAGAGCTAATACATGCTAAAAATCCCGACTTCGGAAGGGATGTATTTATTAGATACAAAACCAATG-CCCCCC---GGGGCTCTCTGGTGATTCATGATAACTCGTCGAATCGCACGGCCTTGCGCCGGCGATGGTTCATTCAAATTTCTTCCCTATCAACTTTCGATGTTTGGGTAGTGGCCAAACATGGTGGCAACGGGTAACGGAGGGTTAGGGCTCGACCCCGGAGAAGGAGCCTGAGAAACGGCTACTACATCCAAGGAAGGCAGCAGGCGCGCAAATTACCCAATCCCGATACGGGGAGGTAGTGACAATAAATACTGATACAGGGCTCTTTTGGGTCTTGTAATTGGAATGAGTACAATTTAAATCCCTTAACGAGGAACAATTGGAGGGCAAGTCTGGTGCCAGCAGCCGCGGTAATTCCAGCTCCAATAGCGTATATTAAAGTTGTTGTGGTTAAAAAGCTCGTAGTTGAATCTTGGGCCTGGCTGGCCGGTCCGCCTCACCGCGTGT-ACTGGTCCGGCCGGGTCTTTCACTCTGCGGAACCACATGCCCTTCAGTGGGTGTGGCGGGGAAGCAGGACGTTTACTTTGAAAAAATTAGAGTGCTCTAAGCAGGCCAATGCTCGGATACATTAGCATGGAATAATAAAATAGGACGCGCGGTTCTATTTTGTTGGTTTCTAGGACCGCCGTAATGATGAATAGGGACAGTCGGGGGCATCAGTATTCAGTTGTCAGAGGTGAAATTCTTGGATCTACTGAAGACTAACTACTGCGAAAGCATTTGCCAAGGATGTTTTCATTAATCAGGAACGAAAGTTAGGGGATCGAAGACGATCAGATACCGTCGTAGTCTTAACCATAAACTATGCCGACCGCCGGGGACCC--------AAACCTTCTGA--ATTTTTTTTAT-------------------------GAGTATCTTCTGAGTGG-----------------------TAA--AAAAATGAATCAAAACTTTCAACAACGGATCTCTTGGTTCTGGCATCGATGAAGAACGCAGCGAAATGCGATAAGTAATGTGAATTGCAGAATTCAGTGAATCATCGAATCTTTGAACGCACATTGCGCCCGTCAGTATTCTGGCGGGCATGCCTGTTCGAGCGTCATTAC--GCCCCTCAAGTCCCCTG-----------------------------------TGGACTTGGTGTTGGGGAT-CGGCGAGCGCTGTCTTTT-------------------------CAGCACGCCG-TCCCCCAAATTTATTGGCGGTCTCGCC--GTGGCAGGATGCTTTTGGCGAGGTGCCTTCCGAGTTCCCTGGAACGGGACGCCATAGAGGGTGAGAGCCCCGTCTGGTCGGACACCGAGCC-TCTGTAAAGCTCCTTCGACGAGTCGAGTAGTTTGGGAATGCTGCTCTAAATGGGAGGTATATGTCTTCTAAAGCTAAATATTGGCCAGAGACCGATAGCGCACAAGTAGAGTGATCGAAAGATGAAAAGCACTTTGAAAAGAGGGTTAAATAGTACGTGAAATTGTTGAAAGGGAAGCACTTGTGACCAGACTTGGCCC-CGGTGA-ATCATCCAGCGG--TTC--TCGTTGGTGCACTTTG-CCGG-GAT-CCAGGCCAGCATCAGTTCG--CTCTGGGGGATAAAGGCTTTGGGAATGTGGC-TCCC--TCGGGAGTGTTATAGCCCATTGCGTAATACCTTGTGGCGGGCTGAGGTTC-GCGCTTGGTAGAGATGGTAAGCTCGCTAAACCGCGTCAGCTGCACAACACACACTGGGGCTTGGTCTGTCCTGCCGAGACGCCAGAAGGTCAGGCTTGCGGTCTGGTCAAGAACCTGTCATTGATGTGTTATGTCAGTGTGGGTTCACCGGCCGAGCCATTGATTGAATTCATGATCAACCGTGGCATGGAAGTGGTAGAAGAGTACGAGCCGCTGAGATATCCCCATGCCACCAAGATCTTTGTCAATGGTGTTTGGGTTGGTGTACACCAAGATCCTAAGCACCTGGTCAGTCAAGTCTTGGATACTAGACGAAAGTCGTATCTGCAGTACGAGGTGTCTCTCGTCCGAGAAATCAGGGATCAAGAGTTCAAGATTTTCTCCGACGCTGGCCGGGTTATGAGACCAGTGTTCACTGTGCAGCAAGAAGATGATCCCGAGACTGGCATTGAAAAAGGCCATCTCGTTTTGACCAAAGAGTTGGTTAACAAGCTTGCTAAAGAACAAGCTGAACCACCTGAAGACCCAAGCGAGAAAATTGGTTGGGAAGGACTGATTC-GTGCCGGCGCCGTCGAGTACCTCGATGCTGAAGAAGAAGAGACATCAATGATCTGCATGACGCCAGAAGATCTTGAGCTGTATCGTCTGCAGAAAGCCGGTGTTGCTCTTGATGATGACATTGGAGATGACCTGAATAAGCGTCTCAAGACCAAGACCAA-CCCCACAACGCACATGTA-TACGCATTGTGAAATTCACCGGCCAGACCCGTGAGCACGCTCTGCTCGCCTACACCCTGGGTGTCAAGCAGCTCATTGTCGCCATCAACAAGATGGACACCACCAAGTGGTCCGAGGCCCGTTATCAGGAAATCATCAAGGAGACTTCCAACTTCATCAAGAAGGTCGGCTACAACCCCAAGACCGTCGCCTTCGTCCCCATCTCCGGTTTCCACGGTGACAACATGCTTCAGGCCTCCACCAACTGCCCCTGGTACAAGGGTTGGGAGAAGGAGACCAAGGCTGGCAAGTCCACCGGCAAGACCCTCCTTGAGGCCATTGACGCCATTGAGCCCCCCAAGCGTCCCACCGACAAGCCCCTCCGTCTTCCCCTCCAGGATGTGTACAAGATCGGCGGTATTGGAACTGTCCCGGTCGGCCGTATCGAGACTGGTATCCTCAAGCCCGGTATGGTCGTTACCTTCGCTCCCTCCAACGTCACCACTGAAGTCAAGTCCGTGGAAATGCACCACGAGCAGCTTTCTGA---GGGTGTCCCCGGTGACAACGTTGGTTTCAACGTGAAGAACGTTTCCGTCAAGGAAATCCGCCGTGGTAACGTTGCTGGTGACTCCAAGAACGACCCCCCCATGGGTGCCGCTTCCTTCGATGCCCAGGTCATCGTTCTCAACCACCCCGGCCAGGTCGGTGCTGGTTACGCCCCCGTCCTCGATTGCCACACCGCCCACATTGCCTGCAAGTTCTCTGAGATCAAGGAGAAGATTGACCGACGTACCGGT-AAGGCTGTTGAGTCCGCCCCCAAGTTCATCAAGTCTGGTGACTCTG

>CBS145_70Metapochonia_bulbillosa
TACTTGGATAACCGTGGTAATTCTAGAGCTAATACATGCTAAAAATCCCGACTTCGGAAGGGATGTATTTATTAGATTAAAAACCAATG-CCCTCT----GGGCTCTCTGGTGATTCATGATAACTTCTCGAATCGCATGGCCTTGCGCCGGCGATGGTTCATTCAAATTTCTTCCCTATCAACTTTCGATGTTTGGGTAGTGGCCAAACATGGTTGCAACGGGTAACGGAGGGTTAGGGCTCGACCCCGGAGAAGGAGCCTGAGAAACGGCTACTACATCCAAGGAAGGCAGCAGGCGCGCAAATTACCCAATCCCGATTCGGGGAGGTAGTGACAATAAATACTGATACAGGGCTCTTTTGGGTCTTGTAATTGGAATGAGTACAATTTAAATCCCTTAACGAGGAACAATTGGAGGGCAAGTCTGGTGCCAGCAGCCGCGGTAATTCCAGCTCCAATAGCGTATATTAAAGTTGTTGTGGTTAAAAAGCTCGTAGTTGAACCTTGGGCCTGGTTGGCCGGTCCGCCTCACCGCGTGT-ACTGGTCCGGCCGGGCCTTTCCCTCTGTGGAACCCCATGCCCTTCACTGGGTGTGGCGGGGAAACAGGACTTTTACTTTGAAAAAATTAGAGTGCTCCAGGCAGGCCTATGCTCGAATACATTAGCATGGAATAATAAAATAGGACGTGCGGTTCTATTTTGTTGGTTTCTAGGACCGCCGTAATGATTAATAGGGACAGTCGGGGGCATCAGTATTCAATTGTCAGAGGTGAAATTCTTGGATTTATTGAAGACTAACTACTGCGAAAGCATTTGCCAAGGATGTTTTCATTAATCAGGAACGAAAGTTAGGGGATCGAAGACGATCAGATACCGTCGTAGTCTTAACCATAAACTATGCCGACCGCCGGGGGACC--------CAAACTCTTGT--ATCTTTTTT---------------------------ATAGCATGTCTGAGTGGAATC------------------ATAA--ACAAATGAATCAAAACTTTCAACAACGGATCTCTTGGTTCTGGCATCGATGAAGAACGCAGCGAAATGCGATAAGTAATGTGAATTGCAGAATTCAGTGAATCATCGAATCTTTGAACGCACATTGCGCCCGCCAGTATTCTGGCGGGCATGCCTGTTCGAGCGTCATTTC--AACCCTCAAGCCCCAGT-------------------------------------GGCCTGGTGTTGGGGAC-CGGCGACCTCGCCCGGGG------------GAACACCCCCGGCGCGTCCGCCG-CCCCCGAAATGAATTGGCGGCCCCGTC--GCGGCAGGATGATTTTGGCGAGGTGCCTTCCGAGTTCCCTGGAACGGGACGCCACAGAGGGTGAGAGCCCCGTCTGGTTGGACGCCGAGCC-TATGTAAATCTCCTTCGACGAGTCGAGTAGTTTGGGAATGCTGCTCTAAATGGGAGGTATATGTCTTCTAAAGCTAAATATTGGCCAGAGACCGATAGCGCACAAGTAGAGTGATCGAAAGATGAAAAGCACTTTGAAAAGAGGGTTAAATAGTACGTGAAATTGTTGAAAGGGAAGCGCTCATGACCAGACTTGGGCC-CGGTGA-ATCATCCAGC-G--TTC--TCGCTGGTGCACTTTG-CCGG--GC-TCAGGCCAGCATCAGTTTG--CCCCGGGGGATAAAGGCTTTGGGAATGTGGC-TCCT--CCGGGAGTGTTATAGCCCATTGCATAATATCCTGGGGCGGACTGAGGTTC-GCGCTTGGCCGAGATGGAAAGCTCGCCAAACCGCGTCAGTTGCACAACACACATTGGGGTTTGGTCTGCCCTGCCGAAACGCCAGAAGGTCAGGCTTGTGGTTTGGTCAAGAACTTGTCCTTGATGTGCTACGTCAGTGTTGGTTCACCAGCCGAGCCCTTGGTTGAATTCATGATCAATCGAGGTATGGAAGTCGTGGAAGAATATGAGCCGCTGAGATATCCCCACGCCACAAAGATTTTTGTCAACGGTACTTGGGTTGGCGTGCATCAGGATCCTAAGCACCTGGTCAGCCAGGTTTTGGATACGCGAAGAAAGTCATACCTGCAGTACGAAGTGTCCCTCGTCCGAGAAATCCGAGATCAAGAGTTCAAGATTTTCTCTGACGCTGGCCGAGTCATGAGACCAGTGTTCACTGTACAGCAAGAAGATGATCCTGAGACTGGCATTGAGAAGGGCCATCTTGTTCTCACCAAGGAGTTGGTTAATAAGCTTGCTAAGGAACAAGCTGAACCATCTGAGGAAGGAGACCAGAAGATTGGCTGGGAAGGATTGATTC-GAGCCGGTGCGGTCGAATACCTTGACGCCGAAGAAGAAGAAACGTCCATGATTTGCATGACACCAGAGGACCTTGAGCTGTACCGTCTACAAAAAGCCGGCGTTGCTCTGGATGACGACATGGGGGATGATTTAAACAGGCGCTTGAAGACCAAGACAAA-CCCGACAACGCACATGTA-CACGCATTGCGAAATTCATCGGCCAGACTCGTGAGCACGCTCTGCTCGCCTACACCCTCGGTGTCAAGCAGCTCATCGTTGCCATCAACAAGATGGACACCGCCAAGTGGGCCCAGGCTCGTTATGAGGAAATCATCAAGGAGACTTCCAACTTCATCAAGAAGGTCGGCTACAACCCCAAGACTGTTGCCTTCGTCCCCATCTCTGGTTTCAACGGTGACAACATGTTGGCCGCCTCCACCAACTGCCCCTGGTACAAGGGTTGGGAGAAGGAGACCAAGGCTGGCAAGTCCACCGGAAAGACCCTTCTTGAGGCCATTGACTCCATTGAGCCCCCCAAGCGTCCTACCGACAAGCCCCTCCGTCTTCCCCTCCAGGATGTGTACAAGATTGGCGGTATTGGAACTGTTCCCGTCGGCCGTATCGAGACTGGTATCCTCAAGCCCGGTATGGTCGTTACCTTCGCTCCCGCTGGCGTCACCACTGAAGTCAAGTCCGTTGAGATGCACCACGAGCAGCTCACCGA---GGGTGTCCCCGGTGACAACGTCGGATTCAACGTGAAGAACGTTTCCGTCAAGGAAATCCGCCGTGGTAACGTTGCTGGTGACTCCAAGAACGACCCCCCTATGGGTGCCGCTTCTTTCGATGCCCAGGTCATCGTTCTCAACCACCCCGGTCAGGTCGGTGCTGGATACGCTCCCGTCCTCGATTGCCACACCGCCCACATTGCTTGCAAGTTCTCTGAGATCAAGGAGAAGATTGACCGACGTACTGGT-AAGGCTGTTGAGGCTGCCCCCAAGTTCATCAAGTCTGGTGACTCTG

>CBS182_27Marquandomyces_marquandii
TACTTGGATAACCGTGGTAATTCTAGAGCTAATACATGCTAAAAATCCCGACTTCGGAAGGGATGTATTTATTAGATTAAAAACCAATG-CCCTCT----GGGCTCCTTGGTGATTCATGATAACTTCTCGAATCGCACGGCCTTGCGCCGGCGATGGTTCATTCAAATTTCTTCCCTATCAACTTTCGATGTTTGGGTAGTGGCCAAACATGGTTGCAACGGGTAACGGAGGGTTAGGGCTCGACCCCGGAGAAGGAGCCTGAGAAACGGCTACTACATCCAAGGAAGGCAGCAGGCGCGCAAATTACCCAATCCCGATTCGGGGAGGTAGTGACAATAAATACTGATACAGGGCTCTTTTGGGTCTTGTAATTGGAATGAGTACAATTTAAATCCCTTAACGAGGAACAATTGGAGGGCAAGTCTGGTGCCAGCAGCCGCGGTAATTCCAGCTCCAATAGCGTATATTAAAGTTGTTGTGGTTAAAAAGCTCGTAGTTGAACCTTGGGCCTGGCTGGCCGGTCCGCCTCACCGCGTGT-ACTGGTCCGGCCGGGCCTTTCCCTCTGTGGAACCCCATGCCCTTCACTGGGCGTGGCGGGGAAACAGGACTTTTACTTTGAAAAAATTAGAGTGCTCCAGGCAGGCCTATGCTCGAATACATTAGCATGGAATAATGAAATAGGACGTGCGGTTCTATTTTGTTGGTTTCTAGGACCGCCGTAATGATTAATAGGGACAGTCGGGGGCATCAGTATTCAATTGTCAGAGGTGAAATTCTTGGATTTATTGAAGACTAACTACTGCGAAAGCATTTGCCAAGGATGTTTTCATTAATCAGGAACGAAAGTTAGGGGATCGAAGACGATCAGATACCGTCGTAGTCTTAACCATAAACTATGCCGA-CGCCGGGTGACACC------CAAACTCTGAT--TTGATATAG---------------------------CAAGTCTTTCTGAGTAAAACATT----------------------CTAAATGAATCAAAACTTTCAACAACGGATCTCTTGGTTCTGGCATCGATGAAGAACGCAGCGAAATGCGATAAGTAATGTGAATTGCAGAATTCAGTGAATCATCGAATCTTTGAACGCACATTGCGCCCGCCAGTATTCTGGCGGGCATGCCTGTTCGAGCGTCATTTC--AACCCTCAAGACCCCTT---------------------------------CGGGGGACTGGTGTTGGGGAC-CGGCACAGGGCCTGCTTGCT----------------TGTCTCGCAGGCCTCCG-CCTCCGAAATGAATTGGCGGCCTCGTC--GCGGCAGGATGCTTTTGGCGAGGTGCCTTCCGAGTTCCCTGGAACGGGACGCCATAGAGGGTGAGAGCCCCGTCTGGTTGGATACCGAGCC-TCTGTAAAGCTCCTTCGACGAGTCGAGTAGTTTGGGAATGCTGCTCTAAATGGGAGGTATATGTCTTCTAAAGCTAAATATTGGCCAGAGACCGATAGCGCACAAGTAGAGTGATCGAAAGATGAAAAGCACTTTGAAAAGAGGGTTAAAAAGTACGTGAAATTGTTGAAAGGGAAGCGCTCATGACCAGACTTGGGCC-CGGTGA-ATCACCCAGC-G--TTC--TCGCTGGGGCACTTTG-CCGG--GC-TCAGGCCAGCATCAGTTTG--CCTTGGGGGATAAAGACTTCGGGAATGTGGC-TCCT--CCGGGAGTGTTATAGCCCGTTGTGTAATACCCTGGGGCGGACTGAGGTTC-GCGCTTGGTAGAGACGGAAAGCTCGCCAAGCCTCGCCAACTGCACAATACCCATTGGGGCTTGGTGTGTCCCGCCGAGACGCCCGAAGGCCAGGCTTGTGGTCTGGTCAAAAACTTGTCGTTGATGTGCTACGTCAGTGTGGGCTCACCCTCCGAGCCCCTGATCGAGTTCATGATCAATCGTGGCATGGAAGTCGTGGAGGAGTACGAGCCGTTGAGATACCCTCATGCTACCAAGATTTTTGTCAACGGTGTGTGGGTTGGCATTCACCAAGACCCAAAGCACCTCGTCAGCCAAGTTCTGGATACCCGACGAAAATCCTATCTGCAGTACGAAGTGTCCCTCGTCCGAGAAATCAGAGATCAAGAGTTCAAGATTTTCTCCGACGCTGGGCGAGTCATGAGACCGGTGTTCACTGTGCAGCAAGAAGACGACCCCGAAACTGGGATTGAGAAGGGTCACCTGGTCTTGACCAAGGATCTGGTTAACAAGCTTGCGAAAGAACAGGCTGAACCTCCTGAGGACCCCAGCGAGAAGATTGGCTGGGAAGGTCTGATCA-GAGCTGGTGCTGTTGAGTACCTTGATGCCGAAGAGGAAGAGACTTCAATGATCTGCATGACGCCCGAAGACCTGGAGTTGTATCGTCTGCAGAAGGCTGGTGTTGCCTTGGACGATGACCAGGGAGATGATCTTAACAGGCGTCTGAAGACCAAGACCAA-CCCCACGACGCACATGTA-CACACATTGCGAAATTCATCGGCCAGACTCGTGAGCACGCCCTGCTCGCCTACACCCTGGGTGTCAAGCAGCTCATCGTTGCCATCAACAAGATGGACACCACCAAGTGGTCTGAGGCCCGTTACCAGGAAATCATCAAGGAGACTTCCAACTTCATCAAGAAGGTTGGTTACAACCCCAAGACTGTTGCCTTCGTCCCTATCTCCGGATTCAACGGCGACAACATGCTTGAGGCCTCCAAGAACTGCCCCTGGTACAAGGGTTGGGAGAAGGAGACCAAGGCTGGCAAGTCCACTGGCAAGACCCTCCTCGAGGCCATTGACGCCATTGAGCCCCCCAAGCGTCCCACCGACAAGCCCCTCCGTCTTCCCCTTCAGGATGTTTACAAGATCGGTGGTATTGGAACTGTTCCTGTCGGCCGTATCGAGACTGGTGTCCTCAAGCCCGGTATGGTCGTTACCTTCGCTCCCGCCAACGTCACCACTGAAGTCAAGTCCGTGGAGATGCACCACGAGCAGCTCACCGA---GGGTCAGCCCGGTGACAACGTCGGCTTCAACGTGAAGAACGTTTCCGTCAAGGAAATCCGCCGTGGTAACGTTGCTGGTGACTCCAAGAACGACCCCCCCATGGGTGCCGCTTCTTTCGATGCCCAGGTCATCGTTCTCAACCACCCCGGCCAGGTCGGTGCTGGTTACGCTCCCGTCCTCGATTGCCACACTGCCCACATCGCCTGCAAGTTCTCTGAGATCAAGGAGAAGATTGACCGACGTACCGGT-AAGGCTGTTGAGGCTGCCCCCAAGTTCATCAAGTCTGGTGACTCCG

>CBS203_86Pochonia_globispora
?????????????????????????????????????????????????????????????????????????????????????????????????????????????????????????????????????????????????????????????????????????????????????????????????????????????????????????????????????????????????????????????????????????????????????????????????????????????????????????????????????????????????????????????????????????????????????????????????????????????????????????????????????????????????????????????????????????????????????????????????????????????????????????????????????????????????????????????????????????????????????????????????????????????????????????????????????????????????????????????????????????????????????????????????????????????????????????????????????????????????????????????????????????????????????????????????????????????????????????????????????????????????????????????????????????????????????????????????????????????????????????????????????????CCGCCGGGGGACC--------CAAACTCTTGT--ATTTTTAC----------------------------TTTGCATGTCTGAGTGGAATC-------------------ATA--CAAAATGAATCAAAACTTTCAACAACGGATCTCTTGGTTCTGGCATCGATGAAGAACGCAGCGAAATGCGATAAGTAATGTGAATTGCAGAATTCAGTGAATCATCGAATCTTTGAACGCACATTGCGCCCGCCAGTATTCTGGCGGGCATGCCTGTTCGAGCGTCATTTC--AACCCTCAAGCCCCAGC-------------------------------------GGCTTGGTGTTGGGGAC-CGGCGAGCGAAGCCCCT-------------------CCGGGGGTTTCACGCCG-CCCCCGAAATGAATTGGCGGTCTCGTC--GCGGCAGGATGCTTTTGGCGAGGTGCCTTCCGAGTTCCCTGGAACGGGACGCCATAGAGGGTGAGAGCCCCGTCTGGTTGGACGCCGAGCC-TATGTAAAGCTCCTTCGACGAGTCGAGTAGTTTGGGAATGCTGCTCTAAATGGGAGGTATATGTCTTCTAAAGCTAAATATTGGCCAGAGACCGATAGCGCACAAGTAGAGTGATCGAAAGATGAAAAGCACTTTGAAAAGAGGGTTAAATAGTACGTGAAATTGTTGAAAGGGAAGCACTTATGACCAGACTTGGGCC-CGGTGA-ATCATCCAGC-G--TTC--TCGCTGGTGCACTTTG-CCGG--GC-TCAGGCCAGCATCAGTTTG--CCTCGGGGGATAAAGGCTCTGGGAATGTGGC-TCCC--TCGGGAGTGTTATAGCCCTCTGCACAATACCCTGGGGCGGACTGAGGTTC-GCGC??????????????????????????????????????????????????????????????????????????????????????????????????????????????????????????????????????????????????????????????????????????????????????????????????????????????????????????????????????????????????????????????????????????????????????????????????????????????????????????????????????????????????????????????????????????????????????????????????????????????????????????????????????????????????????????????????????????????????????????????????????????????????????????????????????????????????????????????????????????????????????????????????????????????????????????????????????????????????????????????????????????????????????????????????????????????????????????????????????????????????????????????????????????????????????????????????????????????????????????????????????????????????????????????????????????????????????????????????????????????????????????????????????????????????????????????????????????????????????????????????????????????????????????????????????????????????????????????????????????????????????????????????????????????????????????????????????????????????????????????????????????????????????????????????????????????????????????????????????????????????????????????????????????????????????????????????????????????????????????????????????????????????????????????????????????????????????????????????????????????????????????????????????????????????????????????????????????????????????????????????????????????????????????????????????????????????????????????????????????????????????????????????????????????????????????

>CBS218_56Metarhizium_flavoviride
?????????????????????????????????????????????????????????????????????????????????????????????????????????????????????????????????????????????????????????????????????????????????????????????????????????????????????????????????????????????????????????????????????????????????????????????????????????????????????????????????????????????????????????????????????????????????????????????????????????????????????????????????????????????????????????????????????????????????????????????????????????????????????????????????????????????????????????????????????????????????????????????????????????????????????????????????????????????????????????????????????????????????????????????????????????????????????????????????????????????????????????????????????????????????????????????????????????????????????????????????????????????????????????????????????????????????????????????????????????????????????????????????????????CCGCCGAGGGACCGAC--AAACAAACTCTTGT--ATTTCTATCT--------------------------ATAGCATGTCTGAGTGGAATC------------------ATAC--ACAAATGAATCAAAACTTTCAACAACGGATCTCTTGGTTCTGGCATCGATGAAGAACGCAGCGAAATGCGATAAGTAATGTGAATTGCAGAATTCAGTGAATCATCGAATCTTTGAACGCACATTGCGCCCGCCAGTATTCTGGCGGGCATGCCTGTTCGAGCGTCATTAC--AACCCTCAAGCCCCCCC------------------------GGTGACGGGAACGGGCTTGGTGTTGGGGAC-CGGCCAACTGGTGCCCTGCTGCTGC---------CGTAGCAGGCGCCGGGCCG-CCCCCGAAATGAATTGGCGGCCTCGTC--GCGGCAGGATGCTTTTGGCGAGGTGCCTTCCGAGTTCCCTGGAACGGGACGCCATAGAGGGTGAGAGCCCCGTCTGGTTGGACGCCGAGCC-TCTGTAAAGCTCCTTCGACGAGTCGAGTAGTTTGGGAATGCTGCTCTAAATGGGAGGTATATGTCTTCTAAAGCTAAATATTGGCCAGAGACCGATAGCGCACAAGTAGAGTGATCGAAAGATGAAAAGCACTTTGAAAAGAGAGTTAAATAGTACGTGAAATTGTTGAAAGGGAAGCGCTTATGACCAGACTTGGGCC-CGGTGA-ATCATCCAGC-G--TTC--TCGCTGGTGCACTTTG-CCGG-TGC-CCAGGCCAGCATCAGTTTG--CCCCGGGGGATAAAGGCTTTGGGAATGTGGC-TCCC--CAGGGAGTGTTATAGCCCATTGCACAATACCCTGTGGCGGACTGAGGTTC-GCGCTTGGTAGAGATGGAAAGCTCGCCAAACCGCGTCAGCTGCACAACACACATTGGGGCTTAGTCTGTCCTGCCGAGACGCCAGAAGGTCAGGCTTGTGGTCTGGTCAAGAACCTGTCTTTGATGTGCTATGTCAGTGTGGGTTCACCCGCCGAGCCGCTGATTGAATTCATGATCAACCGTGGTATGGAAGTGGTAGAGGAGTATGAACCGCTAAGATATCCCCACGCCACCAAGATCTTTGTTAATGGTGTCTGGGTTGGTATACACCAAGATCCCAAGCACCTTGTCAGTCAAGTCCTGGATACTAGACGAAAGTCGTATCTTCAGTATGAGGTGTCTCTGGTCCGAGAAATCAGGGATCAGGAGTTCAAGATTTTCTCAGACGCCGGCCGAGTTATGAGACCAGTTTTTACCGTGCAGCAAGAAGACGATCCCGAGACTGGCATTGAAAAAGGCCATCTAGTTTTGACCAAAGAGTTGGTTAACAAGCTAGCTAAAGAACAAGCCGAACCACCGGAAGACCCAAGCGAGAAAATTGGTTGGGAAGGGCTGATTC-GTGCCGGTGCCGTTGAGTATCTCGATGCTGAAGAAGAAGAGACATCAATGATCTGCATGACGCCAGAAGATCTCGAGCTGTACCGTCTGCAGAAAGCCGGTGTTGCCCTCGACGACGACAATGGGGATGACCTGAATAAACGTCTCAAGACCAAGACCAA-TCCCACGACTCACATGTA-CACGCATTGTGAAATCCACCGGCCAGACTCGTGAGCACGCTCTGCTCGCCTACACCCTGGGTGTCAAGCAGCTCATCGTCGCCATCAACAAGATGGACACCACCAAGTGGTCTGAGGCCCGTTACCAGGAAATCATCAAGGAGACTTCCAACTTCATCAAGAAGGTCGGCTACAACCCCAAGACCGTCGCCTTCGTCCCCATCTCCGGTTTCCACGGTGACAACATGCTTCAGGCCTCCAGCAACTGCCCCTGGTACAAGGGCTGGGAGAAGGAGACCAAGGCTGGCAAGTCCACCGGCAAGACCCTCCTTGAGGCCATTGACGCCATTGAGCCCCCCAAGCGTCCCACCGACAAGCCCCTCCGTCTTCCCCTCCAGGATGTGTACAAGATTGGCGGTATTGGAACTGTCCCTGTCGGCCGTATCGAGACTGGTATCCTCAAGCCCGGTATGGTCGTTACCTTCGCTCCCTCCAACGTCACCACTGAAGTCAAGTCCGTGGAAATGCACCACGAGCAGCTTACTGA---GGGTGTCCCCGGTGACAACGTTGGTTTCAACGTGAAGAACGTTTCCGTCAAGGAAATCCGCCGTGGTAACGTTGCTGGTGACTCCAAGAACGACCCCCCCATGGGTGCCGCTTCTTTCGATGCCCAGGTCATCGTTCTCAACCACCCCGGTCAGGTCGGTGCTGGTTACGCTCCCGTCCTCGATTGCCACACCGCCCACATTGCCTGCAAGTTCTCTGAGATCAAGGAGAAGATTGACCGACGTACCGGT-AAGGCTGTTGAGAGCGCCCCCAAGTTCATCAAGTCTGGTGACTCTG

>CBS236_64Ephelis_japonica
?????????????????????????????????????????????????????????????????????????????????????????????????????????????????????????????????????????????????????????????????????????????????????????????????????????????????????????????????????????????????????????????????????????????????????????????????????????????????????????????????????????????????????????????????????????????????????????????????????????????????????????????????????????????????????????????????????????????????????????????????????????????????????????????????????????????????????????????????????????????????????????????????????????????????????????????????????????????????????????????????????????????????????????????????????????????????????????????????????????????????????????????????????????????????????????????????????????????????????????????????????????????????????????????????????????????????????????????????????????????????????????????????????????CCGTCGGAGGACC--------TGAACTCTTCT--GTATTCTGC---------------------------AACGTATGTCTGAGTGATTTG------------------TACA--TTAAACGAATCAAAACTTTCAACAACGGATCTCTTGGTTCTGGCATCGATGAAGAACGCAGCGAAATGCGATAAGTAATGTGAATTGCAGAATTCAGTGAATCATCGAATCTTTGAACGCACATTGCGCCCGCCAGTATTCTGGCGGGCATGCCTGTTCGAGCGTCATTTC--AACCCTCAGTGCCCCCT---------------------------------TCAGGGCCTGGTGTTGGGGGT-CGGCCGTCCGCCGTCTGC--------------GCCCGCGCAGGCGGCTGGCCG-CCCCCGAAATGGATCGGCGGCCCCGTC--GCAGC???????????????????????????????????????????????????????????????????????????????????????????????????????????????????????????????????????????????????????????????????????????????????????????????????????????????????????????????????????????????????????????????????????????????????????????????????????????????????????????????????????????????????????????????????????????????????????????????????????????????????????????????????????????????????????????????????????????????????????????????????????????????????????????????????????????????????????????????????????????????????????????????????????????????????????????????????????????????????????????????????????????????????????????????????????????????????????????????????????????????????????????????????????????????????????????????????????????????????????????????????????????????????????????????????????????????????????????????????????????????????????????????????????????????????????????????????????????????????????????????????????????????????????????????????????????????????????????????????????????????????????????????????????????????????????????????????????????????????????????????????????????????????????????????????????????????????????????????????????????????????????????????????????????????????????????????????????????????????????????????????????????????????????????????????????????????????????????????????????????????????????????????????????????????????????????????????????????????????????????????????????????????????????????????????????????????????????????????????????????????????????????????????????????????????????????????????????????????????????????????????????????????????????????????????????????????????????????????????????????????????????????????????????????????????????????????????????????????????????????????????????????????????????????????????????????????????????????????????????????????????????????????????????????????????????????????????????????????????????????????????????????????????????????????????????????????????????????????????????????????????????????????

>CBS239_32Keithomyces_carneus
TACTTGGATAACCGTGGTAATTCTAGAGCTAATACATGCTAAAAATCCCGACTTCGGAAGGGATGTATTTATTAGATTAAAAACCAATG-CCCTCT----GGGCTCTCTGGTGATTCATGATAACTTCTCGAATCGCATGGCCTTGCGCCGGCGATGGTTCATTCAAATTTCTTCCCTATCAACTTTCGATGTTTGGGTAGTGGCCAAACATGGTTGCAACGGGTAACGGAGGGTTAGGGCTCGACCCCGGAGAAGGAGCCTGAGAAACGGCTACTACATCCAAGGAAGGCAGCAGGCGCGCAAATTACCCAATCCCGATTCGGGGAGGTAGTGACAATAAATACTGATACAGGGCTCTTTTGGGTCTTGTAATTGGAATGAGTACAATTTAAATCCCTTAACGAGGAACAATTGGAGGGCAAGTCTGGTGCCAGCAGCCGCGGTAATTCCAGCTCCAATAGCGTATATTAAAGTTGTTGTGGTTAAAAAGCTCGTAGTTGAACCTTGGGCCTGGCTGGCCGGTCCGCCTCACCGCGTGT-ACTGGTCCGGCCGGGTCTTTCCCTCTGTGGAACCCCATGCCCTTCACTGGGTGTGGCGGGGAAACAGGACTTTTACTTTGAAAAAATTAGAGTGCTCCAGGCAGGCCTATGCTCGAATACATTAGCATGGAATAATGAAATAGGACGTGCGGTTCTATTTTGTTGGTTTCTAGGACCGCCGTAATGATTAATAGGGACAGTCGGGGGCATCAGTATTCAATTGTCAGAGGTGAAATTCTTGGATTTATTGAAGACTAACTACTGCGAAAGCATTTGCCAAGGATGTTTTCATTAATCAGGAACGAAAGTTAGGGGATCGAAGACGATCAGATACCGTCGTAGTCTTAACCATAAACTATGCCGACCGCCGGGGAACT--------CAAACTCTTCT--GTATTTCTTTATCTAAT-------------------ATATACTGTCTGAGTAAAAAC------------------------TAAAATGAATCAAAACTTTCAACAACGGATCTCTTGGTTCTGGCATCGATGAAGAACGCAGCGAAATGCGATAAGTAATGTGAATTGCAGAATTCAGTGAATCATCGAATCTTTGAACGCACATTGCGCCCGCCAGTATTCTGGCGGGCATGCCTGTTCGAGCGTCATTTC--AACCCTCAAGTCCCCTGT------------------------------------GGACCGGTGTTGGGGAC-CGGCGACAGCCGCGGATCT-----------------TCTTCCGCAGGAGTCCG-CCCCCCAAATGACTTGGCGGCCTCGTC--GCGGCAGGATGCTTTTGGCAAGGTGCCTTCCGAGTTCCCTGGAACGGGACGCCATAGAGGGTGAGAGCCCCGTCTGGTTGGATACCGAGCC-TCTGTAAAGCTCCTTCGACGAGTCGAGTAGTTTGGGAATGCTGCTCTAAATGGGAGGTATATGTCTTCTAAAGCTAAATATTGGCCAGAGACCGATAGCGCACAAGTAGAGTGATCGAAAGATGAAAAGCACTTTGAAAAGAGGGTTAAATAGTACGTGAAATTGTTGAAAGGGAAGCGCTCATGACCAGACTTGGGCC-CGGTGA-ATCATCCAGC-G--CTC-GTCGCTGGTGCACTTTG-CCGG--GC-TCAGGCCAGCATCAGTTCG--CTCCGGGGGACAAAGGCTCTGGGAATGTGGC-TCCT--CCGGGAGTGTTATAGCCCACTGCGCAATACCCTGGGGCGGACTGAGGTTC-GCGCTTGGCAGAGACGGCAAGCTCGCCAAACCACGTCAATTGCACAACACCCATTGGGGCTTGGTGTGCCCTGCCGAGACCCCTGAAGGTCAAGCTTGTGGTCTAGTCAAGAATTTGTCCTTGATGTGCTACGTCAGTGTGGGCTCACCGTCGGAGCCGTTGATTGAGTTCATGATCAACCGTGGCATGGAAGTCGTGGAGGAATACGAGCCCCTAAGGTATCCCCACGCAACCAAGATCTTTGTCAACGGTGTCTGGGTTGGTGTGCATCAAGACCCCAAACATCTCGTAAGTCAGGTCTTGGACACTCGACGAAAGTCATACTTGCAATACGAAGTGTCGCTCGTCAGAGAAATCAGGGATCAAGAGTTCAAGATTTTCTCGGATGCTGGTCGAGTCATGAGACCTGTCTTCACCGTGCAGCAAGAGGATGACCCCGAAACCGGCATCGAGAAGGGCCACCTCGTGTTGACCAAGGATTTGGTCAACAAAATTGCAAAGGAGCAAGCCGAACCCCCTGAGGACCCGAATGAGAAAGTTGGCTGGGAAGGTTTGATTC-GAGCAGGTGCTGTTGAGTATCTCGATGCCGAAGAAGAAGAAACCTCAATGATCTGCATGACACCAGAAGATCTCGAGCTGTATCGTGTGCAGAAAGATGGTGTCACTAT--GCGATGACCAAGGAGACG---CCTAAAGGCGTCTGAAGACCAAGACCAA-CCCCACGACACACATGTA-CA---GCAACGAGATTCACCGGCCAGACTCGTGAGCACGCTCTGCTCGCCTACACCCTGGGTGTCAAGCAGCTCATTGTTGCCATCAACAAGATGGACACCACCAAGTGGTCTGAGGCCCGTTACCAGGAAATCATCAAGGAGACTTCCAACTTCATCAAGAAGGTCGGCTACAACCCCAAGACTGTTGCCTTCGTTCCCATCTCCGGTTTCAACGGTGACAACATGTTGACCGCCTCCACCAACTGCCCCTGGTACAAGGGCTGGGAGAAGGAGACCAAGGCTGGCAAGTCTACCGGCAAGACCCTTCTCGAGGCCATTGACGCCATTGAGCCCCCCAAGCGTCCCACCGACAAGCCCCTCCGTCTTCCCCTCCAGGATGTGTACAAGATCGGCGGTATTGGAACTGTTCCTGTCGGCCGTATCGAGACTGGTATCCTCAAGCCCGGTATGGTCGTTACCTTCGCTCCCGCCAACGTCACCACTGAAGTCAAGTCCGTTGAAATGCACCACGAGCAGCTCACCGA---GGGTGTTCCCGGTGACAACGTTGGTTTCAACGTGAAGAACGTTTCCGTCAAGGATATCCGCCGTGGTAACGTTGCTGGTGACTCCAAGAACGACCCCCCTATGGGTGCCGCTTCTTTCGATGCCCAGGTCATCGTTCTCAACCACCCCGGCCAGGTCGGTGCTGGTTATGCCCCCGTCCTCGATTGCCACACCGCCCACATTGCCTGCAAGTTCTCTGAGCTCAAGGAGAAGATTGACCGACGTACCGGT-AAGGCGACTGAGACCAACCCCAAGTTCATCAAGTCTGGTGACGCCG

>CBS248_83Metapochonia_suchlasporia_var_catenata
?????????????????????????????????????????????????????????????????????????????????????????????????????????????????????????????????????????????????????????????????????????????????????????????????????????????????????????????????????????????????????????????????????????????????????????????????????????????????????????????????????????????????????????????????????????????????????????????????????????????????????????????????????????????????????????????????????????????????????????????????????????????????????????????????????????????????????????????????????????????????????????????????????????????????????????????????????????????????????????????????????????????????????????????????????????????????????????????????????????????????????????????????????????????????????????????????????????????????????????????????????????????????????????????????????????????????????????????????????????????????????????????????????????CCGCCGGGGGACC--------CAAACTCTTGT--ATTTTCTTAC--------------------------CTAGCATGTCTGAGTGGAATC------------------ATAA--ACAAATGAATCAAAACTTTCAACAACGGATCTCTTGGTTCTGGCATCGATGAAGAACGCAGCGAAATGCGATAAGTAATGTGAATTGCAGAATTCAGTGAATCATCGAATCTTTGAACGCACATTGCGCCCGCCAGTATTCTGGCGGGCATGCCTGTTCGAGCGTCATTTC--AACCCTCAAGCCCCAGC-------------------------------------GGCCTGGTGTTGGGGAC-CGGCGACCTCGCCCGAGCCCGCCCTCCGGGGCGCGTGCCCGGTGCGTCCGCCG-CCCCCGAAATGAATTGGCGGCCTCGTC--GCGGCAGGATGATTTTGGCGAGGTGCCTTCCGAGTTCCCTGGAACGGGACGCCACAGAGGGTGAGAGCCCCGTCTGGTTGGACGCCGAGCC-TATGTAAATCTCCTTCGACGAGTCGAGTAGTTTGGGAATGCTGCTCTAAATGGGAGGTATATGTCTTCTAAAGCTAAATATTGGCCAGAGACCGATAGCGCACAAGTAGAGTGATCGAAAGATGAAAAGCACTTTGAAAAGAGGGTTAAATAGTACGTGAAATTGTTGAAAGGGAAGCGCTCATGACCAGACTTGGGCC-CGGTGA-ATCATCCAGC-G--TTC--TCGCTGGTGCACTTTG-CCGG--GC-ACAGGCCAGCATCAGTTTG--CCCTGGGGGATAAAGGCTTTGGGAATGTGGC-TCCT--CCGGGAGTGTTATAGCCCATTGCATAATATCCTGGGGCGGACTGAGGTTC-GCGCTTGGCCGAGATGGAAAGCTCGCCAAACCGCGTCAGTTGCACAACACACATTGGGGTTTGGTCTGCCCTGCCGAGACGCCAGAAGGTCAAGCTTGTGGTTTGGTCAAGAACTTGTCGTTGATGTGTTACGTCAGTGTTGGTTCACCAGCCGAGCCGTTGGTTGAATTCATGATTAACCGAGGTATGGAAGTCGTGGAAGAGTATGAGCCTTTGAGGTATCCTCATGCCACAAAGATTTTTGTCAACGGTACCTGGGTTGGTGTGCACCAGGATCCCAAGCATCTGGTCAGCCAGGTTTTGGATACGCGACGAAAGTCATATCTGCAGTACGAAGTGTCCCTTGTCCGAGAAATCAGAGATCAAGAGTTCAAGATTTTCTCTGACGCTGGTCGAGTTATGAGACCAGTGTTCACTGTACAGCAAGAAGATGACCCTGAGACCGGCATTGAAAAGGGCCATCTTGTTCTCACCAAGGAGTTGGTTAATAAGCTTGCTAAGGAACAAGCTGAACCATCCGAGGAAGGAGACCAGAAGATCGGCTGGGAGGGACTCATTC-GAGCCGGTGCAGTCGAATATCTGGACGCTGAGGAAGAAGAGACGTCCATGATTTGCATGACGCCTGAGGATCTTGAGCTGTACCGTCTACAAAAAGCCGGTGTTGCTCTTGATGACGACATTGGGGATGATTTGAACAGGCGCTTGAAGACCAAGACGAA-CCCGACAACGCACATGTA-CACGCATTGTGAAATTCATCGGCCAGACCCGTGAGCACGCTCTGCTCGCCTACACCCTGGGTGTCAAGCAGCTTATCGTTGCCATCAACAAGATGGACACCGCCAAGTGGGCCCAGGCTCGTTACGAGGAAATCATCAAGGAGACTTCCAACTTCATCAAGAAGGTCGGCTACAACCCCAAGACTGTTGCCTTCGTCCCCATCTCTGGTTTCAACGGCGACAACATGTTGGCCGCCTCCAGCAACTGCCCCTGGTACAAGGGTTGGGAGAAGGAGACCAAGGCTGGCAAGTCCACCGGCAAGACCCTTCTTGAGGCCATTGACTCCATTGAGCCCCCCAAGCGTCCTACCGACAAGCCCCTCCGTCTTCCCCTTCAGGATGTGTACAAGATTGGCGGTATTGGAACTGTTCCCGTCGGCCGTATCGAGACTGGTGTCCTCAAGCCCGGTATGGTCGTTACCTTCGCTCCCGCCAACGTCACCACTGAAGTCAAGTCCGTTGAGATGCACCACGAGCAGCTTACCGA---GGGTATGCCCGGTGACAACGTCGGATTCAACGTGAAGAACGTTTCCGTTAAGGAAATCCGCCGTGGTAACGTAGCTGGTGACTCCAAGAACGACCCCCCTCTGGGTGCCGCTTCTTTCGATGCCCAGGTCATCGTTCTCAACCATCCCGGTCAGGTCGGTGCTGGATACGCTCCCGTCCTCGATTGCCACACCGCCCACATTGCTTGCAAGTTCTCTGAGATCAAGGAGAAGATTGACCGACGTACTGGT-AAGGCTGTTGAGGCTGCCCCCAAGTTCATCAAGTCAGGTGACTCTG

>CBS251_83Metapochonia_suchlasporia_var_catenata
?????????????????????????????????????????????????????????????????????????????????????????????????????????????????????????????????????????????????????????????????????????????????????????????????????????????????????????????????????????????????????????????????????????????????????????????????????????????????????????????????????????????????????????????????????????????????????????????????????????????????????????????????????????????????????????????????????????????????????????????????????????????????????????????????????????????????????????????????????????????????????????????????????????????????????????????????????????????????????????????????????????????????????????????????????????????????????????????????????????????????????????????????????????????????????????????????????????????????????????????????????????????????????????????????????????????????????????????????????????????????????????????????????????CCGCCGGGGGACC--------CAAACTCTTGT--ATTTTCTTAC--------------------------CTAGCATGTCTGAGTGGAATC------------------ATAA--ACAAATGAATCAAAACTTTCAACAACGGATCTCTTGGTTCTGGCATCGATGAAGAACGCAGCGAAATGCGATAAGTAATGTGAATTGCAGAATTCAGTGAATCATCGAATCTTTGAACGCACATTGCGCCCGCCAGTATTCTGGCGGGCATGCCTGTTCGAGCGTCATTTC--AACCCTCAAGCCCCAGC-------------------------------------GGCCTGGTGTTGGGGAC-CGGCGACCTCGCCCGAGCCCGCCCTCCGGGGCGCGTGCCCGGTGCGTCCGCCG-CCCCCGAAATGAATTGGCGGCCTCGTC--GCGGCAGGATGATTTTGGCGAGGTGCCTTCCGAGTTCCCTGGAACGGGACGCCACAGAGGGTGAGAGCCCCGTCTGGTTGGACGCCGAGCC-TATGTAAATCTCCTTCGACGAGTCGAGTAGTTTGGGAATGCTGCTCTAAATGGGAGGTATATGTCTTCTAAAGCTAAATATTGGCCAGAGACCGATAGCGCACAAGTAGAGTGATCGAAAGATGAAAAGCACTTTGAAAAGAGGGTTAAATAGTACGTGAAATTGTTGAAAGGGAAGCGCTCATGACCAGACTTGGGCC-CGGTGA-ATCATCCAGC-G--TTC--TCGCTGGTGCACTTTG-CCGG--GC-ACAGGCCAGCATCAGTTTG--CCCTGGGGGATAAAGGCTTTGGGAATGTGGC-TCCT--CCGGGAGTGTTATAGCCCATTGCATAATATCCTGGGGCGGACTGAGGTTC-GCGCTTGGCCGAGATGGAAAGCTCGCCAAACCGCGTCAGTTGCACAACACACATTGGGGTTTGGTCTGCCCTGCCGAGACGCCAGAAGGTCAGGCTTGTGGTTTGGTCAAGAACTTGTCGTTGATGTGTTACGTCAGTGTTGGTTCACCAGCCGAGCCGTTGGTTGAATTCATGATTAACCGAGGTATGGAAGTCGTGGAAGAGTATGAGCCATTGAGGTATCCTCATGCCACAAAGATTTTTGTCAACGGTACCTGGGTTGGTGTGCACCAGGACCCCAAGCATCTGGTCAGCCAGGTTTTGGATACGCGACGAAAGTCATATCTGCAGTACGAAGTGTCCCTTGTCCGAGAAATCAGAGATCAAGAGTTCAAGATTTTCTCTGACGCTGGTCGAGTTATGAGACCAGTGTTCACTGTACAGCAAGAAGATGACCCTGAGACCGGCATTGAAAAGGGCCATCTTGTTCTCACCAAGGAGCTGGTTAATAAGCTTGCTAAGGAACAAGCTGAACCATCCGAGGAAGGAGACCAGAAGATCGGTTGGGAGGGACTCATTC-GAGCCGGCGCAGTCGAATATCTGGACGCTGAGGAAGAAGAGACGTCCATGATTTGCATGACGCCTGAGGATCTTGAGCTGTACCGTCTACAAAAAGCCGGCGTTGCTCTTGATGACGACATTGGGGATGATTTGAACAGGCGCTTGAAGACCAAGACGAA-CCCGACAACGCACATGTA-CACGCATTGTGAAATTCATCGGCCAGACCCGTGAGCACGCTCTGCTCGCCTACACCCTGGGTGTCAAGCAGCTTATCGTTGCCATCAACAAGATGGACACCGCCAAGTGGGCCCAGGCTCGTTACGAGGAAATCATCAAGGAGACTTCCAACTTCATCAAGAAGGTCGGCTACAACCCCAAGACTGTTGCCTTCGTCCCCATCTCTGGTTTCAACGGCGACAACATGTTGGCCGCCTCCAGCAACTGCCCCTGGTACAAGGGTTGGGAGAAGGAGACCAAGGCTGGCAAGTCCACCGGCAAGACCCTTCTTGAGGCCATTGACTCCATTGAGCCCCCCAAGCGTCCTACCGACAAGCCCCTCCGTCTTCCCCTTCAGGATGTGTACAAGATTGGCGGTATTGGAACTGTTCCCGTCGGCCGTATCGAGACTGGTGTCCTCAAACCCGGTATGGTCGTTACCTTCGCTCCCGCCAACGTCACCACTGAAGTCAAGTCCGTTGAGATGCACCACGAGCAGCTTACCGA---GGGTATGCCCGGTGACAACGTCGGATTCAACGTGAAGAACGTTTCCGTTAAGGAAATCCGCCGTGGTAACGTTGCTGGTGACTCCAAGAACGACCCCCCTCTGGGTGCCGCTTCTTTCGATGCCCAGGTCATCGTTCTCAACCACCCCGGTCAGGTCGGTGCTGGATACGCTCCCGTCCTCGATTGCCACACCGCCCACATTGCTTGCAAGTTCTCTGAGATCAAGGAGAAGATTGACCGACGTACTGGT-AAGGCTGTTGAGGCTGCCCCCAAGTTCATCAAGTCAGGTGACTCTG

>CBS464_88Metapochonia_rubescens
TACTTGGATAACCGTGGTAATTCTAGAGCTAATACATGCTAAAAATCCCGACTTCGGAAGGGATGTATTTATTAGATTAAAAACCAATG-CCCTCT----GGGCTCTCTGGTGATTCATGATAACTTCTCGAATCGCATGGCCTTGCGCCGGCGATGGTTCATTCAAATTTCTTCCCTATCAACTTTCGATGTTTGGGTAGTGGCCAAACATGGTTGCAACGGGTAACGGAGGGTTAGGGCTCGACCCCGGAGAAGGAGCCTGAGAAACGGCTACTACATCCAAGGAAGGCAGCAGGCGCGCAAATTACCCAATCCCGATTCGGGGAGGTAGTGACAATAAATACTGATACAGGGCTCTTTTGGGTCTTGTAATTGGAATGAGTACAATTTAAATCCCTTAACGAGGAACAATTGGAGGGCAAGTCTGGTGCCAGCAGCCGCGGTAATTCCAGCTCCAATAGCGTATATTAAAGTTGTTGTGGTTAAAAAGCTCGTAGTTGAACCTTGGGCCTGGTTGGCCGGTCCGCCTCACCGCGTGT-ACTGGTCCGGCCGGGCCTTTCCCTCTGTGGAACCCCATGCCCTTCACTGGGTGTGGCGGGGAAACAGGACTTTTACTTTGAAAAAATTAGAGTGCTCCAGGCAGGCCTATGCTCGAATACATTAGCATGGAATAATAAAATAGGACGTGCGGTTCTATTTTGTTGGTTTCTAGGACCGCCGTAATGATTAATAGGGACAGTCGGGGGCATCAGTATTCAATTGTCAGAGGTGAAATTCTTGGATTTATTGAAGACTAACTACTGCGAAAGCATTTGCCAAGGATGTTTTCATTAATCAGGAACGAAAGTTAGGGGATCGAAGACGATCAGATACCGTCGTAGTCTTAACCATAAACTATGCCGACCGCCGGGGGACC--------TAAACTCTTGT--ATTTTCTTAC--------------------------CTAGCATGTCTGAGTGGAATC------------------ATAA--ACAAATGAATCAAAACTTTCAACAACGGATCTCTTGGTTCTGGCATCGATGAAGAACGCAGCGAAATGCGATAAGTAATGTGAATTGCAGAATTCAGTGAATCATCGAATCTTTGAACGCACATTGCGCCCGCCAGTATTCTGGCGGGCATGCCTGTTCGAGCGTCATTTC--AACCCTCAAGCCCCAGT-------------------------------------GGCTTGGTGTTGGGGAC-CGGCGACCTCGCCTGCAC----------------CTGGTGCAAGCGTCCGCCG-CCCCCGAAATGAATTGGCGGCCTCGTC--GCGGCAGGATGATTTTGGCGAGGTGCCTTCCGAGTTCCCTGGAACGGGACGCCACAGAGGGTGAGAGCCCCGTCTGGTTGGACGCCGAGCC-TATGTAAATCTCCTTCGACGAGTCGAGTAGTTTGGGAATGCTGCTCTAAATGGGAGGTATATGTCTTCTAAAGCTAAATATTGGCCAGAGACCGATAGCGCACAAGTAGAGTGATCGAAAGATGAAAAGCACTTTGAAAAGAGGGTTAAATAGTACGTGAAATTGTTGAAAGGGAAGCGCTCATGACCAGACTTGGGCC-CGGTGA-ATCATCCAGC-G--TTC--TCGCTGGTGCACTTTG-CCGG--GC-TCAGGCCAGCATCAGTTTG--CCCCGGGGGATAAAGGCTTTGGGAATGTGGC-TCCT--CCGGGAGTGTTATAGCCCATTGCACAATATCCTGGGGTGGACTGAGGTTC-GCGCTTGGCCGAGATGGAAAGCTCGCCAAACCGCGTCAGTTGCACAACACACATTGGGGTTTAGTCTGCCCTGCCGAGACACCAGAAGGCCAGGCTTGTGGTTTGGTCAAGAACTTGTCTTTGATGTGCTACGTCAGTGTTGGTTCACCAGCCGAGCCGTTGATTGAGTTCATGATCAACCGAGGTATGGAAGTTGTTGAAGAGTATGAGCCCTTGAGATACCCTCACGCCACAAAGATTTTTGTCAACGGTACCTGGGTCGGTGTTCACCAGGATCCCAAGCATCTGGTCAGCCAGGTTTTGGATACTCGACGAAAGTCATACCTGCAGTACGAAGTGTCCCTTGTCCGAGAAATCAGAGATCAAGAGTTCAAGATTTTCTCTGACGCTGGCCGAGTCATGAGACCAGTGTTCACTGTACAGCAAGAAGATGACCCTGAGACTGGTATTGAAAAGGGCCATCTTGTTCTCACCAAAGAGTTGGTTAATAAGCTTGCTAAGGAACAAGCTGAACCACCTGAGGAAGGAGACCAGAAGATTGGTTGGGAAGGATTGATTC-GAGCCGGTGCAGTCGAATACCTTGACGCTGAAGAAGAAGAGACGTCCATGATTTGCATGACGCCAGAGGACCTTGAGCTGTACCGTCTGCAAAAGGCCGGTGTGGCTCTTGATGACGACAATGGGGATGATTTGAACAGGCGCTTGAAGACCAAGACGAA-CCCAACAACACACATGTA-CACGCATTGTGAAATTCATCGGCCAGACTCGTGAGCACGCTCTGCTCGCCTACACCCTGGGTGTCAAGCAGCTCATCGTTGCCATCAACAAGATGGACACCGCCAAGTGGGCCCAGGCTCGTTATGAGGAAATCATCAAGGAGACCTCCAACTTCATCAAGAAGGTCGGCTACAACCCCAAGACTGTTGCCTTCGTCCCCATCTCTGGTTTCAACGGTGACAACATGTTGGCCCCCTCCACCAACTGCCCCTGGTACAAGGGTTGGGAGAAGGAGACCAAGGCTGGCAAGTCCACCGGAAAGACCCTTCTTGAGGCCATTGACTCCATTGAGCCCCCCAAGCGTCCTACCGACAAGCCCCTCCGTCTTCCCCTCCAGGATGTGTACAAGATCGGTGGTATTGGAACTGTTCCCGTCGGCCGTATCGAGACTGGTGTCCTCAAGCCCGGTATGGTCGTTACCTTCGCTCCCGCCAACGTCACCACTGAAGTCAAGTCCGTTGAGATGCACCACGAGCAGCTCACCGA---GGGTGTCCCCGGTGACAACGTCGGCTTCAACGTGAAGAACGTTTCCGTCAAGGAAATCCGCCGTGGTAACGTTGCTGGTGACTCCAAGAACGACCCCCCTCTGGGTGCCGCTTCTTTCGATGCCCAGGTCATCGTTCTCAACCACCCCGGTCAGGTCGGTGCTGGTTACGCTCCCGTCCTCGATTGCCACACCGCCCACATTGCCTGCAAGTTCTCTGAGATCAAGGAGAAGATTGACCGACGTACCGGT-AAGGCTGTTGAGGCTGCCCCCAAGTTCATCAAGTCTGGTGACTCCG

>CBS504_66Pochonia_chlamydosporia_var_catenulata
TACTTGGATAACCGTGGTAATTCTAGAGCTAATACATGCTAAAAATCCCGACTTCGGAAGGGATGTATTTATTAGATTAAAAACCAATG-CCCTCT----GGGCTCCTTGGTGATTCATGATAACTTCTCGAATCGCATGGCCTTGCGCCGGCGATGGTTCATTCAAATTTCTTCCCTATCAACTTTCGATGTTTGGGTAGTGGCCAAACATGGTTGCAACGGGTAACGGAGGGTTAGGGCTCGACCCCGGAGAAGGAGCCTGAGAAACGGCTACTACATCCAAGGAAGGCAGCAGGCGCGCAAATTACCCAATCCCGATTCGGGGAGGTAGTGACAATAAATACTGATACAGGGCTCTTTTGGGTCTTGTAATTGGAATGAGTACAATTTAAATCCCTTAACGAGGAACAATTGGAGGGCAAGTCTGGTGCCAGCAGCCGCGGTAATTCCAGCTCCAATAGCGTATATTAAAGTTGTTGTGGTTAAAAAGCTCGTAGTTGAACCTTGGGCCTGGCTGGCCGGTCCGCCTCACCGCGTGT-ACTGGTCCGGCCGGGTCTTTCCCTCTGTGGAACCCCATGCCCTTCACTGGGTGTGGCGGGGAAACAGGACTTTTACTTTGAAAAAATTAGAGTGCTCCAGGCAGGCCTATGCTCGAATACATTAGCATGGAATAATGAAATAGGACGTGCGGTTCTATTTTGTTGGTTTCTAGGACCGCCGTAATGATTAATAGGGACAGTCGGGGGCATCAGTATTCAATTGTCAGAGGTGAAATTCTTGGATTTATTGAAGACTAACTACTGCGAAAGCATTTGCCAAGGATGTTTTCATTAATCAGGAACGAAAGTTAGGGGATCGAAGACGATCAGATACCGTCGTAGTCTTAACCATAAACTATGCCGACCGCCGGGGGACT--------CAAACTCTAGA--TTTTTACT----------------------------TTAGCATGTCTGAGTGGAATC------------------ATTA--CAAAATGAATCAAAACTTTCAACAACGGATCTCTTGGTTCTGGCATCGATGAAGAACGCAGCGAAATGCGATAAGTAATGTGAATTGCAGAATTCAGTGAATCATCGAATCTTTGAACGCACATTGCGCCCGCCAGTATTCTGGCGGGCATGCCTGTTCGAGCGTCATTTC--AACCCTCAAGCCCCAGT-------------------------------------GGTTTGGTGTTGGGGAC-CGGCGAGTACAGAGGCGGATGGGGA--CTTGTGCCCCTTCTTCCTCGGCGCCG-CCCCCGAAATGAATTGGCGGTCTCGTC--GCGGCAAGATGCTTTTGGCAAGGTGCCTTCCGAGTTCCCTGGAACGGGACGCCATAGAGGGTGAGAGCCCCGTCTGGTTGGATGCCGAGCC-TCTGTAAAGCTCCTTCGACGAGTCGAGTAGTTTGGGAATGCTGCTCTAAATGGGAGGTATATGTCTTCTAAAGCTAAATACCGGCCAGAGACCGATAGCGCACAAGTAGAGTGATCGAAAGATGAAAAGCACTTTGAAAAGAGGGTTAAATAGTACGTGAAATTGTTGAAAGGGAAGCACTTATGACCAGACTTGGACC-CGGTGA-ATCATCCAGC-G--TTC--TCGCTGGTGCACTTTG-CCGG--GC-TCAGGCCAGCATCAGTTTG--CCCCGGGGGATAAAGGCTTTGGGAATGTGGC-TCCC--TCGGGAGTGTTATAGCCCATTGCACAATACCCTGGGGCGGACTGAGGTTC-GCGCTTGGTAGAGACGGAAAGCTGGCTAAGCCGCGTCAGTTGCACAACACACATTGGGGCTTGGTCTGCCCTGCCGAGACACCAGAAGGTCAAGCTTGTGGTCTCGTCAAGAATTTGTCATTGATGTGTTATGTCAGCGTGGGTTCGCCCTCCGAGCCGTTGATTGAGTTCATGATCAACCGTGGTATGGAAGTTGTGGAGGAATACGAGCCGTTGAGATACCCCCATGCCACCAAGATTTTTGTCAACGGTGTATGGGTTGGAGTACACCAGGATCCCAAGCACTTGGTGAGCCAGGTCTTGGACACTCGACGAAAGTCGTATCTGCAGTACGAAGTGTCCCTCGTACGAGAAATCAGAGACCAGGAGTTCAAGATTTTCTCCGATGCGGGTCGTGTGATGCGACCAGTGTTCACCGTACAGCAGGAAGACGATCCAGAAACCGGCATTGAAAAGGGCCATCTAGTTTTGACCAAGGAGTTGGTTAACAAGCTTGCTAAGGAACAGGCTGAGCCACCCGAGGATCCAAACGAGAAGATTGGCTGGGAGGGGTTGATTC-GAGCCGGTGCCGTTGAATATCTCGACGCTGAAGAAGAAGAAACCTCCATGATTTGCATGACGCCAGAGGACCTTGAACTGTATCGTCTGCAGAAAGCTGGCGTTGCTCTTGATGATGACAACGGGGATGACCTGAACAGGCGTCTTAAAACCAAGACCAA-TCCCACCACCCACATGTA-CACACATTGTGAAATTCACCGGCCAGACCCGTGAGCACGCTCTGCTCGCCTACACCCTGGGTGTCAAGCAGCTCATCGTCGCCATCAACAAGATGGACACCGCCAAGTGGGCCGAGGCTCGTTACCAGGAAATCATCAAGGAGACTTCCTCCTTCATCAAGAAGGTCGGCTACAACCCCAAGACTGTTGCCTTCGTTCCCATCTCTGGTTTCAACGGCGACAACATGCTGCAGGCCTCCACCAACTGCCCCTGGTACAAGGGCTGGGAGAAGGAGACCAAGGCTGGCAAGTCCACCGGAAAGACCCTTCTCGAGGCCATTGACGCCATTGAGCCTCCCAAGCGTCCCACCGACAAGCCCCTCCGTCTTCCCCTCCAGGATGTGTACAAGATCGGTGGGTATGGAACTGTTCCCGTCGGCCGTATCGAGACTGGTGTCCTCAAGCCCGGTATGGTCGTTACCTTCGCTCCCTCCAACGTCACCACTGAAGTCAAGTCCGTCGAGATGCACCACGAGCAGCTCACCGA---GGGTGTCCCCGGTGACAACGTTGGCTTCAACGTGAAGAACGTCTCCGTCAAGGAAATCCGCCGTGGTAACGTTGCTGGTGACTCCAAGAACGACCCCCCCTCCGGTGCCGCTTCTTTCGATGCCCAGGTCATCGTTCTCAACCACCCCGGTCAGGTCGGTGCTGGTTACGCTCCCGTCCTCGATTGCCACACCGCCCACATTGCCTGCAAGTTCTCTGAGATCAAGGAGAAGATTGACCGACGTACCGGT-AAGGCTGTCGAGTCTGCCCCCAAGTTCATCAAGTCTGGAGACTCCG

>CBS560_74Niesslia_exilis
?????????????????????????????????????????????????????????????????????????????????????????????????????????????????????????????????????????????????????????????????????????????????????????????????????????????????????????????????????????????????????????????????????????????????????????????????????????????????????????????????????????????????????????????????????????????????????????????????????????????????????????????????????????????????????????????????????????????????????????????????????????????????????????????????????????????????????????????????????????????????????????????????????????????????????????????????????????????????????????????????????????????????????????????????????????????????????????????????????????????????????????????????????????????????????????????????????????????????????????????????????????????????????????????????????????????????????????????????????????????????????????????????????????CCGCCGGAGGCCC--------CAAAAAACCAT--GTTTACCACAG-------------------------TGGCATTATCTGAGTGGC---------------------ACAA--GCAAATAAATCAAAACTTTCAACAACGGATCTCTTGGTTCTGGCATCGATGAAGAACGCAGCGAAATGCGATAAGTAATGTGAATTGCAGAATTCAGTGAATCATCGAATCTTTGAACGCACATTGCGCCCGCCAGCATTCTGGCGGGCATGCCTGTTCGAGCGTCATTTC--AACCCTCGCGCCCAATT---------------------------------GCGGGCAGCGGTGTTGGGGAC-CGGCACCCGAAGGAAACCCCCCC-------------GGGGGCCCTCCGAGCCG-CCCCCTAAATACAGTGGCGGTCTCGCT--GCAGCAGGATGCTTTTGGCGCGGTGCCTTCCGAGTTCCCTGGAACGGGACGCCATAGAGGGTGAGAGCCCCGTCTGGTTGGACACCTAGCC-TCTGTAAAGCTCCTTCGACGAGTCGAGTAGTTTGGGAATGCTGCTCTAAATGGGAGGTATATGTCTTCTAAAGCTAAATACCGGCCAGAGACCGATAGCGCACAAGTAGAGTGATCGAAAGATGAAAAGCACTTTGAAAAGAGGGTTAAATAGTACGTGAAATTGTTGAAAGGGAAGCGTTTGTGACCAGACTTGGGCC-CGGTTG-ATCATCCACC-G--TTC--TCGGTGGTGCACTCTG-CCG---GC-CCAGGCCAGCATCAGTTCG--CGCCGGGGGATAAAGGCTTCGGGAATGTGGC-TCCT--CCGGGAGTGTTATAGCCCGTTGTGTAATACCCTGGTGCGGACTGAGGTTC-GCGC????????????????????????????????????????????????????????????????????????????????????????????????????????????????????????????????????????????????????????????????????????????????????????????????????????????????????????????????????????????????????????????????????????????????????????????????????????????????????????????????????????????????????????????????????????????????????????????????????????????????????????????????????????????????????????????????????????????????????????????????????????????????????????????????????????????????????????????????????????????????????????????????????????????????????????????????????????????????????????????????????????????????????????????????????????????????????????????????????????????????????????????????????????????????????GGCCAGACTCGTGAGCACGCTCTGCTCGCCTACACCCTGGGTGTCAAGCAGCTCATCGTCGCCATCAACAAGATGGACACCACCAAGTGGTCCGAGTCTCGTTTCCAGGAGATCATCAAGGAGACCACCTCCTTCATCAAGAAGGTCGGCTACAACCCCAAGACCGTCGCTTTCGTGCCCATCTCTGGTTTCAACGGCGACAACATGTTGACCGCCTCCACCAACTGCCCCTGGTACAAGGGCTGGGAGCGTGAGACCAAGCAGGGCAAGTACTCCGGCAAGACCCTCCTCGAGGCCATCGACTCCATCGAGCCTCCCAAGCGTCCCTCCGACAAGCCCCTCCGTCTCCCTCTCCAGGATGTCTACAAGATCGGCGGTATTGGCACAGTTCCCGTCGGCCGTATCGAGACTGGTGTCATCAAGCCCGGTATGGTCGTTACCTTCGCTCCCTCCAACGTCACCACTGAAGTCAAGTCGGTCGAGATGCACCACGAGCAGCTCTCCGA---GGGTGTCCCCGGTGACAACGTTGGCTTCAACGTGAAGAACGTCTCCGTTAAGGAGATTCGCCGTGGCAACGTCGCCGGTGACTCCAAGAACGACCCCCCTCTGGGCGCCGCCTCTTTCGATGCCCAGGTCATCGTTCTCAACCACCCTGGCCAGATTGGTGCCGGTTACGCTCCCGTCCTGGATTGCCACACCGCCCACATTGCCTGCAAGTTCTCTGAGCTCAAGGAGAAGATCGACCGCCGTACCGGT-AAGTCGACTGAGTCGGCCCCCAAGTTCGTCAAGTCCGGCGACTCTG

>CBS700_74Metarhizium_flavoviride
TACTTGGATAACCGTGGTAATTCTAGAGCTAATACATGCTAAAAATCCCGACTTCGGAAGGGATGTATTTATTAGATTAAAAACCAATGCCCCTCG----GGGCTCTCTGGTGATTCATAATAACTTCTCGAATCGCACGGCCTTGCGCCGGCGATGGTTCATTCAAATTTCTTCCCTATCAACTTTCGATGTTTGGGTAGTGGCCAAACATGGTTGCAACGGGTAACGGAGGGTTAGGGCTCGACCCCGGAGAAGGAGCCTGAGAAACGGCTACTACATCCAAGGAAGGCAGCAGGCGCGCAAATTACCCAATCCCGATTCGGGGAGGTAGTGACAATAAATACTGATACAGGGCTCTTTCGGGTCTTGTAATTGGAATGAGTACAATTTAAATCCCTTAACGAGGAACAATTGGAGGGCAAGTCTGGTGCCAGCAGCCGCGGTAATTCCAGCTCCAATAGCGTATATTAAAGTTGTTGTGGTTAAAAAGCTCGTAGTTGAACCTTGGGCCTGGCTGGCCGGTCCGCCTCACCGCGTGTCACTGGTCCGGCCGGGTCTTTCCCTCTGTGGAACCACATGCCCTTCACTGGGCGTGGCGGGGAAACAGGACTTTTACTTTGAAAAAATTAGAGTGCTCCAGGCAGGCCTATGCTCGAATACATTAGCATGGAATAATGAAATAGGACGTGCGGTTCTATTTTGTTGGTTTCTAGGACCGCCGTAATGATTAATAGGGACAGTCGGGGGCATCAGTATTCAATTGTCAGAGGTGAAATTCTTGGATTTATTGAAGACTAACTACTGCGAAAGCATTTGCCAAGGATGTTTTCATTAATCAGGAACGAAAGTTAGGGGATCGAAGACGATCAGATACCGTCGTAGTCTTAACCATAAACTATGCCGA????????????????????????????????????????????????????????????????????????????????????????????????????????????????????????????????????????????????????????????????????????????????????????????????????????????????????????????????????????????????????????????????????????????????????????????????????????????????????????????????????????????????????????????????????????????????????????????????????????????????????????????????????????????????????????????????AGGATGCTTTTGGCGAGGTGCCTTCCGAGTTCCCTGGAACGGGACGCCATAGAGGGTGAGAGCCCCGTCTGGTTGGACGCCGAGCC-TCTGTAAAGCTCCTTCGACGAGTCGAGTAGTTTGGGAATGCTGCTCTAAATGGGAGGTATATGTCTTCTAAAGCTAAATATTGGCCAGAGACCGATAGCGCACAAGTAGAGTGATCGAAAGATGAAAAGCACTTTGAAAAGAGAGTTAAATAGTACGTGAAATTGTTGAAAGGGAAGCGCTTATGACCAGACTTGGGCC-CGGTGA-ATCATCCAGC-G--TTC--TCGCTGGTGCACTTTG-CCGG-TGC-CCAGGCCAGCATCAGTTTG--CCCCGGGGGATAAAGGCTTTGGGAATGTGGC-TCCC--CAGGGAGTGTTATAGCCCATTGCACAATACCCTGTGGCGGACTGAGGTTC-GCGCTTGGTAGAGATGGAAAGCTCGCCAAACCGCGTCAGCTGCACAACACACATTGGGGCTTAGTCTGTCCTGCCGAGACGCCAGAAGGTCAGGCTTGTGGTCTGGTCAAGAACCTGTCTTTGATGTGCTATGTCAGTGTGGGTTCACCCGCCGAGCCGCTGATTGAATTCATGATCAACCGTGGTATGGAAGTGGTAGAGGAGTATGAACCGCTAAGATATCCCCACGCCACCAAGATCTTTGTTAATGGTGTCTGGGTTGGTATACACCAAGATCCCAAGCACCTTGTCAGTCAAGTCCTGGATACTAGACGAAAGTCGTATCTTCAGTATGAGGTGTCTCTGGTCCGAGAAATCAGGGATCAGGAGTTCAAGATTTTCTCAGACGCCGGCCGAGTTATGAGACCAGTTTTTACCGTGCAGCAAGAAGACGATCCCGAGACTGGCATTGAAAAAGGCCATCTAGTTTTGACCAAAGAGTTGGTTAACAAGCTAGCTAAAGAACAAGCCGAACCACCGGAAGACCCAAGCGAGAAAATTGGTTGGGAAGGGCTGATTC-GTGCCGGTGCCGTTGAGTATCTCGATGCTGAAGAAGAAGAGACATCAATGATCTGCATGACGCCAGAAGATCTCGAGCTGTACCGTCTGCAGAAAGCCGGTGTTGCCCTCGACGACGACAATGGGGATGACCTGAATAAACGTCTCAAGACCAAGACCAA-TCCCACGACTCACATGTA-CACGCATTGTGAAATCCACCGGCCAGACTCGTGAGCACGCTCTGCTCGCCTACACCCTGGGTGTCAAGCAGCTCATCGTCGCCATCAACAAGATGGACACCACCAAGTGGTCTGAGGCCCGTTACCAGGAAATCATCAAGGAGACTTCCAACTTCATCAAGAAGGTCGGCTACAACCCCAAGACCGTCGCCTTCGTCCCCATCTCCGGTTTCCACGGTGACAACATGCTTCAGGCCTCCAGCAACTGCCCCTGGTACAAGGGCTGGGAGAAGGAGACCAAGGCTGGCAAGTCCACCGGCAAGACCCTCCTTGAGGCCATTGACGCCATTGAGCCCCCCAAGCGTCCCACCGACAAGCCCCTCCGTCTTCCCCTCCAGGATGTGTACAAGATTGGCGGTATTGGAACTGTCCCTGTCGGCCGTATCGAGACTGGTATCCTCAAGCCCGGTATGGTCGTTACCTTCGCTCCCTCCAACGTCACCACTGAAGTCAAGTCCGTGGAAATGCACCACGAGCAGCTTACTGA---GGGTGTCCCCGGTGACAACGTTGGTTTCAACGTGAAGAACGTTTCCGTCAAGGAAATCCGCCGTGGTAACGTTGCTGGTGACTCCAAGAACGACCCCCCCATGGGTGCCGCTTCTTTCGATGCCCAGGTCATCGTTCTCAACCACCCCGGTCAGGTCGGTGCTGGTTACGCTCCCGTCCTCGATTGCCACACCGCCCACATTGCCTGCAAGTTCTCTGAGATCAAGGAGAAGATTGACCGACGTACCGGT-AAGGCTGTTGAGAGCGCCCCCAAGTTCATCAAGTCTGGTGACTCTG

>CBS857_72Ephelis_tripsaci
?????????????????????????????????????????????????????????????????????????????????????????????????????????????????????????????????????????????????????????????????????????????????????????????????????????????????????????????????????????????????????????????????????????????????????????????????????????????????????????????????????????????????????????????????????????????????????????????????????????????????????????????????????????????????????????????????????????????????????????????????????????????????????????????????????????????????????????????????????????????????????????????????????????????????????????????????????????????????????????????????????????????????????????????????????????????????????????????????????????????????????????????????????????????????????????????????????????????????????????????????????????????????????????????????????????????????????????????????????????????????????????????????????????CCGTCGGAGGACC--------TGAACTCTTCT--GTATTCTGC---------------------------AACGTATGTCTGAGTGATTTG------------------TACA--TTAAACGAATCAAAACTTTCAACAACGGATCTCTTGGTTCTGGCATCGATGAAGAACGCAGCGAAATGCGATAAGTAATGTGAATTGCAGAATTCAGTGAATCATCGAATCTTTGAACGCACATTGCGCCCGCCAGTATTCTGGCGGGCATGCCTGTTCGAGCGTCATTTC--AACCCTCAGTGCCCCCT---------------------------------TCAGGGCCTGGTGTTGGGGGT-CGGCCGTCCGCCGTCTGC--------------GCCCGCGCAGGCGGCTGGCCG-CCCCCGAAATGGATCGGCGGCCCCGTC--GCAGCAGGATGCTTTTGGCGAGGTGCCTTCCGAGTTCCCTGGAACGGGACGCCATAGAGGGTGAGAGCCCCGTCTGGTCGGACGCCGAGCC-TCTGTAAAGCTCCTTCGACGAGTCGAGTAGTTTGGGAATGCTGCTCTAAATGGGAGGTATATGTCTTCTAAAGCTAAATACCGGCCAGAGACCGATAGCGCACAAGTAGAGTGATCGAAAGATGAAAAGCACTTTGAAAAGAGGGTTAAACAGTACGTGAAATTGTTGAAAGGGAAGCGCTTGTGACCAGACTTGGACC-CGGTGA-ATCATCCAGC-G--TTC--TCGCCGGTGCACTTTG-CCGG--GCTCCAGGCCAGCATCAGCTCG--TCCCGGGGGATAAAGGCTCTGGGAATGTGGC-TCCT--CCGGGAGTGTTATAGCCCTCTGCGCAATACCCTGGGGCGGGCTGAGGACC-GCGC??????????????????????????????????????????????????????????????????????????????????????????????????????????????????????????????????????????????????????????????????????????????????????????????????????????????????????????????????????????????????????????????????????????????????????????????????????????????????????????????????????????????????????????????????????????????????????????????????????????????????????????????????????????????????????????????????????????????????????????????????????????????????????????????????????????????????????????????????????????????????????????????????????????????????????????????????????????????????????????????????????????????????????????????????????????????????????????????????????????????????????????????????????????????????????????????????????????????????????????????????????????????????????????????????????????????????????????????????????????????????????????????????????????????????????????????????????????????????????????????????????????????????????????????????????????????????????????????????????????????????????????????????????????????????????????????????????????????????????????????????????????????????????????????????????????????????????????????????????????????????????????????????????????????????????????????????????????????????????????????????????????????????????????????????????????????????????????????????????????????????????????????????????????????????????????????????????????????????????????????????????????????????????????????????????????????????????????????????????????????????????????????????????????????????????????

>CBS891_72Metapochonia_goniodes
TACTTGGATAACCGTGGTAATTCTAGAGCTAATACATGCTAAAAATCCCGACTTCGGAAGGGATGTATTTATTAGATTAAAAACCAATG-CCCTCT----GGGCTCTCTGGTGATTCATGATAACTTCTCGAATCGCATGGCCTTGCGCCGGCGATGGTTCATTCAAATTTCTTCCCTATCAACTTTCGATGTTTGGGTAGTGGCCAAACATGGTTGCAACGGGTAACGGAGGGTTAGGGCTCGACCCCGGAGAAGGAGCCTGAGAAACGGCTACTACATCCAAGGAAGGCAGCAGGCGCGCAAATTACCCAATCCCGATTCGGGGAGGTAGTGACAATAAATACTGATACAGGGCTCTTTTGGGTCTTGTAATTGGAATGAGTACAATTTAAATCCCTTAACGAGGAACAATTGGAGGGCAAGTCTGGTGCCAGCAGCCGCGGTAATTCCAGCTCCAATAGCGTATATTAAAGTTGTTGTGGTTAAAAAGCTCGTAGTTGAACCTTGGGCCTGGTTGGCCGGTCCGCCTCACCGCGTGT-ACTGGTCCGGCCGGGCCTTTCCCTCTGTGGAACCCCATGCCCTTCACTGGGTGTGGCGGGGAAACAGGACTTTTACTTTGAAAAAATTAGAGTGCTCCAGGCAGGCCTATGCTCGAATACATTAGCATGGAATAATAAAATAGGACGTGCGGTTCTATTTTGTTGGTTTCTAGGACCGCCGTAATGATTAATAGGGACAGTCGGGGGCATCAGTATTCAATTGTCAGAGGTGAAATTCTTGGATTTATTGAAGACTAACTACTGCGAAAGCATTTGCCAAGGATGTTTTCATTAATCAGGAACGAAAGTTAGGGGATCGAAGACGATCAGATACCGTCGTAGTCTTAACCATAAACTATGCCGACCGCCGGGGGACC--------CAAACTCTTGT--ATCTTTTTT---------------------------ATAGCATGTCTGAGTGGAATC------------------ATAA--ACAAATGAATCAAAACTTTCAACAACGGATCTCTTGGTTCTGGCATCGATGAAGAACGCAGCGAAATGCGATAAGTAATGTGAATTGCAGAATTCAGTGAATCATCGAATCTTTGAACGCACATTGCGCCCGCCAGTATTCTGGCGGGCATGCCTGTTCGAGCGTCATTTC--AACCCTCAAGCCCCAGT-------------------------------------GGCCTGGTGTTGGGGAC-CGGCGACCTCGCCCGGGG------------GAACACCCCCGGCGCGTCCGCCG-CCCCCGAAATGAATTGGCGGCCCCGTC--GCGGGAGGATGATTTTGGCGAGGTGCCTTCCGAGTTCCCTGGAACGGGACGCCACAGAGGGTGAGAGCCCCGTCTGGTTGGACGCCGAGCC-TATGTAAATCTCCTTCGACGAGTCGAGTAGTTTGGGAATGCTGCTCTAAATGGGAGGTATATGTCTTCTAAAGCTAAATATTGGCCAGAGACCGATAGCGCACAAGTAGAGTGATCGAAAGATGAAAAGCACTTTGAAAAGAGGGTTAAATAGTACGTGAAATTGTTGAAAGGGAAGCGCTCATGACCAGACTTGGGCC-CGGTGA-ATCATCCAGC-G--TTC--TCGCTGGTGCACTTTG-CCGG--GC-TCAGGCCAGCATCAGTTTG--CCCCGGGGGATAAAGGCTTTGGGAATGTGGC-TCCT--CCGGGAGTGTTATAGCCCATTGCATAATATCCTGGGGCGGACTGAGGTTC-GCGCTTGGCCGAGATGGAAAGCTCGCCAAACCGCGTCAGTTGCACAACACACATTGGGGTTTGGTCTGCCCTGCCGAAACGCCAGAAGGTCAGGCTTGTGGTTTGGTCAAGAACTTGTCCTTGATGTGCTACGTCAGTGTTGGTTCACCAGCCGAGCCCTTGGTTGAATTCATGATCAACCGAGGTATGGAAGTCGTGGAAGAATATGAGCCGCTGAGATATCCCCACGCCACAAAGATTTTTGTCAACGGTACTTGGGTTGGCGTGCATCAGGATCCTAAGCACCTGGTCAGCCAGGTTTTGGATACGCGAAGAAAGTCATACCTGCAGTACGAAGTGTCCCTCGTCCGAGAAATCCGAGATCAAGAGTTCAAGATTTTCTCTGACGCTGGCCGAGTCATGAGACCAGTGTTCACTGTACAGCAAGAAGATGATCCTGAGACTGGCATTGAGAAGGGCCATCTTGTTCTCACCAAGGAGTTGGTTAATAAGCTTGCTAAGGAACAAGCTGAACCATCTGAGGAAGGAGACCAGAAGATTGGTTGGGAAGGATTGATTC-GAGCCGGTGCGGTCGAATACCTTGACGCCGAAGAAGAAGAAACGTCCATGATTTGCATGACACCAGAGGACCTTGAGCTGTACCGTCTACAAAAAGCCGGCGTTGCTCTGGATGACGACATGGGGGACGATTTAAACAGGCGCTTGAAGACCAAGACAAA-CCCGACAACGCACATGTA-CACGCATTGCGAAATTCATCGGCCAGACTCGTGAGCACGCTCTGCTCGCCTACACCCTCGGTGTCAAGCAGCTCATGGTTGCCATCAACAAGATGGACACCGCCAAGTGGGCCCAGGCTCGTTATGAGGAAATCATCAAGAAGACTTCCAACTTCATCAAGAAGGTCGGCTACAACCCCAAGACTGTTGCCTTCGTCCCCATCTCTGGTTTCAACGGTGACAACATGTTGGCCCCCTCCACCAACTGCCCCTGGTACAAGGGTTGGGAGAAGGAGACCAAGGCTGGCAAGTCCACCGGAAAGACCCTTCTTGAGGCCATTGACTCCATTGAGCCCCCCAAGCGTCCTACCGACAAGCCCCTCCGTCTTCCCCTCCAGGATGTGTACAAGATTGGCGGTATTGGAACTGTTCCCGTCGGCCGTATCGAGACTGGTGTCCTCAAGCCCGGTATGGTCGTTACCTTCGCTCCCGCTGGCGTCACCACTGAAGTCAAGTCCGTTGAGATGCACCACGAGCAGCTCACCGA---GGGTGTCCCCGGTGACAACGTCGGATTCAACGTGAAGAACGTTTCCGTCAAGGAAATCCGCCGTGGTAACGTTGCTGGTGACTCCAAGAACGACCCCCCTATGGGTGCCGCTTCTTTCGATGCCCAGGTCATCGTTCTCAACCACCCCGGTCAGGTCGGTGCTGGATACGCTCCCGTCCTCGATTGCCACACCGCCCACATTGCTTGCAAGTTCTCTGAGATCAAGGAGAAGATTGACCGACGTACTGGT-AAGGCTGTTGAGGCTGCCCCCAAGTTCATCAAGTCTGGTGACTCTG

>CEHS133aMetarhiziopsis_microspora
?????????????????????????????????????????????????????????????????????????????????????????????????????????????????????????????????????????????????????????????????????????????????????????????????????????????????????????????????????????????????????????????????????????????????????????????????????????????????????????????????????????????????????????????????????????????????????????????????????????????????????????????????????????????????????????????????????????????????????????????????????????????????????????????????????????????????????????????????????????????????????????????????????????????????????????????????????????????????????????????????????????????????????????????????????????????????????????????????????????????????????????????????????????????????????????????????????????????????????????????????????????????????????????????????????????????????????????????????????????????????????????????????????????CCGCCGGAGGACC--------AAAACTCTTTC--TCTTACAGCG--------------------------GCATTCTCTCTGAGTACACAA-------------------GAA--TTCAATGAATCAAAACTTTCAACAACGGATCTCTTGGCTCTGGCATCGATGAAGAACGCAGCGAAATGCGATAAGTAATGTGAATTGCAGAATTCAGTGAATCATCGAATCTTTGAACGCACATTGCGCCCGCCAGCATTCTGGCGGGCATGCCTGTCCGAGCGTCATTTC--AACCCTCGAGCCCCCCGCT-------------------------------GGGGGGCTCGGTGTTGGGGGA-CGGCCCT------------------------------------CACCCGGCCG-CCCCCGAAATGCAGTGGCGACCTCGCC--GCAGCAGGATGCTTTCGGCGCGGCGCCTTCCGAGTGCCCTGGAACGGGACGCCAAAGAGGGTGAGAGCCCCGTCTGGTCGGACGCCAAGCC-GGTGTAAAGCTCCTTCGACGAGTCGAGTAGTTTGGGAATGCTGCTCTAAATGGGAGGTATATGTCTTCTAAAGCTAAATACCGGCCAGAGACCGATAGCGCACAAGTAGAGTGATCGAAAGATGAAAAGCACTTTGAAAAGAGGGTTAAACAGTACGTGAAATTGTTGAAAGGGAAGCGCTTGTGACCAGACTTGCGCC-CGGCGG-ATCATCCGGC-G--TTC--TCGCCGGTGCACTTCG-CCGG--GC-GCAGGCCAGCATCAGCTCG--CCGCGGGGGACAAAGGTAGCGGGAACGTGGC-TCCC--CCGGGAGTGTTATAGCCCGCTGCGCAATGCCCTGCGGCGGACTGAGGTTC-GCGC??????????????????????????????????????????????????????????????????????????????????????????????????????????????????????????????????????????????????????????????????????????????????????????????????????????????????????????????????????????????????????????????????????????????????????????????????????????????????????????????????????????????????????????????????????????????????????????????????????????????????????????????????????????????????????????????????????????????????????????????????????????????????????????????????????????????????????????????????????????????????????????????????????????????????????????????????????????????????????????????????????????????????????????????????????????????????????????????????????????????????????????????????????????????????????????????????????????????????????????????????????????????????????????????????????????????????????????????????????????????????????????????????????????????????????????????????????????????????????????????????????????????????????????????????????????????????????????????????????????????????????????????????????????????????????????????????????????????????????????????????????????????????????????????????????????????????????????????????????????????????????????????????????????????????????????????????????????????????????????????????????????????????????????????????????????????????????????????????????????????????????????????????????????????????????????????????????????????????????????????????????????????????????????????????????????????????????????????????????????????????????????????????????????????????????????

>CGMCC19143Parametarhizium_changbaiense
TACTTGGATAACCGTGGTAATTCTAGAGCTAATACATGCTACAAATCCCGACTTCGGAAGGGATGTATTTATTAGATTAAAAACCAATG-CCCTCT----GGGCTCCTTGGTGACTCATGATAACTTCTCGAATCGCATGGCCTTGCGCCGGCGATGGTTCATTCAAATTTCTTCCCTATCAACTTTCGATGTTTGGGTAGTGGCCAAACATGGTTACAACGGGTAACGGAGGGTTAGGGCTCGACCCCGGAGAAGGAGCCTGAGAAACGGCTACTACATCCAAGGAAGGCAGCAGGCGCGCAAATTACCCAATCCCGATTCGGGGAGGTAGTGACAATAAATACTGATACAGGGCTCTTTTGGGTCTTGTAATTGGAATGAGTACAATTTAAATCCCTTAACGAGGAACAATTGGAGGGCAAGTCTGGTGCCAGCAGCCGCGGTAATTCCAGCTCCAATAGCGTATATTAAAGTTGTTGTGGTTAAAAAGCTCGTAGTTGAACCTTGGGCCTGGCTGGCCGGTCCGCCTCACCGCGTGT-ACTGGTCCGGCCGGGCCTTTCCCTCTGTGGAACCCCATGCCCTTCACTGGGCGTGGCGGGGAAACAGGACTTTTACTTTGAAAAAATTAGAGTGCTCCAGGCAGGCCTATGCTCGAATACATTAGCATGGAATAATGAAATAGGACGTGCGGTTCTATTTTGTTGGTTTCTAGGACCGCCGTAATGATTAATAGGGACAGTCGGGGGCATCAGTATTCAATTGTCAGAGGTGAAATTCTTGGATTTATTGAAGACTAACTACTGCGAAAGCATTTGCCAAGGATGTTTTCATTAATCAGGAACGAAAGTTAGGGGATCGAAGACGATCAGATACCGTCGTAGTCTTAACCATAAACTATGCCGACCGCCGGAGGACC--------CAAACTCTTGA--ATTTTCGC-----GACTGGC-TCGCG-------GCAGTTTGTATTCTGATTAATTCA-------------------AAA--CAAAATGAATCAAAACTTTCAACAACGGATCTCTTGGTTCTGGCATCGATGAAGAACGCAGCGAAATGCGATAAGTAATGTGAATTGCAGAATTCAGTGAATCATCGAATCTTTGAACGCACATTGCGCCCGCCAGTATTCTGGCGGGCATGCCTGTTCGAGCGTCATTTC--AACCCTCAAGCACTG-----------------------------------------CTTGGTGTTGGGGGC-CGGCGAGGTCGTCTTTCT-------------------------CGACGCGCCG-CCCCCGAAATGACTTGGCGGCCCCGTC--GCGGCAGGATGCTTTTGGCGAGGCGCCTTCCGAGTTCCCTGGAACGGGACGCCATAGAGGGTGAGAGCCCCGTCTGGTTGGATGCCGAGCC-TCTGTAAAGCTCCTTCGACGAGTCGAGTAGTTTGGGAATGCTGCTCTAAATGGGAGGTATATGTCTTCTAAAGCTAAATATTGGCCAGAGACCGATAGCGCACAAGTAGAGTGATCGAAAGATGAAAAGCACTTTGAAAAGAGGGTTAAAAAGTACGTGAAATTGTTGAAAGGGAAGCGCTCATGACCAGACTTGGGCC-CGGTGA-ATCATCCAGC-G--TTC--TCGCTGGTGCACTTTG-CCGG--GT-CCAGGCCAGCATCAGTTTG--CCTTGGGGGATAAAGGCTTCGGGAATGTGGC-TCCT--CCGGGAGTGTTATAGCCCGTTGCACAATACCCTGGGGCGGACTGAGGTTC-GCGCTCGGCAGAGATGGTAAGCTTGCCAAGCCGCGACAACTGCATAATACACATTGGGGCCTTGTCTGTCCTGCTGAAACACCCGAAGGCCAAGCTTGTGGTCTGGTAAAGAATTTGTCTTTGATGTGTTACGTCAGTGTGGGTTCGCCTTCGGAGCCCTTGATTGAGTTCATGATCAACCGAGGTATGGAAGTCGTGGAGGAGTATGAGCCGCTGAGATATCCCCATGCAACAAAGATCTTTGTCAATGGTGTATGGGTGGGTGTGCATCAGGACCCGAAACATCTTGTCAGCCAAGTTTTGGACACTCGACGAAAGTCTTACCTTCAGTATGAGGTTTCACTGGTACGAGAAATTAGGGACCAAGAGTTTAAGATCTTCTCTGATGCTGGCCGAGTCATGCGACCAGTCTTCACGGTCCAGCAAGAAGATGACCCGGAGACGGGCATCGAAAAGGGACACCTTGTCTTATCAAAAGAGCTAGTCAACAAGCTGGCCAAGGAGCAAGCTGAACCCCCAGAGGACCCTGACGAAAGGATTGGTTGGGAAGGCTTGATTC-GGGCAGGTGCGGTTGAGTATCTAGATGCCGAGGAAGAAGAGACATCTATGATCTGTATGACGCCTGAAGACCTTGAGTTATACCGTCTGCAGAAAGCTGGCGTTGCGCTAGACGATGATCTTGGTGATGATCTAAACAGACGTCTCAAGACAAAGACCAA-CCCTACGACACACATGTA-CACTCACTGCGAAATCCACCGGCCAGACTCGTGAGCACGCTCTGCTCGCCTACACCCTGGGTGTCAAGCAGCTCATCGTTGCCATCAACAAGATGGACACCACCAAGTGGTCTCAGGCCCGTTACGAGGAAATCATCAAGGAGACTTCCAACTTCATCAAGAAGGTCGGCTACAACCCCAAGACTGTTGCCTTCGTCCCCATCTCTGGTTTCCACGGCGACAACATGTTGCAGGCCTCCACCAACTGCCCCTGGTACAAGGGCTGGGAGAAGGAGACCAAGGCCGGCAAGTCCACTGGCAAGACCCTTCTCGAGGCCATTGACTCCATTGAGCCCCCCAAGCGTCCCACAGACAAGCCCCTCCGTCTTCCCCTCCAGGATGTGTACAAGATTGGCGGTATTGGAACTGTCCCTGTCGGCCGTATCGAGACTGGTATCATCAAGCCCGGTATGGTCGTTACCTTCGCTCCTTCCAACGTCACCACTGAAGTCAAGTCCGTTGAGATGCACCACGAGCAGCTCACCGA---GGGTGTCCCCGGTGACAACGTTGGCTTCAACGTGAAGAACGTTTCCGTCAAGGAAATCCGCCGTGGCAACGTCGCTGGTGACTCCAAGAACGACCCCCCCATGGGTGCCGCTTCTTTTGATGCCCAGGTCATTGTCCTCAACCACCCCGGCCAGGTCGGTGCTGGTTACGCTCCCGTCCTCGATTGCCACACTGCCCACATTGCTTGCAAGTTCGCCGAGATCAAGGAGAAGATTGACCGACGTACCGGT-AAGGCTGTCGAGGCTGCCCCCAAGTTCATCAAGTCTGGAGACTCCG

>CGMCC19144Parametarhizium_hingganense
TACTTGGATAACCGTGGTAATTCTAGAGCTAATACATGCTACAAATCCCGACTTCGGAAGGGATGTATTTATTAGATTAAAAACCAATG-CCCTCT----GGGCTCCTTGGTGACTCATGATAACTTCTCGAATCGCATGGCCTTGCGCCGGCGATGGTTCATTCAAATTTCTTCCCTATCAACTTTCGATGTTTGGGTAGTGGCCAAACATGGTTACAACGGGTAACGGAGGGTTAGGGCTCGACCCCGGAGAAGGAGCCTGAGAAACGGCTACTACATCCAAGGAAGGCAGCAGGCGCGCAAATTACCCAATCCCGATTCGGGGAGGTAGTGACAATAAATACTGATACAGGGCTCTTTTGGGTCTTGTAATTGGAATGAGTACAATTTAAATCCCTTAACGAGGAACAATTGGAGGGCAAGTCTGGTGCCAGCAGCCGCGGTAATTCCAGCTCCAATAGCGTATATTAAAGTTGTTGTGGTTAAAAAGCTCGTAGTTGAACCTTGGGCCTGGCTGGCCGGTCCGCCTCACCGCGTGT-ACTGGTCCGGCCGGGCCTTTCCCTCTGTGGAACCCCATGCCCTTCACTGGGCGTGGCGGGGAAACAGGACTTTTACTTTGAAAAAATTAGAGTGCTCCAGGCAGGCCTATGCTCGAATACATTAGCATGGAATAATGAAATAGGACGTGCGGTTCTATTTTGTTGGTTTCTAGGACCGCCGTAATGATTAATAGGGACAGTCGGGGGCATCAGTATTCAATTGTCAGAGGTGAAATTCTTGGATTTATTGAAGACTAACTACTGCGAAAGCATTTGCCAAGGATGTTTTCATTAATCAGGAACGAAAGTTAGGGGATCGAAGACGATCAGATACCGTCGTAGTCTTAACCATAAACTATGCCGACCGCCGGAGGACC--------CAAACTCTTGA--ATTTTTCCGCG--GACTGGCTTCGCG-------GCAGTTTGTATTCTGATTACTTCA------------------AAAC--AAAAATGAATCAAAACTTTCAACAACGGATCTCTTGGTTCTGGCATCGATGAAGAACGCAGCGAAATGCGATAAGTAATGTGAATTGCAGAATTCAGTGAATCATCGAATCTTTGAACGCACATTGCGCCCGCCAGTATTCTGGCGGGCATGCCTGTTCGAGCGTCATTTC--AACCCTCAAGCACTG-----------------------------------------CTTGGTGTTGGGGAC-CGGCGAGGTCGTCTCTCT-------------------------CGACGCGCCG-CCCCCGAAATGACTTGGCGGCCCCGTC--GCGGCAGGATGCTTTTGGCGAGGCGCCTTCCGAGTTCCCTGGAACGGGACGCCATAGAGGGTGAGAGCCCCGTCTGGTTGGATGCCGAGCC-TCTGTAAAGCTCCTTCGACGAGTCGAGTAGTTTGGGAATGCTGCTCTAAATGGGAGGTATATGTCTTCTAAAGCTAAATATTGGCCAGAGACCGATAGCGCACAAGTAGAGTGATCGAAAGATGAAAAGCACTTTGAAAAGAGGGTTAAAAAGTACGTGAAATTGTTGAAAGGGAAGCGCTCATGACCAGACTTGGGCC-CGGTGA-ATCATCCAGC-G--TTC--TCGCTGGTGCACTTTG-CCGG--GT-CCAGGCCAGCATCAGTTTG--CCCCGGGGGATAAAGGCTTCGGGAATGTGGC-TCCT--CCGGGAGTGTTATAGCCCGTTGCATAATATCCTGGGGCGGACTGAGGTTC-GCGCTTGGCCGGGACGGAAAGCTTGCCAAGCCGCGCCAACTGCATAACACACATTGGGGCCTTGTCTGTCCTGCTGAAACACCCGAAGGCCAAGCTTGTGGTCTGGTAAAGAACTTGTCTTTGATGTGTTACGTCAGTGTGGGCTCGCCCTCGGAACCTTTGATTGAGTTCATGATCAACCGAGGTATGGAAGTCGTGGAGGAGTATGAACCGCTGAGATATCCCCACGCGACAAAGATCTTTGTCAATGGTGTGTGGGTAGGTGTACATCAGGACCCGAAGCATCTTGTCAGCCAAGTTTTAGACACTCGACGAAAGTCCTACCTTCAGTACGAGGTGTCACTGGTCCGAGAAATCAGAGACCAGGAGTTTAAGATCTTCTCTGATGCTGGTCGAGTCATGCGACCAGTCTTCACGGTGCAGCAAGAAGATGACCCCGAGACAGGCATTGAAAAAGGCCACCTTGTCTTATCAAAAGAGCTAGTCAACAAGCTGGCCAAGGAGCAAGCTGAACCCCCAGAGGATCCTGACGAAAGGATTGGATGGGAAGGCTTGATTC-GGGCAGGTGCGGTTGAGTATCTGGATGCCGAAGAAGAAGAGACATCCATGATCTGTATGACACCTGAAGACCTCGAGCTATACCGCCTGCAGAAAGCTGGCGTTGCGCTAGACGATGATCTTGGCGA---------------------------------------------------------------------------------------------------CGCCTACACCCTGGGTGTCAAGCAGCTCATTGTTGCCATCAACAAGATGGACACCACCAAGTGGTCTCAGGCCCGTTACGAGGAAATCATCAAGGAGACTTCCAACTTCATCAAGAAGGTCGGCTACAACCCCAAGACTGTTGCCTTCGTCCCCATCTCTGGTTTCCACGGCGACAACATGTTGCAGGCTTCCACCAACTGCCCCTGGTACAAGGGTTGGGAGAAGGAGACCAAGGCCGGCAAGGCCACTGGCAAGACCCTTCTCGAGGCCATTGACTCCATTGAGGCCCCCAAGCGTCCCACAGACAAGCCCCTCCGTCTTCCCCTCCAGGATGTGTACAAGATTGGCGGTATCGGAACTGTCCCTGTCGGCCGTATCGAGACTGGTGTCCTCCGGCCCAATATGGTCATTACCTTCGCTCCTTCCAACGTCACCACTGAATGCAAGTCCGTTGAGATGCACCACGAGCAGCTCTCTGA---GGGTGTTCCCGGTGACAACGTCGGCTTCAACGTGAAGAACGTTTCTGTCAAGGAAATCCGCCGTGGCAACGTCGCTGGTGACGCCAAGGACAAACCCCCCCAGGGTGCCGCTTCTTTCGATGCCCAGGTCATTGTCCTCAACCACCCCGGCCAGGTCGGTGCTGGTTACGCTCCCGTCCTCGATTGCCACACCGCCCACATTGCTTGCAAGTTCGCCGAGATCAAGGAGAAGATTGACCGACGTACCGGT-AAGGCTGTCGAGTCTAACCCCAAGTTCATCAAGTCTGGAGACGCCG

>CGMCC3_17365Metapochonia_cordycipiticonsociata
TACTTGGATAACCGTGGTAATTCTAGAGCTAATACATGCTAAAAATCCCGACTTCGGAAGGGATGTATTTATTAGATTAAAAACCAATGCCCCTCT----GGGCTCTCTGGTGATTCATGATAACTTCTCGAATCGCATGGCCTTGCGCCGGCGATGGTTCATTCAAATTTCTTCCCTATCAACTTTCGATGTTTGGGTAGTGGCCAAACATGGTTGCAACGGGTAACGGAGGGTTAGGGCTCGACCCCGGAGAAGGAGCCTGAGAAACGGCTACTACATCCAAGGAAGGCAGCAGGCGCGCAAATTACCCAATCCCGATTCGGGGAGGTAGTGACAATAAATACTGATACAGGGCTCTTTTGGGTCTTGTAATTGGAATGAGTACAATTTAAATCCCTTAACGAGGAACAATTGGAGGGCAAGTCTGGTGCCAGCAGCCGCGGTAATTCCAGCTCCAATAGCGTATATTAAAGTTGTTGTGGTTAAAAAGCTCGTAGTTGAACCTTGGGCCTGGTTGGCCGGTCCGCCTCACCGCGTGT-ACTGGTCCGGCCGGGCCTTTCCCTCTGTGGAACCCCATGCCCTTCACTGGGTGTGGCGGGGAAACAGGACTTTTACTTTGAAAAAATTAGAGTGCTCCAGGCAGGCCTATGCTCGAATACATTAGCATGGAATAATAAAATAGGACGTGCGGTTCTATTTTGTTGGTTTCTAGGACCGCCGTAATGATTAATAGGGACAGTCGGGGGCATCAGTATTCAATTGTCAGAGGTGAAATTCTTGGATTTATTGAAGACTAACTACTGCGAAAGCATTTGCCAAGGATGTTTTCATTAATCAGGAACGAAAGTTAGGGGATCGAAGACGATCAGATACCGTCGTAGTCTTAACCATAAACTATGCCGACCGCCGGGGGACC--------CAAACTCTTGT--ATTTCTTAC---------------------------TTTGCATGTCTGAGTGGAATC------------------ATAA--ACAAATGAATCAAAACTTTCAACAACGGATCTCTTGGTTCTGGCATCGATGAAGAACGCAGCGAAATGCGATAAGTAATGTGAATTGCAGAATTCAGTGAATCATCGAATCTTTGAACGCACATTGCGCCCGCCAGTATTCTGGCGGGCATGCCTGTTCGAGCGTCATTTC--AACCCTCAAGCCCCAGC-------------------------------------GGCCTGGTGTTGGGGAC-CGGCGACCTCGCTGACGCCCTT-----------CTTGGGCCCAGCGTCCGCCG-CCCCCGAAATGAATTGGCGGTCTCGTC--GCGGCAGGATGATTTTGGCGAGGTGCCTTCCGAGTTCCCTGGAACGGGACGCCACAGAGGGTGAGAGCCCCGTCTGGTTGGACGCCGAGCC-TATGTAAATCTCCTTCGACGAGTCGAGTAGTTTGGGAATGCTGCTCTAAATGGGAGGTATATGTCTTCTAAAGCTAAATATTGGCCAGAGACCGATAGCGCACAAGTAGAGTGATCGAAAGATGAAAAGCACTTTGAAAAGAGGGTTAAATAGTACGTGAAATTGTTGAAAGGGAAGCGCTCATGACCAGACTTGGGCC-CGGTGA-ATCATCCAGC-G--TTC--TCGCTGGTGCACTTTG-CCGG--GC-ACAGGCCAGCATCAGTTTG--CCCCGGGGGATAAAGGCTTTGGGAATGTGGC-TCCT--CCGGGAGTGTTATAGCCCATTGCATAATATCCTGGGGCGGACTGAGGTTC-GCGCTTGGCCGAGATGGAAAGCTCGCCAAACCGCGTCAGTTGCACAACACACATTGGGGTTTGGTCTGCCCTGCCGAGACGCCAGAAGGTCAGGCTTGTGGTTTGGTCAAGAACTTGTCTTTGATGTGCTACGTCAGTGTTGGTTCACCAGCCGAGCCGTTGATTGAGTTCATGATCAACCGAGGTATGGAAGTCGTGGAAGAGTATGAGCCGTTGAGATATCCTCACGCCACGAAGATTTTTGTCAACGGTACCTGGGTTGGTGTGCACCAGGATCCTAAGCACCTGGTCAGCCAGGTTTTGGATACGCGACGAAAATCATACCTGCAGTACGAAGTGTCCCTTGTCCGAGAAATCAGAGATCAAGAGTTCAAGATTTTCTCTGACGCTGGTCGAGTCATGAGACCAGTGTTCACTGTACAGCAAGAAGACGACCCTGAGACTGGCATTGAAAAGGGTCATCTTGTCCTCACCAAGGAGTTGGTTAACAAACTTGCTAAGGAACAAGCTGAACCATCCGAGGAAGGAGACGAGAAAATTGGTTGGGAAGGATTGATTC-GAGCTGGTGCGGTCGAATATCTTGACGCCGAAGAAGAAGAGACGTCCATGATCTGCATGACGCCGGAGGACCTTGAGCTGTACCGTCTACAAAAAGCCGGTGTTGCTCTTGATGACGACAATGGGGATGATTTGAACAAGCGCTTGAAGACCAAGACGAA-CCCGACAACGCACATGTA-CACGCATTGCGAAATTCATCGGCCAGACCCGTGAGCACGCTCTGCTCGCCTACACCCTGGGTGTCAAGCAGCTCATCGTTGCCATCAACAAGATGGACACCGCCAAGTGGGCTCAGGCTCGTTACGAGGAAATCATCAAGGAGACTTCCAACTTCATCAAGAAGGTCGGCTACAACCCCAAGACTGTTGCCTTCGTCCCCATCTCTGGTTTCAACGGCGACAACATGTTGGCCGCCTCCAGCAACTGCCCCTGGTACAAGGGTTGGGAGAAGGAGACCAAGGCTGGCAAGTCCTCCGGCAAGACCCTTCTTGAGGCCATTGACTCCATTGAGCCTCCCAAGCGCCCCACAGACAAGCCCCTCCGTCTTCCCCTCCAGGATGTGTACAAGATCGGCGGTATTGGAACTGTTCCCGTCGGCCGTATCGAGACTGGTATCCTCAAGCCCGGTATGGTCGTTACCTTCGCTCCCGCCAATGTCACCACTGAAGTCAAGTCCGTTGAGATGCACCACGAGCAGCTTACCGA---GGGTATGCCCGGTGACAACGTCGGATTCAACGTGAAGAACGTTTCCGTCAAGGAAATCCGCCGTGGTAACGTTGCTGGTGACTCCAAGAACGACCCCCCTCTGGCTGCCGCTTCTTTCGATGCCCAGGTCATCGTTCTCAACCACCCCGGTCAGGTCGGTGCTGGTTACGCTCCCGTCCTCGATTGCCACACCGCCCACATCGCTTGCAAGTTCTCTGAGATCAAGGAGAAGATTGACCGACGTACTGGT-AAGGCTGTTGAGGCTGCCCCCAAGTTCATCAAGTCTGGTGACTCTG

>CGMCC3_17366Metapochonia_cordycipiticonsociata
TACTTGGATAACCGTGGTAATTCTAGAGCTAATACATGCTAAAAATCCCGACTTCGGAAGGGATGTATTTATTAGATTAAAAACCAATGCCCCTCT----GGGCTCTCTGGTGATTCATGATAACTTCTCGAATCGCATGGCCTTGCGCCGGCGATGGTTCATTCAAATTTCTTCCCTATCAACTTTCGATGTTTGGGTAGTGGCCAAACATGGTTGCAACGGGTAACGGAGGGTTAGGGCTCGACCCCGGAGAAGGAGCCTGAGAAACGGCTACTACATCCAAGGAAGGCAGCAGGCGCGCAAATTACCCAATCCCGATTCGGGGAGGTAGTGACAATAAATACTGATACAGGGCTCTTTTGGGTCTTGTAATTGGAATGAGTACAATTTAAATCCCTTAACGAGGAACAATTGGAGGGCAAGTCTGGTGCCAGCAGCCGCGGTAATTCCAGCTCCAATAGCGTATATTAAAGTTGTTGTGGTTAAAAAGCTCGTAGTTGAACCTTGGGCCTGGTTGGCCGGTCCGCCTCACCGCGTGT-ACTGGTCCGGCCGGGCCTTTCCCTCTGTGGAACCCCATGCCCTTCACTGGGTGTGGCGGGGAAACAGGACTTTTACTTTGAAAAAATTAGAGTGCTCCAGGCAGGCCTATGCTCGAATACATTAGCATGGAATAATAAAATAGGACGTGCGGTTCTATTTTGTTGGTTTCTAGGACCGCCGTAATGATTAATAGGGACAGTCGGGGGCATCAGTATTCAATTGTCAGAGGTGAAATTCTTGGATTTATTGAAGACTAACTACTGCGAAAGCATTTGCCAAGGATGTTTTCATTAATCAGGAACGAAAGTTAGGGGATCGAAGACGATCAGATACCGTCGTAGTCTTAACCATAAACTATGCCGACCGCCGGGGGACC--------CAAACTCTTGT--ATTTCTTAC---------------------------TTTGCATGTCTGAGTGGAATC------------------ATAA--ACAAATGAATCAAAACTTTCAACAACGGATCTCTTGGTTCTGGCATCGATGAAGAACGCAGCGAAATGCGATAAGTAATGTGAATTGCAGAATTCAGTGAATCATCGAATCTTTGAACGCACATTGCGCCCGCCAGTATTCTGGCGGGCATGCCTGTTCGAGCGTCATTTC--AACCCTCAAGCCCCAGC-------------------------------------GGCCTGGTGTTGGGGAC-CGGCGACCTCGCTGACGCCCTT-----------CTTGGGCCCAGCGTCCGCCG-CCCCCGAAATGAATTGGCGGTCTCGTC--GCGGCAGGATGATTTTGGCGAGGTGCCTTCCGAGTTCCCTGGAACGGGACGCCACAGAGGGTGAGAGCCCCGTCTGGTTGGACGCCGAGCC-TATGTAAATCTCCTTCGACGAGTCGAGTAGTTTGGGAATGCTGCTCTAAATGGGAGGTATATGTCTTCTAAAGCTAAATATTGGCCAGAGACCGATAGCGCACAAGTAGAGTGATCGAAAGATGAAAAGCACTTTGAAAAGAGGGTTAAATAGTACGTGAAATTGTTGAAAGGGAAGCGCTCATGACCAGACTTGGGCC-CGGTGA-ATCATCCAGC-G--TTC--TCGCTGGTGCACTTTG-CCGG--GC-ACAGGCCAGCATCAGTTTG--CCCCGGGGGATAAAGGCTTTGGGAATGTGGC-TCCT--CCGGGAGTGTTATAGCCCATTGCATAATATCCTGGGGCGGACTGAGGTTC-GCGCTTGGCCGAGATGGAAAGCTCGCCAAACCGCGTCAGTTGCACAACACACATTGGGGTTTGGTCTGCCCTGCCGAGACGCCAGAAGGTCAGGCTTGTGGTTTGGTCAAGAACTTGTCTTTGATGTGCTACGTCAGTGTTGGTTCACCAGCCGAGCCGTTGATTGAGTTCATGATCAACCGAGGTATGGAAGTCGTGGAAGAGTATGAGCCGTTGAGATATCCTCACGCCACGAAGATTTTTGTCAACGGTACCTGGGTTGGTGTGCACCAGGATCCTAAGCACCTGGTCAGCCAGGTTTTGGATACGCGACGAAAATCATACCTGCAGTACGAAGTGTCCCTTGTCCGAGAAATCAGAGATCAAGAGTTCAAGATTTTCTCTGACGCTGGTCGAGTCATGAGACCAGTGTTCACTGTACAGCAAGAAGACGACCCTGAGACTGGCATTGAAAAGGGTCATCTTGTCCTCACCAAGGAGTTGGTTAACAAACTTGCTAAGGAACAAGCTGAACCATCCGAGGAAGGAGACGAGAAAATTGGTTGGGAAGGATTGATTC-GAGCTGGTGCGGTCGAATATCTTGACGCCGAAGAAGAAGAGACGTCCATGATCTGCATGACGCCGGAGGACCTTGAGCTGTACCGTCTACAAAAAGCCGGTGTTGCTCTTGATGACGACAATGGGGATGATTTGAACAAGCGCTTGAAGACCAAGACGAA-CCCGACAACGCACATGTA-CACGCATTGCGAAATTCATCGGCCAGACCCGTGAGCACGCTCTGCTCGCCTACACCCTGGGTGTCAAGCAGCTCATCGTTGCCATCAACAAGATGGACACCGCCAAGTGGGCTCAGGCTCGTTACGAGGAAATCATCAAGGAGACTTCCAACTTCATCAAGAAGGTCGGCTACAACCCCAAGACTGTTGCCTTCGTCCCCATCTCTGGTTTCAACGGCGACAACATGTTGGCCGCCTCCAGCAACTGCCCCTGGTACAAGGGTTGGGAGAAGGAGACCAAGGCTGGCAAGTCCTCCGGCAAGACCCTTCTTGAGGCCATTGACTCCATTGAGCCTCCCAAGCGCCCCACAGACAAGCCCCTCCGTCTTCCCCTCCAGGATGTGTACAAGATCGGCGGTATTGGAACTGTTCCCGTCGGCCGTATCGAGACTGGTATCCTCAAGCCCGGTATGGTCGTTACCTTCGCTCCCGCCAATGTCACCACTGAAGTCAAGTCCGTTGAGATGCACCACGAGCAGCTTACCGA---GGGTATGCCCGGTGACAACGTCGGATTCAACGTGAAGAACGTTTCCGTCAAGGAAATCCGCCGTGGTAACGTTGCTGGTGACTCCAAGAACGACCCCCCTCTGGCTGCCGCTTCTTTCGATGCCCAGGTCATCGTTCTCAACCACCCCGGTCAGGTCGGTGCTGGTTACGCTCCCGTCCTCGATTGCCACACCGCCCACATCGCTTGCAAGTTCTCTGAGATCAAGGAGAAGATTGACCGACGTACTGGT-AAGGCTGTTGAGGCTGCCCCCAAGTTCATCAAGTCTGGTGACTCTG

>CPC27558Mycophilomyces_periconiae
?????????????????????????????????????????????????????????????????????????????????????????????????????????????????????????????????????????????????????????????????????????????????????????????????????????????????????????????????????????????????????????????????????????????????????????????????????????????????????????????????????????????????????????????????????????????????????????????????????????????????????????????????????????????????????????????????????????????????????????????????????????????????????????????????????????????????????????????????????????????????????????????????????????????????????????????????????????????????????????????????????????????????????????????????????????????????????????????????????????????????????????????????????????????????????????????????????????????????????????????????????????????????????????????????????????????????????????????????????????????????????????????????????????CCGCCGGAGACCAT-------CAAACTCTTGT--TTTATT------------------------------AGTGAATCTCTGAGTTA----------------------TCAT--ACAAATGAATCAAAACTTTCAACAACGGATCTCTTGGTTCTGGCATCGATGAAGAACGCAGCGAAATGCGATAAGTAATGTGAATTGCAGAATTCAGTGAATCATCGAATCTTTGAACGCACATTGCGCCCGCCAGTATTCTGGCGGGCATGCCTGTTCGAGCGTCATTTC--AACCCTCAAGCCCCC--------------------------------------GGGCTTGGTGTTGGGGAC-CGGCCGCCGTGCCTCCGCCCTCCGG----------GGCCGGAGCGCCGGGCCG-CCCCCTAAATACAGTGGCGGTCACGCC--GCGGCAGGATGCTTTTGGCGAGGTGCCTTCCGAGTTCCCTGGAACGGGACGCCATAGAGGGTGAGAGCCCCGTCTGGTTGGATACCGAGCC-TCTGTAAAGCTCCTTCGACGAGTCGAGTAGTTTGGGAATGCTGCTCAAAATGGGAGGTATATGTCTTCTAAAGCTAAATATTGGCCAGAGACCGATAGCGCACAAGTAGAGTGATCGAAAGATGAAAAGCACTTTGAAAAGAGGGTTAAATAGTACGTGAAATTGTTGAAAGGGAAGCGCTCATGACCAGACTTGGGCC-CGGTGA-ATCATCCAGC-G--TTC--TCGCTGGTGCACTTTG-CCG---GC-CCAGGCCAGCATCAGTTCG--TCCCGGGGGAAAAAGGCTTCGGGAATGTGGC-TCCT--CCGGGAGTGTTATAGCCCGTTGCATAATACCCTGGGTCGGACTGAGGTAC-GCGC??????????????????????????????????????????????????????????????????????????????????????????????????????????????????????????????????????????????????????????????????????????????????????????????????????????????????????????????????????????????????????????????????????????????????????????????????????????????????????????????????????????????????????????????????????????????????????????????????????????????????????????????????????????????????????????????????????????????????????????????????????????????????????????????????????????????????????????????????????????????????????????????????????????????????????????????????????????????????????????????????????????????????????????????????????????????????????????????????????????????????????????????????????????????????????????????????????????????????????????????????????????????????????????????????????????????????????????????????????????????????????????????????????????????????????????????????????????????????????????????????????????????????????????????????????????????????????????????????????????????????????????????????????????????????????????????????????????????????????????????????????????????????????????????????????????????????????????????????????????????????????????????????????????????????????????????????????????????????????????????????????????????????????????????????????????????????????????????????????????????????????????????????????????????????????????????????????????????????????????????????????????????????????????????????????????????????????????????????????????????????????????????????????????????????????????

>CUP067785Moelleriella_phyllogena
?????????????????????????????????????????????????????????????????????????????????????????????????????????????????????????????????????????????????????????????????????????????????????????????????????????????????????????????????????????????????????????????????????????????????????????????????????????????????????????????????????????????????????????????????????????????????????????????????????????????????????????????????????????????????????????????????????????????????????????????????????????????????????????????????????????????????????????????????????????????????????????????????????????????????????????????????????????????????????????????????????????????????????????????????????????????????????????????????????????????????????????????????????????????????????????????????????????????????????????????????????????????????????????????????????????????????????????????????????????????????????????????????????????????????????????????????????????????????????????????????????????????????????????????????????????????????????????????????????????????????????????????????????????????????????????????????????????????????????????????????????????????????????????????????????????????????????????????????????????????????????????????????????????????????????????????????????????????????????????????????????????????????????????????????????????????????????????????????????????AGGATGCTTTTGGCGAGGCGCCTTCCGAGTTCCCTGGAACGGGACGCCACAGAGGGTGAGAGCCCCGTCTGGTGGGACGCCGAGCC-TCTGTAAAGCTCCTTCGACGAGTCGAGTAGTTTGGGAATGCTGCTCTAAACGGGAGGTATATGTCTTCTAAAGCTAAATACCGGCCAGAGACCGATAGCGCACAAGTAGAGTGATCGAAAGATGAAAAGCACCTTGAAAAGGGGGTTAAACAGTACGTGAAATTGTTGAAAGGGAAGCGCTCGTGACCAGACGTGGGCA-GGGCGG-ATCATCCGGC-G--TCC--TCGCCGGTGCACTGCGCCCCG--TC-CCAGGCCAGCATCAGTTCG--CGCCGGGGGACAAAGGCGGCGGGAACGTGGC-TCCC--CCGGGAGTGTTATAGCCCGCCGCGCAATGCCCTGGGGCGGACTGAGGTTC-GCGC????????????????????????????????????????????????????????????????????????????????????????????????????????????????????????????????????????????????????????????????????????????????????????????????????????????????????????????????????????????????????????????????????????????????????????????????????????????????????????????????????????????????????????????????????????????????????????????????????????????????????????????????????????????????????????????????????????????????????????????????????????????????????????????????????????????????????????????????????????????????????????????????????????????????????????????????????????????????????????????????????????????????????????????????????????????????????????????????????????????????????????????????????????????????????GGTCAGACTCGTGAGCACGCTTTGCTCGCCTACACTCTGGGTGTGAAGCAGCTCATCGTCGCCATCAACAAGATGGACACCACCAAGTGGTCTGAAGCCCGTTACCAGGAAATTATCAAGGAAACCTCCAACTTCATTAAGAAGGTCGGCTACAACCCCAAGACCGTTGCTTTCGTCCCCATCTCCGGTTTCAACGGCGATAATATGCTGGCTGCCTCTACCAACTGCCCCTGGTACAAGGGTTGGGAGAAGGAGACCAAAGCTGGCAAGTCTACTGGCAAGACTTTACTTGAGGCCATCGACTCCATCGAGCCTCCCAAGCGTCCTACCGACAAGCCCCTTCGTCTTCCTCTCCAGGACGTCTACAAGATTGGTGGTATTGGAACTGTTCCAGTTGGCCGTATCGAGACTGGTGTTCTCAAGCCCGGTATGGTCGTCACTTTCGCTCCCTCAAACGTCACAACTGAAGTCAAGTCCGTCGAGATGCACCACGAGCAGCTCAGCGA---GGGACAACCTGGTGACAACGTTGGCTTCAATGTGAAGAACGTCTCTGTCAAGGATATCCGCCGTGGTAACGTGGCTGGCGACTCCAAGAACGACCCCCCCATGGGTGCCGCTTCCTTCGATGCCCAGGTCATCGTCCTCAACCACCCTGGTCAGGTCGGTGCCGGCTACGCTCCTGTCCTTGATTGCCACACTGCCCACATTGCCTGCAAGTTCGCCGAGATCCGTGAAAAGATCGACCGACGTACTGGT-AAGGCTGTTGAAGAGGCCCCCAAGTTCATCAAGTCTGGTGACTCTG

>CUP067793Moelleriella_phyllogena
?????????????????????????????????????????????????????????????????????????????????????????????????????????????????????????????????????????????????????????????????????????????????????????????????????????????????????????????????????????????????????????????????????????????????????????????????????????????????????????????????????????????????????????????????????????????????????????????????????????????????????????????????????????????????????????????????????????????????????????????????????????????????????????????????????????????????????????????????????????????????????????????????????????????????????????????????????????????????????????????????????????????????????????????????????????????????????????????????????????????????????????????????????????????????????????????????????????????????????????????????????????????????????????????????????????????????????????????????????????????????????????????????????????????????????????????????????????????????????????????????????????????????????????????????????????????????????????????????????????????????????????????????????????????????????????????????????????????????????????????????????????????????????????????????????????????????????????????????????????????????????????????????????????????????????????????????????????????????????????????????????????????????????????????????????????????????????????????????????????AGGATGCTTTTGGCGAGGCGCCTTCCGAGTTCCCTGGAACGGGACGCCACAGAGGGTGAGAGCCCCGTCTGGTGGGACGCCGAGCC-TCTGTAAAGCTCCTTCGACGAGTCGAGTAGTTTGGGAATGCTGCTCTAAACGGGAGGTATATGTCTTCTAAAGCTAAATACCGGCCAGAGACCGATAGCGCACAAGTAGAGTGATCGAAAGATGAAAAGCACCTTGAAAAGGGGGTTAAACAGTACGTGAAATTGTTGAAAGGGAAGCGCTCGTGACCAGACGTGGGCA-GGGCGG-ATCATCCGGC-G--TCC--TCGCCGGTGCACTGCG-CCCG--TC-CCAGGCCAGCATCAGTTCG--CGCCGGGGGACAAAGGCGGCGGGAACGTGGC-TCCC--CCGGGAGTGTTATAGCCCGCCGCGCAATGCCCTGGGGCGGACTGAGGTTC-GCGC????????????????????????????????????????????????????????????????????????????????????????????????????????????????????????????????????????????????????????????????????????????????????????????????????????????????????????????????????????????????????????????????????????????????????????????????????????????????????????????????????????????????????????????????????????????????????????????????????????????????????????????????????????????????????????????????????????????????????????????????????????????????????????????????????????????????????????????????????????????????????????????????????????????????????????????????????????????????????????????????????????????????????????????????????????????????????????????????????????????????????????????????????????????????????GGTCAGACTCGTGAGCACGCTTTGCTCGCCTACACTCTGGGTGTGAAGCAGCTCATCGTTGCCATCAACAAGATGGACACCACCAAGTGGTCTGAAGCCCGTTACCAGGAAATTATCAAGGAAACCTCCAACTTCATCAAGAAGGTCGGCTACAACCCCAAGACCGTTGCTTTCGTCCCCATCTCCGGTTTCCACGGCGACAACATGCTGGCTGCCTCTTCCAACTGCCCCTGGTACAAGGGTTGGGAGAAGGAGACCAAAGCTGGCAAGTCCTCTGGCAAGACTTTACTTGAGGCCATCGACTCCATCGAGCCTCCCAAGCGTCCTACCGACAAGCCCCTTCGTCTTCCTCTCCAGGACGTCTACAAGATTGGTGGTATTGGAACTGTTCCAGTCGGCCGTATCGAGACTGGTGTTCTCAAGCCCGGTATGGTCGTCACTTTCGCTCCCTCAAACGTCACAACTGAAGTCAAGTCCGTCGAGATGCACCACGAGCAGCTCACCGA---GGGACAACCTGGTGACAACGTTGGCTTCAATGTGAAGAACGTCTCTGTCAAGGACATCCGCCGTGGTAACGTGGCTGGCGACTCCAAGAACGATCCCCCTATGGGTGCCGCTTCCTTCGACGCCCAGGTCATTGTCCTCAACCACCCTGGTCAGGTCGGTGCCGGCTACGCTCCTGTCCTTGATTGCCACACTGCCCACATTGCCTGCAAGTTCGCCGAGATCCGTGAAAAGATCGACCGACGTACTGGT-AAGGCTGTTGAAGAGGCCCCCAAGTTCATCAAGTCTGGTGACTCTG

>CUP067817Moelleriella_umbospora
?????????????????????????????????????????????????????????????????????????????????????????????????????????????????????????????????????????????????????????????????????????????????????????????????????????????????????????????????????????????????????????????????????????????????????????????????????????????????????????????????????????????????????????????????????????????????????????????????????????????????????????????????????????????????????????????????????????????????????????????????????????????????????????????????????????????????????????????????????????????????????????????????????????????????????????????????????????????????????????????????????????????????????????????????????????????????????????????????????????????????????????????????????????????????????????????????????????????????????????????????????????????????????????????????????????????????????????????????????????????????????????????????????????????????????????????????????????????????????????????????????????????????????????????????????????????????????????????????????????????????????????????????????????????????????????????????????????????????????????????????????????????????????????????????????????????????????????????????????????????????????????????????????????????????????????????????????????????????????????????????????????????????????????????????????????????????????????????????????????AGGATGCTTCTGGCGAGGCGCCTTCCGAGTTCCCTGGAACGGGACGCCACAGAGGGTGAGAGCCCCGTCTGGTGGGACGCCGAGCC-TCTATGAAGCTCCTTCGACGAGTCGAGTAGTTTGGGAATGCTGCTCAAAGCGGGAGGTATATGTCTTCTAAAGCTAAATACCGGCCAGAGACCGATAGCGCACAAGTAGAGTGATCGAAAGATGAAAAGCACCTTGAAAAGGGGGTTAAACAGTACGTGAAATTGTTGAAAGGGAAGCGCTCGTGACCAGACGTGGGCC-GGGCGG-ATCACCCGGC-G--TCC--TCGCCGGGGCACTCCG-CCCG--TC-CCAGGCCAGCATCAGTTCG--CGCCGGGGGACAAAGGCGGCGGGAACGTGGC-TCCC--CCGGGAGTGTTATAGTCCGCCGCGCAATGCCCTGGGGCGGACTGAGGTTC-GCGC????????????????????????????????????????????????????????????????????????????????????????????????????????????????????????????????????????????????????????????????????????????????????????????????????????????????????????????????????????????????????????????????????????????????????????????????????????????????????????????????????????????????????????????????????????????????????????????????????????????????????????????????????????????????????????????????????????????????????????????????????????????????????????????????????????????????????????????????????????????????????????????????????????????????????????????????????????????????????????????????????????????????????????????????????????????????????????????????????????????????????????????????????????????????????GGTCAGACTCGAGAGCACGCTTTGCTCGCCTACACTCTGGGTGTGAAGCAGCTCATCGTCGCCATCAACAAGATGGACACCACCAAGTGGTCCGAAGCCCGTTACCAGGAAATCATCAAGGAAACCTCCAACTTCATCAAGAAGGTCGGCTACAACCCCAAGACCGTCGCCTTCGTCCCCATCTCCGGCTTCCACGGTGACAACATGCTGGCTGCCTCCAGCAACTGCCCCTGGTACAAGGGTTGGGAGAAGGAGACCAAAGCTGGCAAGTCTACTGGCAAGACTTTGCTTGAGGCCATCGACTCCATTGAGCCTCCCAAGCGTCCTACCGACAAGCCCCTCCGTCTTCCCCTCCAAGACGTCTACAAGATTGGTGGTATTGGAACTGTTCCAGTCGGCCGTATCGAGACTGGTGTTCTTAAGCCCGGTATGGTCGTTACTTTCGCTCCTTCGAACGTCACCACTGAAGTCAAGTCCGTCGAGATGCACCACGAGCAGCTCACCGA---GGGACAACCTGGTGACAACGTTGGCTTCAACGTGAAGAACGTCTCTGTCAAGGATATCCGCCGTGGTAACGTGGCTGGTGACTCCAAGAACGATCCCCCCTCGGGTGCCGCTTCCTTCGATGCCCAGGTCATTGTTCTCAACCACCCTGGTCAGGTCGGTGCAGGCTACGCTCCCGTCCTTGATTGCCACACTGCCCACATTGCCTGCAAGTTCGCCGAGATCCGTGAAAAGATCGACCGACGTACTGGC-AAGGCCGTTGAAGAGGCCCCCAAGTTCATCAAGTCTGGTGACTCCG

>CUP067856Samuelsia_chalalensis
?????????????????????????????????????????????????????????????????????????????????????????????????????????????????????????????????????????????????????????????????????????????????????????????????????????????????????????????????????????????????????????????????????????????????????????????????????????????????????????????????????????????????????????????????????????????????????????????????????????????????????????????????????????????????????????????????????????????????????????????????????????????????????????????????????????????????????????????????????????????????????????????????????????????????????????????????????????????????????????????????????????????????????????????????????????????????????????????????????????????????????????????????????????????????????????????????????????????????????????????????????????????????????????????????????????????????????????????????????????????????????????????????????????????????????????????????????????????????????????????????????????????????????????????????????????????????????????????????????????????????????????????????????????????????????????????????????????????????????????????????????????????????????????????????????????????????????????????????????????????????????????????????????????????????????????????????????????????????????????????????????????????????????????????????????????????????????????????????????????AGGATGCTTTTGGCGAGGCGCCTTCCGAGTTCCCTGGAACGGGACGCCATAGAGGGTGAGAGCCCCGTCTGGTTGGATGCCGAGCC-TCTGTAAAGCTCCTTCGACGAGTCGAGTAGTTTGGGAATGCTGCTCTAAATGGGAGGTATATGTCTTCTAAAGCTAAATACCGGCCAGAGACCGATAGCGCACAAGTAGAGTGATCGAAAGATGAAAAGCACTTTGAAAAGAGGGTTAAACAGTACGTGAAATTGTTGAAAGGGAAGCGCTTATGACCAGACTTGGTCC-CGGCGG-ATCATCCGGC-G--TTC--TCGCCGGTGCACTCCG-CCGG--GCGCCAGGCCAGCATCAGTCCG--CGCCGGGGGACAAAGGCCCCGGGAATGTGGC-TCCC--CAGGGAGTGTTATAGCCCGTCGCGCAATACCCTGGGGCGGACTGAGGAAC-GCGC????????????????????????????????????????????????????????????????????????????????????????????????????????????????????????????????????????????????????????????????????????????????????????????????????????????????????????????????????????????????????????????????????????????????????????????????????????????????????????????????????????????????????????????????????????????????????????????????????????????????????????????????????????????????????????????????????????????????????????????????????????????????????????????????????????????????????????????????????????????????????????????????????????????????????????????????????????????????????????????????????????????????????????????????????????????????????????????????????????????????????????????????????????????????????GGCCAGACTCGTGAGCACGCTCTGCTTGCCTACACCCTGGGTGTCAAGCAGCTCATCGTCGCCATCAACAAGATGGACACCACCAAGTGGTCCGAGGCTCGTTACCAGGAAATTATCAAAGAGACTTCCAACTTCATCAAGAAGGTCGGCTACAATCCCAAGACCGTCGCCTTCGTCCCCATTTCCGGTTTCCATGGCGACAACATGTTGCAGGCCTCCTCCAACTGCCCCTGGTACAAGGGCTGGGAGAAGGAGACCAAGGCTGGCAAATCCACCGGCAAGACCCTCCTCGAGGCCATTGACTCCATTGAGCCTCCCAAGCGCCCTACCGACAAGCCCCTCCGTCTTCCCCTTCAGGACGTCTACAAGATCGGTGGTATTGGAACCGTTCCCGTCGGCCGTATCGAGACTGGTGTCCTCAAGCCCGGTATGGTCGTTACTTTCGCTCCCGCCAACGTCACTACTGAAGTCAAGTCTGTTGAAATGCACCATGAGCAGCTCACCGA---GGGCCAGCCTGGCGACAACGTTGGCTTCAACGTGAAGAACGTCTCCGTCAAGGATATTCGTCGTGGCAATGTCGCGGGTGACTCCAAGAATGACCCTCCCCAGGCTGCTGCTTCCTTCGACGCCCAGGTCATTGTCCTCAACCACCCTGGTCAGGTTGGTGCTGGTTACGCTCCCGTCTTGGACTGCCATACCGCCCACATTGCCTGCAAGTTCGCCGAGATCAAGGAGAAGATTGACCGACGTACCGGC-AAGGCCGTCGAAGATGCCCCCAAGTTCATCAAGTCCGGTGACTCTG

>CUP067858Samuelsia_rufobrunnea
?????????????????????????????????????????????????????????????????????????????????????????????????????????????????????????????????????????????????????????????????????????????????????????????????????????????????????????????????????????????????????????????????????????????????????????????????????????????????????????????????????????????????????????????????????????????????????????????????????????????????????????????????????????????????????????????????????????????????????????????????????????????????????????????????????????????????????????????????????????????????????????????????????????????????????????????????????????????????????????????????????????????????????????????????????????????????????????????????????????????????????????????????????????????????????????????????????????????????????????????????????????????????????????????????????????????????????????????????????????????????????????????????????????????????????????????????????????????????????????????????????????????????????????????????????????????????????????????????????????????????????????????????????????????????????????????????????????????????????????????????????????????????????????????????????????????????????????????????????????????????????????????????????????????????????????????????????????????????????????????????????????????????????????????????????????????????????????????????????????AGGATGCTTTTGGCGAGGCGCCTTCCGAGTTCCCTGGAACGGGACGCCATAGAGGGTGAGAGCCCCGTCTGGTTGGATGCCGAGCC-TCTGTAAAGCTCCTTCGACGAGTCGAGTAGTTTGGGAATGCTGCTCTAAATGGGAGGTATATGTCTTCTAAAGCTAAATACCGGCCAGAGACCGATAGCGCACAAGTAGAGTGATCGAAAGATGAAAAGCACTTTGAAAAGAGGGTTAAACAGTACGTGAAATTGTTGAAAGGGAAGCGCTTATGACCAGACTTGGTCC-CGGCGG-ATCATCCGGC-G--TTC--TCGCCGGTGCACTCCG-CCGG--GCGCCAGGCCAGCATCAGTCCG--CGCCGGGGGACAAAGGCCCCGGGAATGTGGC-TCCC--CAGGGAGTGTTATAGCCCGTCGCGCAATACCCTGGGGCGGACTGAGGAAC-GCGC????????????????????????????????????????????????????????????????????????????????????????????????????????????????????????????????????????????????????????????????????????????????????????????????????????????????????????????????????????????????????????????????????????????????????????????????????????????????????????????????????????????????????????????????????????????????????????????????????????????????????????????????????????????????????????????????????????????????????????????????????????????????????????????????????????????????????????????????????????????????????????????????????????????????????????????????????????????????????????????????????????????????????????????????????????????????????????????????????????????????????????????????????????????????????GGCCAGACTCGTGAGCACGCTCTGCTTGCCTACACCTTGGGTGTCAAGCAGCTCATCGTCGCCATCAACAAGATGGACACCACCAAGTGGTCCGAGGCTCGTTACCAGGAAATTATCAAAGAGACTTCCAACTTCATCAAGAAGGTCGGCTACAATCCCAAGACCGTCGCCTTCGTCCCCATTTCTGGTTTCCATGGCGACAACATGTTGCAGGCCTCCTCCAACTGCCCCTGGTACAAGGGCTGGGAGAAGGAGACCAAGGCTGGCAAATCCACCGGCAAGACCCTCCTCGAGGCCATTGACTCCATTGAGCCTCCCAAGCGCCCCACCGACAAGCCTCTCCGTCTTCCCCTTCAGGACGTTTACAAGATCGGTGGTATTGGAACCGTTCCCGTCGGCCGTATCGAGACTGGTGTCCTCAAGCCCGGTATGGTCGTTACTTTCGCTCCCGCCAACGTCACTACTGAAGTCAAGTCTGTTGAAATGCACCATGAGCAGCTCACCGA---GGGCCAGCCTGGCGACAACGTTGGCTTCAACGTGAAGAACGTCTCCGTCAAGGATATCCGTCGTGGCAACGTCGCGGGTGACTCCAAGAATGACCCTCCCCAGGCTGCTGCTTCTTTCGACGCCCAGGTCATTGTCCTCAACCACCCTGGTCAGGTTGGTGCTGGTTACGCTCCCGTCTTGGACTGCCATACCGCCCACATTGCCTGCAAGTTCGCCGAGATCAAGGAGAAGATTGACCGACGTACCGGC-AAGGCCGTCGAAGATGCCCCCAAGTTCATCAAGTCCGGTGACTCTG

>C_Schardl760Epichloe_elymi
?????????????????????????????????????????????????????????????????????????????????????????????????????????????????????????????????????????????????????????????????????????????????????????????????????????????????????????????????????????????????????????????????????????????????????????????????????????????????????????????????????????????????????????????????????????????????????????????????????????????????????????????????????????????????????????????????????????????????????????????????????????????????????????????????????????????????????????????????????????????????????????????????????????????????????????????????????????????????????????????????????????????????????????????????????????????????????????????????????????????????????????????????????????????????????????????????????????????????????????????????????????????????????????????????????????????????????????????????????????????????????????????????????????????????????????????????????????????????????????????????????????????????????????????????????????????????????????????????????????????????????????????????????????????????????????????????????????????????????????????????????????????????????????????????????????????????????????????????????????????????????????????????????????????????????????????????????????????????????????????????????????????????????????????????????????????????????????????????????????AGGATGCTTTTGGCGAGGCGCCTTCCGAGTTCCCTGGAACGGGACGCCACAGAGGGTGAGAGCCCCGTCTGGTTGGATGCCGAGCC-TCTGTAAAGCTCCTTCGACGAGTCGAGTAGTTTGGGAATGCTGCTCTAAATGGGAGGTATATGTCTTCTAAAGCTAAATATTGGCCAGAGACCGATAGCGCACAAGTAGAGTGATCGAAAGATGAAAAGCACTTTGAAAAGAGGGTTAAATAGTACGTGAAATTGTTGAAAGGGAAGCGCTCATGACCAGACTTGGGCC-CGGTGA-ATCATCCAGCGG--TTC--TCGCTGGTGCACTTTG-CCGG--GC-TCAGGCCAGCATCAGTTCG--CCCCGGGGGACAAAGGCTCTGGGAATGTGGC-TCCT--CCGGGAGTGTTATAGCCCTCTGCTGCATGCCCTGGGGCGGACTGAGGTTC-GCGC????????????????????????????????????????????????????????????????????????????????????????????????????????????????????????????????????????????????????????????????????????????????????????????????????????????????????????????????????????????????????????????????????????????????????????????????????????????????????????????????????????????????????????????????????????????????????????????????????????????????????????????????????????????????????????????????????????????????????????????????????????????????????????????????????????????????????????????????????????????????????????????????????????????????????????????????????????????????????????????????????????????????????????????????????????????????????????????????????????????????????????????????????????????????????GGCCAGACTCGTGAGCACGCTTTGCTCGCTTACACCCTAGGTGTCAAGCAGCTCATCGTTGCCATCAACAAGATGGACACCACCAAGTGGTCCGAGGCCCGTTACCAGGAAATCATCAAGGAGACTTCCAACTTCATCAAGAAGGTCGGCTACAACCCCAAGAATGTTTGCTTCGTCCCCATCTCCGGTTTCAACGGTGACAACATGTTGACCGCCTCCACCAACTGCCCCTGGTACAAGGGTTGGGAAAAGGAGACCAAGGCTGGCAAGTCCACCGGAAAGACCTTGCTCGAGGCCATTGACTCCATTGAGCCCCCCAAGCGTCCCACCGACAAGCCCCTCCGTCTTCCCCTCCAGGATGTGTACAAGATTGGTGGTATTGGAACTGTTCCTGTCGGCCGTATCGAGACTGGTGTCCTCAAGCCCGGTATGGTCGTCACCTTTGCTCCTGCCAACGTCACCACTGAAGTCAAGTCCGTTGAAATGCACCACGAGCAGCTCGCTGA---GGGCAACCCTGGTGACAACGTCGGCTTCAACGTGAAGAACGTCTCCGTCAAGGATATCCGCCGTGGCAACGTTTGTGGTGACTCCAAGAACGACCCCCCCATGGGTGCCGCTTCTTTTGATGCCCAGGTCATCGTTCTCAACCACCCCGGTCAGGTCGGTGCTGGTTACGCTCCCGTCCTCGATTGCCACACCGCCCACATTGCCTGCAAGTTTGCCGAGATTCGCGAGAAGATTGACCGACGTACCGGT-AAGGCTGTCGAAGACGCCCCCAAGTTCATCAAGTCTGGTGATTCCG

>ZY22.006Paraneoaraneomyces_sinensis
TACTTGGATAACCGTGGTAATTCTAGAGCTAATACATGCTAAAAATCCCGAATTAAGTAGGGATGTATTTATTAGATTAAAAACCAATG-CCCTTT----GGGCTCTCTGGTGATTCATGATAACTTCTCGAATCGCATGGCCTTGCGCCGGCGATGGTTCATTCAAATTTCTTCCCTATCAACTTTCGATGTTTGGGTAGTGGCCAAACATGGTTGCAACGGGTAACGGAGGGTTAGGGCTCGACCCCGGAGAAGGAGCCTGAGAAACGGCTACTACATCCAAGGAAGGCAGCAGGCGCGCAAATTACCCAATCCCGACACGGGGAGGTAGTGACAATAAATACTGATACAGGGCTCTTTTGGGTCTTGTAATTGGAATGAGTACAATTTAAATCCCTTAACGAGGAACAATTGGAGGGCAAGTCTGGTGCCAGCAGCCGCGGTAATTCCAGCTCCAATAGCGTATATTAAAGTTGTTGTGGTTAAAAAGCTCGTAGTTGAACCTTGGGCCTGGCTGGCCGGTCCGCCTCACCGCGTGT-ACTGGTCCGGCCGGGCCTTTCCCTCTGTGGAACCCCATGCCCTTCACTGGGTGTGGCGGGGAAACAGGACTTTTACTTTGAAAAAATTAGAGTGCTCCAGGCAGGCCTATGCTCGAATACATTAGCATGGAATAATGAAATAGGACGTGCGGTTCTATTTTGTTGGTTTCTAGGACCGCCGTAATGATTAATAGGGACAGTCGGGGGCATCAGTATTCAATTGTCAGAGGTGAAATTCTTGGATTTATTGAAGACTAACTACTGCGAAAGCATTTGCCAAGGATGTTTTCATTAATCAGGAACGAAAGTTAGGGGATCGAAGACGATCAGATACCGTCGTAGTCTTAACCATAAACTATGCCGACCGCCGGAGGACC--------CAAACTCTTCT--GTCTTTTATA--------------------------GCGGCATGTCTGAGTGGATTT------------------TTAT--ACAAATGAATCAAAACTTTCAACAACGGATCTCTTGGTTCTGGCATCGATGAAGAACGCAGCGAAATGCGATAAGTAATGTGAATTGCAGAATTCAGTGAATCATCGAATCTTTGAACGCACATTGCGCCCGCCAGTATTCTGGCGGGCATGCCTGTTCGAGCGTCATTTC--AACCCTCAAGCCCC----------------------------------------CGCTTGGTGTTGGGTGC-CGGCGCCGGCGCCTGCGAGTCCG-----------CTCGCAGCAGCGCCCGCCG-CCCCCGAAATTGATTGGCGGTCTCGTC--GCGACAGGATGCTTTTGGCGCGGTGCCTTCCGAGTGCCCTGGAACGGGACGCCATAGAGGGTGAGAGCCCCATCTGGTTGGACACCAAGCC-TATGTAAAGCTCCTTCGACGAGTCGAGTAGTTTGGGAATGCTGCTCTAAATGGGAGGTATATGTCTTCTAAAGCTAAATATTGGCCAGAGACCGATAGCGCACAAGTAGAGTGATCGAAAGATGAAAAGCACTTTGAAAAGAGGGTTAAATAGTACGTGAAATTGTTGAAAGGGAAGCGCTCATGACCAGACTTGGGCC-CGGTGA-ATCATCCAGC-G--TTC--TCGCTGGTGCACTTTG-CCGG--GC-ACAGGCCAGCATCAGTTTG--CCGCGGGGGATAAAGGCTTCGGGAACGTGGC-TCCC--TCGGGAGTGTTATAGCCCGTTGCACAATACCCTGGGGCGGACTGAGGTTC-GCGCTTGGAAGAGACGGCAAATTGGCGAAACCTCGACAACTGCACAACACCCACTGGGGGTTGGTTTGCCCTGCCGAGACACCCGAGGGACAGGCTTGCGGTCTGGTGAAGAACTTATCACTGATGTGCTACGTAAGTGTGGGCTCGCCTTCTGAACCCTTGATTGAGTTCATGATCAATCGCGGTATGGAAGTGGTCGAAGAATACGAACCGTTGAGATATCCACACGCCACGAAGATCTTTGTCAACGGTGTCTGGGTTGGTGTGCACCAGGATCCGAAGCACCTAGTCAGTCAAGTCTTGGACACCCGGCGAAAGTCATACTTGCAGTACGAGGTCTCACTTGTCAGAGAAATCAGAGACCAGGAGTTTAAGATTTTCTCTGACGCTGGCCGAGTCATGCGACCGGTTTTTACTGTTCAGCAAGAAGATGATCCCGAAACTGGCATCGACAAGGGTAACCTGGTGCTGTCAAAGGAATTGGTCAACAAACTCGCCAAAGAGCAAGCCGAGCCTCCTGAGGACCCTGATCAGAAGATTGGCTGGGAGGGCCTAATTA-GGGCAGGCGCTGTAGAGTACTTGGATGCTGAAGAAGAAGAAACGTCCATGATTTGCATGACGCCTGAAGACCTAGAGCTATACCGACTCCAGAAAGCTGGCGTTGCTGTTGATGACGACCCTGGCGATGATCTTAACAAACGTCTCAAGACCAAGACGAA-TCCTACGACTCACATGTA-CACCCATTGCGAGATTCATCGGCCAGACTCGTGAGCACGCTCTGCTCGCCTACACCCTGGGTGTCAAGCAGCTCATCGTTGCCATCAACAAGATGGACACCGCCCAGTGGGCTGAGGCCCGTTACCAGGAAATCATCAAGGAGACTTCCAACTTCATCAAGAAGGTCGGCTACAACCCCAAGACTGTTGCCTTCGTCCCCATCTCTGGTTTCCACGGCGACAACATGCTTGAGCAGTCCAAGAACTGCCCCTGGTACAAGGGTTGGGAGAAGGAGACCAAGGCTGGCAAGTCCACCGGCAAGACCCTGCTTGAGGCTATCGACTCCATCGAGACCCCCAAGCGCCCCGTCGACAAGCCCCTCCGTCTTCCCCTTCAGGATGTGTACAAGATTGGTGGTATTGGAACAGTTCCTGTCGGCCGTATCGAGACTGGTGTCCTCAAGCCCGGTATGGTCGTTACCTTCGCTCCTGCCAACGTCACCACTGAAGTCAAGTCCGTGGAGATGCACCACGAGCAGCTTACCGA---GGGTCAGCCTGGTGACAACGTCGGCTTCAACGTGAAGAACGTCTCCGTCAAGGATATCCGCCGTGGTAACGTTGCCGGTGACTCCAAGAACGACCCCCCTCTGGGTGCCGCTTCTTTCGACGCCCAGGTCATCGTCCTCAACCACCCTGGTCAGGTCGGTGCCGGTTACGCTCCCGTCTTGGATTGCCACACCGCCCACATTGCCTGCAAGTTCTCCGAGATCAAGGAGAAGATCGATCGCCGTACCGGT-AAGGCCGTCGAGACTGCCCCCAAGTTCATCAAGTCTGGTGACTCCG

>ZY22.007Paraneoaraneomyces_sinensis
TACTTGGATAACCGTGGTAATTCTAGAGCTAATACATGCTAAAAATCCCGAATTAAGTAGGGATGTATTTATTAGATTAAAAACCAATG-CCCTTT----GGGCTCTCTGGTGATTCATGATAACTTCTCGAATCGCATGGCCTTGCGCCGGCGATGGTTCATTCAAATTTCTTCCCTATCAACTTTCGATGTTTGGGTAGTGGCCAAACATGGTTGCAACGGGTAACGGAGGGTTAGGGCTCGACCCCGGAGAAGGAGCCTGAGAAACGGCTACTACATCCAAGGAAGGCAGCAGGCGCGCAAATTACCCAATCCCGACACGGGGAGGTAGTGACAATAAATACTGATACAGGGCTCTTTTGGGTCTTGTAATTGGAATGAGTACAATTTAAATCCCTTAACGAGGAACAATTGGAGGGCAAGTCTGGTGCCAGCAGCCGCGGTAATTCCAGCTCCAATAGCGTATATTAAAGTTGTTGTGGTTAAAAAGCTCGTAGTTGAACCTTGGGCCTGGCTGGCCGGTCCGCCTCACCGCGTGT-ACTGGTCCGGCCGGGCCTTTCCCTCTGTGGAACCCCATGCCCTTCACTGGGTGTGGCGGGGAAACAGGACTTTTACTTTGAAAAAATTAGAGTGCTCCAGGCAGGCCTATGCTCGAATACATTAGCATGGAATAATGAAATAGGACGTGCGGTTCTATTTTGTTGGTTTCTAGGACCGCCGTAATGATTAATAGGGACAGTCGGGGGCATCAGTATTCAATTGTCAGAGGTGAAATTCTTGGATTTATTGAAGACTAACTACTGCGAAAGCATTTGCCAAGGATGTTTTCATTAATCAGGAACGAAAGTTAGGGGATCGAAGACGATCAGATACCGTCGTAGTCTTAACCATAAACTATGCCGACCGCCGGAGGACC--------CAAACTCTTCT--GTCTTTTATA--------------------------GCGGCATGTCTGAGTGGATTT------------------TTAT--ACAAATGAATCAAAACTTTCAACAACGGATCTCTTGGTTCTGGCATCGATGAAGAACGCAGCGAAATGCGATAAGTAATGTGAATTGCAGAATTCAGTGAATCATCGAATCTTTGAACGCACATTGCGCCCGCCAGTATTCTGGCGGGCATGCCTGTTCGAGCGTCATTTC--AACCCTCAAGCCCC----------------------------------------CGCTTGGTGTTGGGTGC-CGGCGCCGGCGCCTGCGAGTCCG-----------CTCGCAGCAGCGCCCGCCG-CCCCCGAAATTGATTGGCGGTCTCGTC--GCGACAGGATGCTTTTGGCGCGGTGCCTTCCGAGTGCCCTGGAACGGGACGCCATAGAGGGTGAGAGCCCCATCTGGTTGGACACCAAGCC-TATGTAAAGCTCCTTCGACGAGTCGAGTAGTTTGGGAATGCTGCTCTAAATGGGAGGTATATGTCTTCTAAAGCTAAATATTGGCCAGAGACCGATAGCGCACAAGTAGAGTGATCGAAAGATGAAAAGCACTTTGAAAAGAGGGTTAAATAGTACGTGAAATTGTTGAAAGGGAAGCGCTCATGACCAGACTTGGGCC-CGGTGA-ATCATCCAGC-G--TTC--TCGCTGGTGCACTTTG-CCGG--GC-ACAGGCCAGCATCAGTTTG--CCGCGGGGGATAAAGGCTTCGGGAACGTGGC-TCCC--TCGGGAGTGTTATAGCCCGTTGCACAATACCCTGGGGCGGACTGAGGTTC-GCGCTTGGAAGAGACGGCAAATTGGCGAAACCTCGACAACTGCACAACACCCACTGGGGGTTGGTTTGCCCTGCCGAGACACCCGAGGGACAGGCTTGCGGTCTGGTGAAGAACTTATCACTGATGTGCTACGTAAGTGTGGGCTCGCCTTCTGAACCCTTGATTGAGTTCATGATCAATCGCGGTATGGAAGTGGTCGAAGAATACGAACCGTTGAGATATCCACACGCCACGAAGATCTTTGTCAACGGTGTCTGGGTTGGTGTGCACCAGGATCCGAAGCACCTAGTCAGTCAAGTCTTGGACACCCGGCGAAAGTCATACTTGCAGTACGAGGTCTCACTTGTCAGAGAAATCAGAGACCAGGAGTTTAAGATTTTCTCTGACGCTGGCCGAGTCATGCGACCGGTTTTTACTGTTCAGCAAGAAGATGATCCCGAAACTGGCATCGACAAGGGTAACCTGGTGCTGTCAAAGGAATTGGTCAACAAACTCGCCAAAGAGCAAGCCGAGCCTCCTGAGGACCCTGATCAGAAGATTGGCTGGGAGGGCCTAATTA-GGGCAGGCGCTGTAGAGTACTTGGATGCTGAAGAAGAAGAAACGTCCATGATTTGCATGACGCCTGAAGACCTAGAGCTATACCGACTCCAGAAAGCTGGCGTTGCTGTTGATGACGACCCTGGCGATGATCTTAACAAACGTCTCAAGACCAAGACGAA-TCCTACGACTCACATGTA-CACCCATTGCGAGATTCATCGGCCAGACTCGTGAGCACGCTCTGCTCGCCTACACCCTGGGTGTCAAGCAGCTCATCGTTGCCATCAACAAGATGGACACCGCCCAGTGGGCTGAGGCCCGTTACCAGGAAATCATCAAGGAGACTTCCAACTTCATCAAGAAGGTCGGCTACAACCCCAAGACTGTTGCCTTCGTCCCCATCTCTGGTTTCCACGGCGACAACATGCTTGAGCAGTCCAAGAACTGCCCCTGGTACAAGGGTTGGGAGAAGGAGACCAAGGCTGGCAAGTCCACCGGCAAGACCCTGCTTGAGGCTATCGACTCCATCGAGACCCCCAAGCGCCCCGTCGACAAGCCCCTCCGTCTTCCCCTTCAGGATGTGTACAAGATTGGTGGTATTGGAACAGTTCCTGTCGGCCGTATCGAGACTGGTGTCCTCAAGCCCGGTATGGTCGTTACCTTCGCTCCTGCCAACGTCACCACTGAAGTCAAGTCCGTGGAGATGCACCACGAGCAGCTTACCGA---GGGTCAGCCTGGTGACAACGTCGGCTTCAACGTGAAGAACGTCTCCGTCAAGGATATCCGCCGTGGTAACGTTGCCGGTGACTCCAAGAACGACCCCCCTCTGGGTGCCGCTTCTTTCGACGCCCAGGTCATCGTCCTCAACCACCCTGGTCAGGTCGGTGCCGGTTACGCTCCCGTCTTGGATTGCCACACCGCCCACATTGCCTGCAAGTTCTCCGAGATCAAGGAGAAGATCGATCGCCGTACCGGT-AAGGCCGTCGAGACTGCCCCCAAGTTCATCAAGTCTGGTGACTCCG

>ZY22.008Paraneoaraneomyces_sinensis
TACTTGGATAACCGTGGTAATTCTAGAGCTAATACATGCTAAAAATCCCGAATTAAGTAGGGATGTATTTATTAGATTAAAAACCAATG-CCCTTT----GGGCTCTCTGGTGATTCATGATAACTTCTCGAATCGCATGGCCTTGCGCCGGCGATGGTTCATTCAAATTTCTTCCCTATCAACTTTCGATGTTTGGGTAGTGGCCAAACATGGTTGCAACGGGTAACGGAGGGTTAGGGCTCGACCCCGGAGAAGGAGCCTGAGAAACGGCTACTACATCCAAGGAAGGCAGCAGGCGCGCAAATTACCCAATCCCGACACGGGGAGGTAGTGACAATAAATACTGATACAGGGCTCTTTTGGGTCTTGTAATTGGAATGAGTACAATTTAAATCCCTTAACGAGGAACAATTGGAGGGCAAGTCTGGTGCCAGCAGCCGCGGTAATTCCAGCTCCAATAGCGTATATTAAAGTTGTTGTGGTTAAAAAGCTCGTAGTTGAACCTTGGGCCTGGCTGGCCGGTCCGCCTCACCGCGTGT-ACTGGTCCGGCCGGGCCTTTCCCTCTGTGGAACCCCATGCCCTTCACTGGGTGTGGCGGGGAAACAGGACTTTTACTTTGAAAAAATTAGAGTGCTCCAGGCAGGCCTATGCTCGAATACATTAGCATGGAATAATGAAATAGGACGTGCGGTTCTATTTTGTTGGTTTCTAGGACCGCCGTAATGATTAATAGGGACAGTCGGGGGCATCAGTATTCAATTGTCAGAGGTGAAATTCTTGGATTTATTGAAGACTAACTACTGCGAAAGCATTTGCCAAGGATGTTTTCATTAATCAGGAACGAAAGTTAGGGGATCGAAGACGATCAGATACCGTCGTAGTCTTAACCATAAACTATGCCGACCGCCGGAGGACC--------CAAACTCTTCT--GTCTTTTATA--------------------------GCGGCATGTCTGAGTGGATTT------------------TTAT--ACAAATGAATCAAAACTTTCAACAACGGATCTCTTGGTTCTGGCATCGATGAAGAACGCAGCGAAATGCGATAAGTAATGTGAATTGCAGAATTCAGTGAATCATCGAATCTTTGAACGCACATTGCGCCCGCCAGTATTCTGGCGGGCATGCCTGTTCGAGCGTCATTTC--AACCCTCAAGCCCC----------------------------------------CGCTTGGTGTTGGGTGC-CGGCGCCGGCGCCTGCGAGTCCG-----------CTCGCAGCAGCGCCCGCCG-CCCCCGAAATTGATTGGCGGTCTCGTC--GCGACAGGATGCTTTTGGCGCGGTGCCTTCCGAGTGCCCTGGAACGGGACGCCATAGAGGGTGAGAGCCCCATCTGGTTGGACACCAAGCC-TATGTAAAGCTCCTTCGACGAGTCGAGTAGTTTGGGAATGCTGCTCTAAATGGGAGGTATATGTCTTCTAAAGCTAAATATTGGCCAGAGACCGATAGCGCACAAGTAGAGTGATCGAAAGATGAAAAGCACTTTGAAAAGAGGGTTAAATAGTACGTGAAATTGTTGAAAGGGAAGCGCTCATGACCAGACTTGGGCC-CGGTGA-ATCATCCAGC-G--TTC--TCGCTGGTGCACTTTG-CCGG--GC-ACAGGCCAGCATCAGTTTG--CCGCGGGGGATAAAGGCTTCGGGAACGTGGC-TCCC--TCGGGAGTGTTATAGCCCGTTGCACAATACCCTGGGGCGGACTGAGGTTC-GCGCTTGGAAGAGACGGCAAATTGGCGAAACCTCGACAACTGCACAACACCCACTGGGGGTTGGTTTGCCCTGCCGAGACACCCGAGGGACAGGCTTGCGGTCTGGTGAAGAACTTATCACTGATGTGCTACGTAAGTGTGGGCTCGCCTTCTGAACCCTTGATTGAGTTCATGATCAATCGCGGTATGGAAGTGGTCGAAGAATACGAACCGTTGAGATATCCACACGCCACGAAGATCTTTGTCAACGGTGTCTGGGTTGGTGTGCACCAGGATCCGAAGCACCTAGTCAGTCAAGTCTTGGACACCCGGCGAAAGTCATACTTGCAGTACGAGGTCTCACTTGTCAGAGAAATCAGAGACCAGGAGTTTAAGATTTTCTCTGACGCTGGCCGAGTCATGCGACCGGTTTTTACTGTTCAGCAAGAAGATGATCCCGAAACTGGCATCGACAAGGGTAACCTGGTGCTGTCAAAGGAATTGGTCAACAAACTCGCCAAAGAGCAAGCCGAGCCTCCTGAGGACCCTGATCAGAAGATTGGCTGGGAGGGCCTAATTA-GGGCAGGCGCTGTAGAGTACTTGGATGCTGAAGAAGAAGAAACGTCCATGATTTGCATGACGCCTGAAGACCTAGAGCTATACCGACTCCAGAAAGCTGGCGTTGCTGTTGATGACGACCCTGGCGATGATCTTAACAAACGTCTCAAGACCAAGACGAA-TCCTACGACTCACATGTA-CACCCATTGCGAGATTCATCGGCCAGACTCGTGAGCACGCTCTGCTCGCCTACACCCTGGGTGTCAAGCAGCTCATCGTTGCCATCAACAAGATGGACACCGCCCAGTGGGCTGAGGCCCGTTACCAGGAAATCATCAAGGAGACTTCCAACTTCATCAAGAAGGTCGGCTACAACCCCAAGACTGTTGCCTTCGTCCCCATCTCTGGTTTCCACGGCGACAACATGCTTGAGCAGTCCAAGAACTGCCCCTGGTACAAGGGTTGGGAGAAGGAGACCAAGGCTGGCAAGTCCACCGGCAAGACCCTGCTTGAGGCTATCGACTCCATCGAGACCCCCAAGCGCCCCGTCGACAAGCCCCTCCGTCTTCCCCTTCAGGATGTGTACAAGATTGGTGGTATTGGAACAGTTCCTGTCGGCCGTATCGAGACTGGTGTCCTCAAGCCCGGTATGGTCGTTACCTTCGCTCCTGCCAACGTCACCACTGAAGTCAAGTCCGTGGAGATGCACCACGAGCAGCTTACCGA---GGGTCAGCCTGGTGACAACGTCGGCTTCAACGTGAAGAACGTCTCCGTCAAGGATATCCGCCGTGGTAACGTTGCCGGTGACTCCAAGAACGACCCCCCTCTGGGTGCCGCTTCTTTCGACGCCCAGGTCATCGTCCTCAACCACCCTGGTCAGGTCGGTGCCGGTTACGCTCCCGTCTTGGATTGCCACACCGCCCACATTGCCTGCAAGTTCTCCGAGATCAAGGAGAAGATCGATCGCCGTACCGGT-AAGGCCGTCGAGACTGCCCCCAAGTTCATCAAGTCTGGTGACTCCG

>DY101711Neoaraneomyces_araneicola
?????????????????????????????????????????????????????????????????????????????????????????????????????????????????????????????????????????????????????????????????????????????????????????????????????????????????????????????????????????????????????????????????????????????????????????????????????????????????????????????????????????????????????????????????????????????????????????????????????????????????????????????????????????????????????????????????????????????????????????????????????????????????????????????????????????????????????????????????????????????????????????????????????????????????????????????????????????????????????????????????????????????????????????????????????????????????????????????????????????????????????????????????????????????????????????????????????????????????????????????????????????????????????????????????????????????????????????????????????????????????????????????????????????CCGCCGGAGGACCAA------CAAACTCTTCT--GTCTCTCATA--------------------------GCGGCATGTCTGAGTGGATTT-------------------TAT--ACAAATGAATCAAAACTTTCAACAACGGATCTCTTGGTTCTGGCATCGATGAAGAACGCAGCGAAATGCGATAAGTAATGTGAATTGCAGAATTCAGTGAATCATCGAATCTTTGAACGCACATTGCGCCCGCCAGTATTCTGGCGGGCATGCCTGTTCGAGCGTCATTTC--AACCCTCAAGCCCCCCG-------------------------------------GGTTTGGTGTTGGGTGC-CGGCGTCCAGCGCTCCCC------------------CCGCGGAGCGCCCGCCG-CCCCCGAAATGGATTGGCGGTCTCGTC--GCAGCAGGATGCTTTTGGCGCGGTGCCTTCCGAGTGCCCTGGAACGGGACGCCATAGAGGGTGAGAGCCCCATCTGGTTGGACACCAAGCC-TATGTAAAGCTCCTTCGACGAGTCGAGTAGTTTGGGAATGCTGCTCTAAATGGGAGGTATATGTCTTCTAAAGCTAAATACCGGCCAGAGACCGATAGCGCACAAGTAGAGTGATCGAAAGATGAAAAGCACTTTGAAAAGAGGGTTAAATAGTACGTGAAATTGTTGAAAGGGAAGCGCTTATGACCAGACTTGGGCC-CGGTGA-ATCATCCAGC-G--TTC--TCGCTGGTGCACTTTG-CCGG--GC-ACAGGCCAGCATCAGTTTG--CCGCGGGGGATAAAGGCTTCGGGAACGTGGC-TCCC--TCGGGAGTGTTATAGCCCGTTGCACAATACCCTGGGGCGGACTGAGGTTC-GCGCTTGGACGAGATGGAAAACTGGCAAAGCCTCGACAGCTGCACAATACCCACTGGGGTTTGGTGTGCCCTGCAGAGACGCCTGAAGGACAAGCTTGCGGTCTGGTGAAGAATTTGTCTCTGATGTGCTACGTTAGTGTGGGATCACCATCAGAACCCTTAATCGAGTTCATGATTAATCGTGGTATGGAGGTGGTGGAAGAGTATGAGCCGTTGAGATACCCGCATGCGACCAAGATCTTCGTCAATGGTGTCTGGGTCGGCGTGCACCAAGATCCAAAGCACCTGGTCAGTCAAGTTTTGGATACCCGGCGCAAGTCATATCTGCAGTATGAAGTCTCCCTTGTCAGAGAGATCAGAGATCAGGAGTTCAAGATCTTCTCTGACGCCGGCCGAGTCATGCGTCCTGTGTTTACCGTGCAGCAAGAAGATGACCCCGAAACTGGCCTGGAGAAGGGCAATCTGGTTCTGTCAAAGGAGCTGGTCAACAAGCTGGCCAAGGAGCAGGCTGAGCCTCCTGAGGACCCGGATCAGAAGATTGGCTGGGAAGGTCTGATCATGGGCTGGAGCAGTGGAGTACTTGGATGCCGAGGAAGAAGAAACATCCATGATCTGCATGACGCCTGAAGATCTCGAGCTATACCGACTTCAG-AAGCCGGTGTTGCTCTAGATGACGACCCTGGCGATGATCTGA--CAGCGCCTCAAATCGAAGACGAA-TCCCACGACGCACATGTA-CATCCCACTGCAGATCCACCGGCCAGACCCGTGAGCACGCCCTGCTCGCCTACACCCTGGGTGTCAAGCAGCTCATCGTTGCCATCAACAAGATGGACACCACCCAGTGGTCCGAGGCCCGTTACCAGGAAATCATCAAGGAGACTTCCAACTTCATCAAGAAGGTCGGCTACAACCCCAAGACTGTTGCCTTCGTCCCCATCTCCGGTTTCCACGGTGACAACATGCTCCAGGCCTCCACCAACTGCCCCTGGTACAAGGGCTGGGAGAAGGAGACCAAGGCTGGCAAGTCCACCGGCAAGACCCTCCTTGAGGCCATCGACTCCATCGAGACCCCCAAGCGTCCCGTCGACAAGCCCCTCCGTCTTCCCCTTCAGGATGTGTACAAGATCGGTGGTATTGGAACTGTCCCCGTCGGCCGTATCGAGACTGGTGTCCTCAAGCCCGGTATGGTCGTTACCTTCGCTCCTGCCAACGTCACCACTGAAGTCAAGTCCGTGGAGATGCACCACGAGCAGCTTACCGA---GGGTCAGCCCGGTGACAACGTCGGCTTCAACGTGAAGAACGTCTCCGTCAAGGATATCCGCCGTGGTAACGTTGCTGGTGACTCCAAGAACGACCCCCCCATGGGTGCCGCTTCCTTCGACGCCCAGGTCATCGTCCTCAACCACCCCGGTCAGGTCGGTGCCGGTTACGCTCCCGTCTTGGATTGCCACACTGCCCACATTGCCTGCAAGTTCTCTGAGATCAAGGAGAAGATCGATCGCCGTACCGGT-AAGGCTGTCGAGGCTGCCCCCAAGTTCATCAAGTCTGGTGACTCCG

>DY101712Neoaraneomyces_araneicola
?????????????????????????????????????????????????????????????????????????????????????????????????????????????????????????????????????????????????????????????????????????????????????????????????????????????????????????????????????????????????????????????????????????????????????????????????????????????????????????????????????????????????????????????????????????????????????????????????????????????????????????????????????????????????????????????????????????????????????????????????????????????????????????????????????????????????????????????????????????????????????????????????????????????????????????????????????????????????????????????????????????????????????????????????????????????????????????????????????????????????????????????????????????????????????????????????????????????????????????????????????????????????????????????????????????????????????????????????????????????????????????????????????????CCGCCGGAGGACCAA------CAAACTCTTCT--GTCTCTCATA--------------------------GCGGCATGTCTGAGTGGATTT-------------------TAT--ACAAATGAATCAAAACTTTCAACAACGGATCTCTTGGTTCTGGCATCGATGAAGAACGCAGCGAAATGCGATAAGTAATGTGAATTGCAGAATTCAGTGAATCATCGAATCTTTGAACGCACATTGCGCCCGCCAGTATTCTGGCGGGCATGCCTGTTCGAGCGTCATTTC--AACCCTCAAGCCCCCCG-------------------------------------GGTTTGGTGTTGGGTGC-CGGCGTCCAGCGCTCCCC------------------CCGCGGAGCGCCCGCCG-CCCCCGAAATGGATTGGCGGTCTCGTC--GCAGCAGGATGCTTTTGGCGCGGTGCCTTCCGAGTGCCCTGGAACGGGACGCCATAGAGGGTGAGAGCCCCATCTGGTTGGACACCAAGCC-TATGTAAAGCTCCTTCGACGAGTCGAGTAGTTTGGGAATGCTGCTCTAAATGGGAGGTATATGTCTTCTAAAGCTAAATACCGGCCAGAGACCGATAGCGCACAAGTAGAGTGATCGAAAGATGAAAAGCACTTTGAAAAGAGGGTTAAATAGTACGTGAAATTGTTGAAAGGGAAGCGCTTATGACCAGACTTGGGCC-CGGTGA-ATCATCCAGC-G--TTC--TCGCTGGTGCACTTTG-CCGG--GC-ACAGGCCAGCATCAGTTTG--CCGCGGGGGATAAAGGCTTCGGGAACGTGGC-TCCC--TCGGGAGTGTTATAGCCCGTTGCACAATACCCTGGGGCGGACTGAGGTTC-GCGCTTGGACGAGATGGAAAACTGGCAAAGCCTCGACAGCTGCACAATACCCACTGGGGTTTGGTGTGCCCTGCAGAGACGCCTGAAGGACAAGCTTGCGGTCTGGTGAAGAATTTGTCTCTGATGTGCTACGTTAGTGTGGGATCACCATCAGAACCCTTAATCGAGTTCATGATTAATCGTGGTATGGAGGTGGTGGAAGAGTATGAGCCGTTGAGATACCCGCATGCGACCAAGATCTTCGTCAATGGTGTCTGGGTCGGCGTGCACCAAGATCCAAAGCACCTGGTCAGTCAAGTTTTGGATACCCGGCGCAAGTCATATCTGCAGTATGAAGTCTCCCTTGTCAGAGAGATCAGAGATCAGGAGTTCAAGATCTTCTCTGACGCCGGCCGAGTCATGCGTCCTGTGTTTACCGTGCAGCAAGAAGATGACCCCGAAACTGGCCTGGAGAAGGGCAATCTGGTTCTGTCAAAGGAGCTGGTCAACAAGCTGGCCAAGGAGCAGGCTGAGCCTCCTGAGGACCCGGATCAGAAGATTGGCTGGGAAGGTCTGATCA-CGGCTGGAGCAGTGGAGTACTTGGATGCCGAGGAAGAAGAAACATCCATGATCTGCATGACGCCTGAAGATCTCGAGCTATACCGACTTCAGAAAGCCGGTGTTGCTCTAGATGACGACCCTGGCGATGATCTGAACAAGCGCCTCAAAACGAAGACGAATTCCCACGACGCACATGTACCCCCCACTGCGAGATC----GGCCAGACCCGTGAGCACGCCCTGCTCGCCTACACCCTGGGTGTCAAGCAGCTCATCGTTGCCATCAACAAGATGGACACCACCCAGTGGTCCGAGGCCCGTTACCAGGAAATCATCAAGGAGACTTCCAACTTCATCAAGAAGGTCGGCTACAACCCCAAGACTGTTGCCTTCGTCCCCATCTCCGGTTTCCACGGTGACAACATGCTCCAGGCCTCCACCAACTGCCCCTGGTACAAGGGCTGGGAGAAGGAGACCAAGGCTGGCAAGTCCACCGGCAAGACCCTCCTTGAGGCCATCGACTCCATCGAGACCCCCAAGCGTCCCGTCGACAAGCCCCTCCGTCTTCCCCTTCAGGATGTGTACAAGATCGGTGGTATTGGAACTGTCCCCGTCGGCCGTATCGAGACTGGTGTCCTCAAGCCCGGTATGGTCGTTACCTTCGCTCCTGCCAACGTCACCACTGAAGTCAAGTCCGTGGAGATGCACCACGAGCAGCTTACCGA---GGGTCAGCCCGGTGACAACGTCGGCTTCAACGTGAAGAACGTCTCCGTCAAGGATATCCGCCGTGGTAACGTTGCTGGTGACTCCAAGAACGACCCCCCCATGGGTGCCGCTTCCTTCGACGCCCAGGTCATCGTCCTCAACCACCCCGGTCAGGTCGGTGCCGGTTACGCTCCCGTCTTGGATTGCCACACTGCCCACATTGCCTGCAAGTTCTCTGAGATCAAGGAGAAGATCGATCGCCGTACCGGTAAAGGCTGTCGAGGCTGCCCCCAAGTTCATCAAGTCTGGTGACTCCG

>DY101741Pseudometarhizium_araneogenum
?????????????????????????????????????????????????????????????????????????????????????????????????????????????????????????????????????????????????????????????????????????????????????????????????????????????????????????????????????????????????????????????????????????????????????????????????????????????????????????????????????????????????????????????????????????????????????????????????????????????????????????????????????????????????????????????????????????????????????????????????????????????????????????????????????????????????????????????????????????????????????????????????????????????????????????????????????????????????????????????????????????????????????????????????????????????????????????????????????????????????????????????????????????????????????????????????????????????????????????????????????????????????????????????????????????????????????????????????????????????????????????????????????????CCGCCGGAGGACCACA--CACCAAACTCTTGA--ATTTCTTC----------------------------AGGCGTCTTCTGAGTGGAATC-------------------TAA--AAAAATGAATCAAAACTTTCAACAACGGATCTCTTGGTTCTGGCATCGATGAAGAACGCAGCGAAATGCGATACGTAATGTGAATTGCAGAATTCAGTGAATCATCGAATCTTTGAACGCACATTGCGCCCGCCAGCATTCTGGCGGGCATGCCTGTCCGAGCGTCATTTC--AACCCTCAAGCCCCGGC-------------------------------------GGCTTGGTGCTGGGGGA-CGGCCCGCCGATCGC----------------------------GCGCGGGCCA-CCCCCGAAATGAATTGGCGGCCTCGGC--GCCGCAGGATGCTTTTGGCGACGCGCCTTCCGAGTTCCCTGGAACGGGACGCCATAGAGGGTGAGAGCCCCGTCTGGTCGGACGCCGAGCC-TCTGTAAAGCTCCTTCGACGAGTCGAGTAGTTTGGGAATGCTGCTCTAAATGGGAGGTATATGTCTTCTAAAGCTAAATACCGGCCAGAGACCGATAGCGCACAAGTAGAGTGATCGAAAGATGAAAAGCACTTTGAAAAGAGGGTTAAATAGTACGTGAAATTGTTGAAAGGGAAGCGCTCACGACCAGACTTGAGCC-CGGTGA-ATCACCCAGC-G--TTC--TCGCTGGTGCACTTCG-CCGG--GC-CCAGGCCAGCATCGGTTCG--CCGCGGGGGAGAAAGGCGTCGGGAACGTGGC-TCCC--TCGGGAGTGTTATAGCCCGTCGCACAATACCCTGGGGCGGACCGAGGTTC-GCGCTCGGGCGAGATGGAAAGCTTGCCAAGCCCCGTCAACTGCACAACACACATTGGGGCTTGGTATGTCCGGCAGAAACGCCCGAGGGACAGGCTTGCGGTCTTGTCAAGAACCTGTCTCTCATGTGCTACGTCAGTGTAGGGTCGCCGGCGGAACCTCTTATTGAGTTCATGATAAATCGTGGCATGGAAGTCGTTGAAGAATACGAGCCGCTAAGATACCCCCACGCGACGAAAATCTTCGTCAACGGTGTATGGGTGGGCGTCCACCAAGACCCGAAGCATTTGGTCAGCCAGGTCTTGGACACGCGCCGAAAATCGTATCTGCAGTACGAAGTGTCCCTCGTCCGAGAGATCAGAGATCAAGAGTTTAAGATCTTCTCCGATGCTGGGCGTGTGATGCGTCCCGTCTTCACTGTTCAACAAGAAGACGACCCCGAGACTGGTATTGACAAGGGCCATCTGGTACTATCAAAAGAACTGGTAAACAAGCTTGCCCAGGAGCAAGCGGAGCCACCAGATGACCCGGAACAGAAGATTGGCTGGGAGGGCCTAATTC-GAGCTGGTGCCGTAGAGTATCTTGACGCAGAGGAAGAAGAAACGTCCATGATC---------------------------------------------------------------------------------------------------------------------------------------------------GGCCAGACCCGTGAGCACGCTCTGCTCGCCTACACTCTGGGTGTCAAGCAGCTCATTGTCGCCATTAACAAGATGGACACCACCAAGTGGTCCGAGGACCGTTACCACGAAATCATCAAGGAGACGTCCAACTTCATCAAGAAGGTCGGCTACAACCCCAAGTCTGTTGCCTTCGTCCCCATCTCTGGCTTCAACGGCGACAACATGCTTGAGCAGTCCACCAACTGCCCCTGGTACAAGGGCTGGGAGAAGGAGACCAAGGAGGGCAAGTCCAGCGGCAAGACCCTCCTTGAGGCCATTGACGCCATTGAGACCCCCAAGCGTCCCACCGACAAGCCCCTCCGTCTTCCCCTCCAGGATGTCTACAAGATTGGTGGTATCGGAACTGTCCCTGTCGGCCGTGTCGAGACTGGTATCATCAAGCCCGGCATGGTCGTCACCTTCGCTCCCGCCAACGTCACCACTGAAGTCAAGTCCGTGGAAATGCACCACCAGCTCCTCCCTGATGGTGGCCAGCCCGGTGACAACGTCGGATTCAACGTGAAGAACGTTTCCGTCAAGGAAATCCGCCGTGGTAACGTTGCTGGTGACTCCAAGAACGACCCCCCGGCCGGCGCTGCCAACTTCACCGCCCAGGTCATTGTCATGAACCACCCTGGCCAGGTCGGTGCCGGTTACGCTCCCGTTCTGGACTGCCACACCGCCCACATTGCCTGCAAGTTCGCTGAACTCAAGGAGAAGATCGACCGCCGTACTGGT-AAGTCGGTCGAGGCCAACCCCAAGTTCATCAAGTCTGGTGATGCCG

>DY101801Pseudometarhizium_araneogenum
?????????????????????????????????????????????????????????????????????????????????????????????????????????????????????????????????????????????????????????????????????????????????????????????????????????????????????????????????????????????????????????????????????????????????????????????????????????????????????????????????????????????????????????????????????????????????????????????????????????????????????????????????????????????????????????????????????????????????????????????????????????????????????????????????????????????????????????????????????????????????????????????????????????????????????????????????????????????????????????????????????????????????????????????????????????????????????????????????????????????????????????????????????????????????????????????????????????????????????????????????????????????????????????????????????????????????????????????????????????????????????????????????????????CCGCCGGAGGACCACA--CACCAAACTCTTGA--ATTTCTTC----------------------------AGGCGTCTTCTGAGTGGAATC-------------------TAA--AAAAATGAATCAAAACTTTCAACAACGGATCTCTTGGTTCTGGCATCGATGAAGAACGCAGCGAAATGCGATACGTAATGTGAATTGCAGAATTCAGTGAATCATCGAATCTTTGAACGCACATTGCGCCCGCCAGCATTCTGGCGGGCATGCCTGTCCGAGCGTCATTTC--AACCCTCAAGCCCCGGC-------------------------------------GGCTTGGTGCTGGGGGA-CGGCCCGCCGATCGC----------------------------GCGCGGGCCA-CCCCCGAAATGAATTGGCGGCCTCGGC--GCCGCAGGATGCTTTTGGCGACGCGCCTTCCGAGTTCCCTGGAACGGGACGCCATAGAGGGTGAGAGCCCCGTCTGGTCGGACGCCGAGCC-TCTGTAAAGCTCCTTCGACGAGTCGAGTAGTTTGGGAATGCTGCTCTAAATGGGAGGTATATGTCTTCTAAAGCTAAATACCGGCCAGAGACCGATAGCGCACAAGTAGAGTGATCGAAAGATGAAAAGCACTTTGAAAAGAGGGTTAAATAGTACGTGAAATTGTTGAAAGGGAAGCGCTCACGACCAGACTTGAGCC-CGGTGA-ATCACCCAGC-G--TTC--TCGCTGGTGCACTTCG-CCGG--GC-CCAGGCCAGCATCGGTTCG--CCGCGGGGGAGAAAGGCGTCGGGAACGTGGC-TCCC--TCGGGAGTGTTATAGCCCGTCGCACAATACCCTGGGGCGGACCGAGGTTC-GCGCTCGGGCGAGATGGAAAGCTTGCCAAGCCCCGTCAACTGCACAACACACATTGGGGCTTGGTATGTCCGGCAGAAACGCCCGAGGGACAGGCTTGCGGTCTTGTCAAGAACCTGTCTCTCATGTGCTACGTCAGTGTAGGGTCGCCGGCGGAACCTCTTATTGAGTTCATGATAAATCGTGGCATGGAAGTCGTTGAAGAATACGAGCCGCTAAGATACCCCCACGCGACGAAAATCTTCGTCAACGGTGTATGGGTGGGCGTCCACCAAGACCCGAAGCATTTGGTCAGCCAGGTCTTGGACACGCGCCGAAAATCGTATCTGCAGTACGAAGTGTCCCTCGTCCGAGAGATCAGAGATCAAGAGTTTAAGATCTTCTCCGATGCTGGGCGTGTGATGCGTCCCGTCTTCACTGTTCAACAAGAAGACGACCCCGAGACTGGTATTGACAAGGGCCATCTGGTACTATCAAAAGAACTGGTAAACAAGCTTGCCCAGGAGCAAGCGGAGCCACCAGATGACCCGGAACAGAAGATTGGCTGGGAGGGCCTAATTC-GAGCTGGTGCCGTAGAGTATCTTGACGCAGAGGAAGAAGAAACGTCCATGATCT--------------------------------------------------------------------------------------------------------------------------------------------------GGCCAGACCCGTGAGCACGCTCTGCTCGCCTACACTCTGGGTGTCAAGCAGCTCATTGTCGCCATTAACAAGATGGACACCACCAAGTGGTCCGAGGACCGTTACCACGAAATCATCAAGGAGACGTCCAACTTCATCAAGAAGGTCGGCTACAACCCCAAGTCTGTTGCCTTCGTCCCCATCTCTGGCTTCAACGGCGACAACATGCTTGAGCAGTCCACCAACTGCCCCTGGTACAAGGGCTGGGAGAAGGAGACCAAGGAGGGCAAGTCCAGCGGCAAGACCCTCCTTGAGGCCATTGACGCCATTGAGACCCCCAAGCGTCCCACCGACAAGCCCCTCCGTCTTCCCCTCCAGGATGTCTACAAGATTGGTGGTATCGGAACTGTCCCTGTCGGCCGTGTCGAGACTGGTATCATCAAGCCCGGCATGGTCGTCACCTTCGCTCCCGCCAACGTCACCACTGAAGTCAAGTCCGTGGAAATGCACCACCAGCTCCTCCCTGATGGTGGCCAGCCCGGTGACAACGTCGGATTCAACGTGAAGAACGTTTCCGTCAAGGAAATCCGCCGTGGTAACGTTGCTGGTGACTCCAAGAACGACCCCCCGGCCGGCGCTGCCAACTTCACCGCCCAGGTCATTGTCATGAACCACCCTGGCCAGGTCGGTGCCGGTTACGCTCCCGTTCTGGACTGCCACACCGCCCACATTGCCTGCAAGTTCGCTGAACTCAAGGAGAAGATCGACCGCCGTACTGGT-AAGTCGGTCGAGGCCAACCCCAAGTTCATCAAGTCTGGTGATGCCG

>EFCC1452Papiliomyces_liangshanensis
TACTTGGATAACCGTGGTAATTCTAGAGCTAATACATGCTAAAAATCCCGACTTCGGAAGGGATGTATTTATTAGATTAAAAACCAATG-CCCTCT----GGGCTCTCTGGTGATTCATGATAACTTCTCGAATCGCATGGCCTTGCGCCGGCGATGGTTCATTCAAATTTCTTCCCTATCAACTTTCGATGTTTGGGTAGTGGCCAAACATGGTTGCAACGGGTAACGGAGGGTTAGGGCTCGACCCCGGAGAAGGAGCCTGAGAAACGGCTACTACATCCAAGGAAGGCAGCAGGCGCGCAAATTACCCAATCCCGATTCGGGGAGGTAGTGACAATAAATACTGATACAGGGCTCTTTTGGGTCTTGTAATTGGAATGAGTACAATTTAAATCCCTTAACGAGGAACAATTGGAGGGCAAGTCTGGTGCCAGCAGCCGCGGTAATTCCAGCTCCAATAGCGTATATTAAAGTTGTTGTGGTTAAAAAGCTCGTAGTTGAACCTTGGGCCTGGCTGGCCGGTCCGCCTCACCGCGTGT-ACTGGTCCGGCCGGGCCTTTCCCTCTGTGGAACCCCATGCCCTTCACTGGGTGTGGCGGGGAAACAGGACTTTTACTTTGAAAAAATTAGAGTGCTCCAGGCAGGCCTATGCTCGAATACATTAGCATGGAATAATAAAATAGGACGTGCGGTTCTATTTTGTTGGTTTCTAGGACCGCCGTAATGATTAATAGGGACAGTCGGGGGCATCAGTATTCAATTGTCAGAGGTGAAATTCTTGGATTTATTGAAGACTAACTACTGCGAAAGCATTTGCCAAGGATGTTTTCATTAATCAGGAACGAAAGTTAGGGGATCGAAGACGATCAGATACCGTCGTAGTCTTAACCATAAACTATGCCGA????????????????????????????????????????????????????????????????????????????????????????????????????????????????????????????????????????????????????????????????????????????????????????????????????????????????????????????????????????????????????????????????????????????????????????????????????????????????????????????????????????????????????????????????????????????????????????????????????????????????????????????????????????????????????????????????AGGATGCTTTTGGCAAGGTGCCTTCCGAGTTCCCTGGAACGGGACGCCATAGAGGGTGAGAGCCCCGTCTGGTTGGATACCGAGCC-TCTGTAAAGCTCCTTCGACGAGTCGAGTAGTTTGGGAATGCTGCTCTAAATGGGAGGTATATGTCTTCTAAAGCTAAATATTGGCCAGAGACCGATAGCGCACAAGTAGAGTGATCGAAAGATGAAAAGCACTTTGAAAAGAGGGTTAAATAGTACGTGAAATTGTTGAAAGGGAAGCGCTCATGACCAGACTTGGGCC-CGGTGA-ATCATCCAGC-G--TTC--TCGCTGGTGCACTTTG-CCGG--GC-TCAGGCCAGCATCAGTTTG--CTCCGGGGGATAAAGGCTTTGGGAATGTGGC-TCCT--CCGGGAGTGTTATAGCCCTTTGCATAATACCCTGGGGCGGACTGAGGTTC-GCGC????????????????????????????????????????????????????????????????????????????????????????????????????????????????????????????????????????????????????????????????????????????????????????????????????????????????????????????????????????????????????????????????????????????????????????????????????????????????????????????????????????????????????????????????????????????????????????????????????????????????????????????????????????????????????????????????????????????????????????????????????????????????????????????????????????????????????????????????????????????????????????????????????????????????????????????????????????????????????????????????????????????????????????????????????????????????????????????????????????????????????????????????????????????????????GGCCAGACCCGTGAGCACGCTCTGCTCGCCTACACCCTCGGTGTCAAGCAGCTCATCGTCGCCATCAACAAGATGGACACTGCCAAGTGGGCTGAGGCTCGTTACCAGGAAATCATCAAGGAGACTTCCAACTTCATCAAGAAGGTCGGCTACAACCCCAAGACTGTTGCCTTCGTCCCCATCTCCGGCTTCAACGGTGACAACATGCTTGCCGCCTCCACCAACTGCCCCTGGTACAAGGGTTGGGAGAAGGAGACCAAGGCCGGCAAGTCCACTGGCAAGACCCTTCTCGAGGCCATTGACGCCATTGAGCCCCCCAAGCGTCCCACGGACAAGCCCCTCCGTCTTCCCCTCCAGGATGTCTACAAGATCGGTGGTATTGGAACAGTTCCCGTCGGCCGTATCGAGACTGGTATCCTCAAGCCCGGTATGGTCGTCACCTTCGCTCCCTCCAACGTCACCACTGAAGTCAAGTCCGTGGAGATGCACCACGAGCAGCTTACCGA---GGGTGTTCCCGGTGACAACGTTGGTTTCAACGTGAAGAACGTTTCCGTCAAGGAAATCCGCCGTGGTAACGTTGCCGGTGACTCCAAGAACGACCCCCCCATGGGTGCCGCTTCTTTCGATGCCCAGGTCATCGTTCTCAACCACCCCGGTCAGGTCGGTGCTGGTTACGCCCCCGTCCTCGATTGCCACACTGCCCACATTGCTTGCAAGTTCTCTGAGCTCAAGGAGAAGATCGACAGACGTACCGGT-AAGTCTGTCGAGAACTCCCCCAAGTTCATCAAGTCTGGTGATGCCG

>EFCC1523Papiliomyces_liangshanensis
TACTTGGATAACCGTGGTAATTCTAGAGCTAATACATGCTAAAAATCCCGACTTCGGAAGGGATGTATTTATTAGATTAAAAACCAATG-CCCTCT----GGGCTCTCTGGTGATTCATGATAACTTCTCGAATCGCATGGCCTTGCGCCGGCGATGGTTCATTCAAATTTCTTCCCTATCAACTTTCGATGTTTGGGTAGTGGCCAAACATGGTTGCAACGGGTAACGGAGGGTTAGGGCTCGACCCCGGAGAAGGAGCCTGAGAAACGGCTACTACATCCAAGGAAGGCAGCAGGCGCGCAAATTACCCAATCCCGATTCGGGGAGGTAGTGACAATAAATACTGATACAGGGCTCTTTTGGGTCTTGTAATTGGAATGAGTACAATTTAAATCCCTTAACGAGGAACAATTGGAGGGCAAGTCTGGTGCCAGCAGCCGCGGTAATTCCAGCTCCAATAGCGTATATTAAAGTTGTTGTGGTTAAAAAGCTCGTAGTTGAACCTTGGGCCTGGCTGGCCGGTCCGCCTCACCGCGTGT-ACTGGTCCGGCCGGGCCTTTCCCTCTGTGGAACCCCATGCCCTTCACTGGGTGTGGCGGGGAAACAGGACTTTTACTTTGAAAAAATTAGAGTGCTCCAGGCAGGCCTATGCTCGAATACATTAGCATGGAATAATAAAATAGGACGTGCGGTTCTATTTTGTTGGTTTCTAGGACCGCCGTAATGATTAATAGGGACAGTCGGGGGCATCAGTATTCAATTGTCAGAGGTGAAATTCTTGGATTTATTGAAGACTAACTACTGCGAAAGCATTTGCCAAGGATGTTTTCATTAATCAGGAACGAAAGTTAGGGGATCGAAGACGATCAGATACCGTCGTAGTCTTAACCATAAACTATGCCGA????????????????????????????????????????????????????????????????????????????????????????????????????????????????????????????????????????????????????????????????????????????????????????????????????????????????????????????????????????????????????????????????????????????????????????????????????????????????????????????????????????????????????????????????????????????????????????????????????????????????????????????????????????????????????????????????AGGATGCTTTTGGCAAGGTGCCTTCCGAGTTCCCTGGAACGGGACGCCATAGAGGGTGAGAGCCCCGTCTGGTTGGATACCGAGCC-TCTGTAAAGCTCCTTCGACGAGTCGAGTAGTTTGGGAATGCTGCTCTAAATGGGAGGTATATGTCTTCTAAAGCTAAATATTGGCCAGAGACCGATAGCGCACAAGTAGAGTGATCGAAAGATGAAAAGCACTTTGAAAAGAGGGTTAAATAGTACGTGAAATTGTTGAAAGGGAAGCGCTCATGACCAGACTTGGGCC-CGGTGA-ATCATCCAGC-G--TTC--TCGCTGGTGCACTTTG-CCGG--GC-TCAGGCCAGCATCAGTTTG--CTCCGGGGGATAAAGGCTTTGGGAATGTGGC-TCCT--CCGGGAGTGTTATAGCCCTTTGCATAATACCCTGGGGCGGACTGAGGTTC-GCGCTTGGTAGAGACGGAAAACTCGCCAAGCCACGTCAGTTGCACAACACGCATTGGGGTTTGGTCTGTCCTGCTGAGACGCCAGAAGGTCAAGCTTGTGGTCTGGTCAAGAATTTGTCGTTGATGTGCTACGTCAGTGTGGGTTCACCGTCCGAGCCACTGATCGAGTTTATGATCAATCGTGGTATGGAAGTTGTGGAGGAATACGAGCCGTTGAGATATCCACATGCCACCAAGATCTTTGTCAATGGTGTCTGGGTTGGTATTCACCAAGACCCTAAACATCTCGTTAGTCAAGTCTTGGATACGCGACGAAAGTCGTACCTGCAGTATGAAGTGTCCCTCGTCCGAGAAATCAGAGACCAGGAGTTCAAGATTTTCTCCGACGCTGGCCGAGTCATGAGACCAGTGTTTACCGTGCAGCAAGAAGATGATCCTGAAACCGGTATTGAAAAAGGCCATCTTGTTTTGACCAAGGAGTTGGTTAACAAGCTTGCCAAGGAACAAGCCGAACCACCGGAGGATCCAAGCGAGAAGATTGGCTGGGGAGGACTGATTC-CAGCTGGCGCTGTCGAGTATCTCGATGCTGAAA-----------------------------------------------------------------------------------------------------------------------------------------------------------------------GGCCAGACCCGTGAGCACGCTCTGCTCGCCTACACCCTCGGTGTCAAGCAGCTCATCGTCGCCATCAACAAGATGGACACTGCCAAGTGGGCTGAGGCTCGTTACCAGGAAATCATCAAGGAGACTTCCAACTTCATCAAGAAGGTCGGCTACAACCCCAAGACTGTTGCCTTCGTCCCCATCTCCGGCTTCAACGGTGACAACATGCTTGCCGCCTCCACCAACTGCCCCTGGTACAAGGGTTGGGAGAAGGAGACCAAGGCCGGCAAGTCCACTGGCAAGACCCTTCTCGAGGCCATTGACGCCATTGAGCCCCCCAAGCGTCCCACGGACAAGCCCCTCCGTCTTCCCCTCCAGGATGTCTACAAGATCGGTGGTATTGGAACAGTTCCCGTCGGCCGTATCGAGACTGGTATCCTCAAGCCCGGTATGGTCGTCACCTTCGCTCCCTCCAACGTCACCACTGAAGTCAAGTCCGTGGAGATGCACCACGAGCAGCTTAGCGA---GGGTGTTCCCGGTGACAACGTTGGTTTCAACGTGAAGAACGTTCCCGTCAAGGAAATCCGCCGTGGTAACGTTGCCGGTGACTCCAAGAACGACCCCCCCATGGGTGCCGCTTCTTTCGATGCCCAGGTCATCGTTCTCAACCACCCCGGTCAGGTCGGTGCTGGTTACGCCCCCGTCCTCGATTGCCACACTGCCCACATTGCTTGCAAGTTCTCTGAGCTCAAGGAGAAGATCGACAGACGTACCGGT-AAGTCTGTCGAGAACTCCCCCAAGTTCATCAAGTCTGGTGATGCCG

>EFCC2131Sungia_yongmunensis
TACTTGGATAACCGTGGTAATTCTAGAGCTAATACATGCTAAAAATCCCGACTTCGGAAGGGATGTATTTATTAGATTAAAAACCAATG-CCCTCT----GGGCTCTCTGGTGATTCATGATAACTTCTCGAATCGCATGGCCTTGTGCCGGCGATGGTTCATTCAAATTTCTTCCCTATCAACTTTCGATGTTTGGGTAGTGGCCAAACATGGTTGCAACGGGTAACGGAGGGTTAGGGCTCGACCCCGGAGAAGGAGCCTGAGAAACGGCTACTACATCCAAGGAAGGCAGCAGGCGCGCAAATTACCCAATCCCGATTCGGGGAGGTAGTGACAATAAATACCGATACAGGGCTCTTTTGGGTCTTGTAATTGGAATGAGTACAATTTAAATCCCTTAACGAGGAACAATTGGAGGGCAAGTCTGGTGCCAGCAGCCGCGGTAATTCCAGCTCCAATAGCGTATATTAAAGTTGTTGTGGTTAAAAAGCTCGTAGTTGAACCTTGGGCCTGGCTGGCCGGTCCGCCTCACCGCGTGT-ACTGGTCCGGCCGGGCCTTTCCCTCTGTGGAACCCCATGCCCTTCACTGGGCGTGGCGGGGAAACAGGACTTTTACTTTGAAAAAATTAGAGTGCTCCAGGCAGGCCTATGCTCGAATACATTAGCATGGAATAATGAAATAGGACGTGCGGTTCTATTTTGTTGGTTTCTAGGACCGCCGTAATGATTAATAGGGACAGTCGGGGGCATCAGTATTCAATTGTCAGAGGTGAAATTCTTGGATTTATTGAAGACTAACTACTGCGAAAGCATTTGCCAAGGATGTTTTCATTAATCAGGAACGAAAGTTAGGGGATCGAAGACGATCAGATACCGTCGTAGTCTTAACCATAAACTATGCCGACCGCCGGGGGACCACA-----CAAACTCTTCT--GTATTCTTGTACTTGTTGCCCCCCAAC-----AGGGGTAATTACTCTGAGTGAAATA----------------------ACAAAAATGAATCAAAACTTTCAACAACGGATCTCTTGGTTCTGGCATCGATGAAGAACGCAGCGAAATGCGATAAGTAATGTGAATTGCAGAATTCAGTGAATCATCGAATCTTTGAACGCACATTGCGCCCGCCAGTATTCTGGCGGGCATGCCTGTTCGAGCGTCATTTC--AACCCTCAAGCCTCCC--------------------------------------CGCTTGGTGTTGGGGAC-CGGCGGTCGCTCGCCTGCCTCGCG------------CAGCGCGAACGCCGCCG-CCCCCGAAATGAATTGGCGGTCTCGTC--GCGGCAGGATGCTTTTGGCGAGGCGCCTTCCGAGTTCCCTGGAACGGGACGCCATAGAGGGTGAGAGCCCCGTCTGGTTGGATGCCGAGCC-TCTGTAAAGCTCCTTCGACGAGTCGAGTAGTTTGGGAATGCTGCTCTAAATGGGAGGTATATGTCTTCTAAAGCTAAATATTGGCCAGAGACCGATAGCGCACAAGTAGAGTGATCGAAAGATGAAAAGCACTTTGAAAAGAGGGTTAAATAGTACGTGAAATTGTTGAAAGGGAAGCGCTCATGACCAGACTTGGGCC-CGGTGA-ATCATCCAGC-G--TTC--ACGCTGGTGCACTTTG-CCGG--GC-TCAGGCCAGCATCAGTTCG--CGCCGGGGGATAAAGGCTCTGGGAATGTGGC-TCCT--CCGGGAGTGTTATAGCCCTCTGCATAATACCCTGGGGCGGACTGAGGTCC-GCGC????????????????????????????????????????????????????????????????????????????????????????????????????????????????????????????????????????????????????????????????????????????????????????????????????????????????????????????????????????????????????????????????????????????????????????????????????????????????????????????????????????????????????????????????????????????????????????????????????????????????????????????????????????????????????????????????????????????????????????????????????????????????????????????????????????????????????????????????????????????????????????????????????????????????????????????????????????????????????????????????????????????????????????????????????????????????????????????????????????????????????????????????????????????????????GGCCAGACCCGTGAGCACGCTCTGCTCGCCTACACTCTGGGTGTCAAGCAGCTCATTGTCGCCATTAACAAGATGGACACCACCAAGTGGTCTGAGGCCCGTTACCAGGAAATCATCAAGGAGACTTCCAACTTCATCAAGAAGGTCGGCTACAACCCCAAGACTGTTGCTTTCGTCCCCATCTCCGGTTTCCACGGTGACAACATGCTTGCCGCCTCCTCCAACTGCCCCTGGTACAAGGGCTGGGAGAAGGAGACCAAGGCTGGCAAGTCCACTGGCAAGACTCTTCTCGAGGCCATTGATGCCATTGAGCCCCCCAAGCGTCCCCTCGACAAGCCTCTCCGTCTTCCCCTCCAGGATGTGTACAAGATTGGTGGTATTGGAACAGTCCCTGTCGGCCGTATCGAGACTGGTATCCTCAAGCCCGGTATGGTCGTTACCTTCGCTCCCTCCAACGTCACCACTGAAGTCAAGTCCGTGGAAATGCACCACGAGCAGCTTCAGGA---GGGTCAGCCCGGCGACAACGTTGGTTTCAACGTGAAGAACGTTTCCGTCAAGGAAATCCGCCGTGGAAACGTTGCCGGTGATTCCAAGAACGACCCTCCCCTGGGTGCCGCTTCTTTCGACGCCCAGGTCATCGTTCTCAACCACCCCGGTCAGGTCGGTGCTGGCTATGCTCCCGTCCTCGATTGCCACACTGCCCACATTGCCTGCAAGTTCTCTGAGATCAAGGAGAAGATTGACCGACGTACTGGT-AAGGCTGTCGAGACAGCCCCCAAGTTCATCAAGTCTGGTGACTCTG

>EFCC2135Sungia_yongmunensis
TACTTGGATAACCGTGGTAATTCTAGAGCTAATACATGCTAAAAATCCCGACTTCGGAAGGGATGTATTTATTAGATTAAAAACCAATG-CCCTCT----GGGCTCTCTGGTGATTCATGATAACTTCTCGAATCGCATGGCCTTGTGCCGGCGATGGTTCATTCAAATTTCTTCCCTATCAACTTTCGATGTTTGGGTAGTGGCCAAACATGGTTGCAACGGGTAACGGAGGGTTAGGGCTCGACCCCGGAGAAGGAGCCTGAGAAACGGCTACTACATCCAAGGAAGGCAGCAGGCGCGCAAATTACCCAATCCCGATTCGGGGAGGTAGTGACAATAAATACCGATACAGGGCTCTTTTGGGTCTTGTAATTGGAATGAGTACAATTTAAATCCCTTAACGAGGAACAATTGGAGGGCAAGTCTGGTGCCAGCAGCCGCGGTAATTCCAGCTCCAATAGCGTATATTAAAGTTGTTGTGGTTAAAAAGCTCGTAGTTGAACCTTGGGCCTGGCTGGCCGGTCCGCCTCACCGCGTGT-ACTGGTCCGGCCGGGCCTTTCCCTCTGTGGAACCCCATGCCCTTCACTGGGCGTGGCGGGGAAACAGGACTTTTACTTTGAAAAAATTAGAGTGCTCCAGGCAGGCCTATGCTCGAATACATTAGCATGGAATAATGAAATAGGACGTGCGGTTCTATTTTGTTGGTTTCTAGGACCGCCGTAATGATTAATAGGGACAGTCGGGGGCATCAGTATTCAATTGTCAGAGGTGAAATTCTTGGATTTATTGAAGACTAACTACTGCGAAAGCATTTGCCAAGGATGTTTTCATTAATCAGGAACGAAAGTTAGGGGATCGAAGACGATCAGATACCGTCGTAGTCTTAACCATAAACTATGCCGA????????????????????????????????????????????????????????????????????????????????????????????????????????????????????????????????????????????????????????????????????????????????????????????????????????????????????????????????????????????????????????????????????????????????????????????????????????????????????????????????????????????????????????????????????????????????????????????????????????????????????????????????????????????????????????????????AGGATGCTTTTGGCGAGGCGCCTTCCGAGTTCCCTGGAACGGGACGCCATAGAGGGTGAGAGCCCCGTCTGGTTGGATGCCGAGCC-TCTGTAAAGCTCCTTCGACGAGTCGAGTAGTTTGGGAATGCTGCTCTAAATGGGAGGTATATGTCTTCTAAAGCTAAATATTGGCCAGAGACCGATAGCGCACAAGTAGAGTGATCGAAAGATGAAAAGCACTTTGAAAAGAGGGTTAAATAGTACGTGAAATTGTTGAAAGGGAAGCGCTCATGACCAGACTTGGGCC-CGGTGA-ATCATCCAGC-G--TTC--ACGCTGGTGCACTTTG-CCGG--GC-TCAGGCCAGCATCAGTTCG--CGCCGGGGGATAAAGGCTCTGGGAATGTGGC-TCCT--CCGGGAGT-TTATAGCCCTCTGCATAATACCCTGGGGCGGACTGAGGTCC-GCGC????????????????????????????????????????????????????????????????????????????????????????????????????????????????????????????????????????????????????????????????????????????????????????????????????????????????????????????????????????????????????????????????????????????????????????????????????????????????????????????????????????????????????????????????????????????????????????????????????????????????????????????????????????????????????????????????????????????????????????????????????????????????????????????????????????????????????????????????????????????????????????????????????????????????????????????????????????????????????????????????????????????????????????????????????????????????????????????????????????????????????????????????????????????????????GGCCAGACCCGTGAGCACGCTCTGCTCGCCTACACTCTGGGTGTCAAGCAGCTCATTGTCGCCATTAACAAGATGGACACCACCAAGTGGTCTGAGGCCCGTTACCAGGAAATCATCAAGGAGACTTCCAACTTCATCAAGAAGGTCGGCTACAACCCCAAGACTGTTGCTTTCGTCCCCATCTCCGGTTTCCACGGTGACAACATGCTTGCCGCCTCCTCCAACTGCCCCTGGTACAAGGGCTGGGAGAAGGAGACCAAGGCTGGCAAGTCCACTGGCAAGACTCTTCTCGAGGCCATTGATGCCATTGAGCCCCCCAAGCGTCCCCTCGACAAGCCTCTCCGTCTTCCCCTCCAGGATGTGTACAAGATTGGTGGTATTGGAACAGTCCCTGTCGGCCGTATCGAGACTGGTATCCTCAAGCCCGGTATGGTCGTTACCTTCGCTCCCTCCAACGTCACCACTGAAGTCAAGTCCGTGGAAATGCACCACGAGCAGCTTCAGGA---GGGTCAGCCCGGCGACAACGTTGGTTTCAACGTGAAGAACGTTTCCGTCAAGGAAATCCGCCGTGGAAACGTTGCCGGTGATTCCAAGAACGACCCTCCCCTGGGTGCCGCTTCTTTCGACGCCCAGGTCATCGTTCTCAACCACCCCGGTCAGGTCGGTGCTGGCTATGCTCCCGTCCTCGATTGCCACACTGCCCACATTGCCTGCAAGTTCTCTGAGATCAAGGAGAAGATTGACCGACGTACTGGT-AAGGCTGTCGAGACAGCCCCCAAGTTCATCAAGTCTGGTGACTCTG

>EFCC6279Shimizuomyces_paradoxus
TACTTGGATAACCGTGGTAATTCTAGAGCTAATACATGCTGGGAATCCCGACTCCGGAAGGGATGTATTTATTAGACCAAAAGCCAATG-CCCCCCCCCGGGGCTCGCTGGTGATTCACAATAACTTCTCGAATCGCAGGGCCTTGCGCCGGCGATGGTTCATTCAAATTTCTTCCCTATCAACTTTCGACGTTTGGGTAGTGGCCAAACATGGTGGCAACGGGTAACGGAGGGTTAGGGCTCGACCCCGGAGAAGGAGCCTGAGAAACGGCTACTACATCCAAGGAAGGCAGCAGGCGCGCAAATTACCCAATCCCGACCCGGGGAGGTAGTGACAATAAATACCGATACAGGGCTCTTTTGGGTCTTGTAATTGGAATGAGTACAATTTAAATCCCTTAGCGAGGAACAATTGGAGGGCAAGTCTGGTGCCAGCAGCCGCGGTAATTCCAGCTCCAATAGCGTATATTAAAGTTGTTGTGGTTAAAAAGCTCGTAGTTGAACCTTGGGCCTGGCTGGCCGGTCCGCCTCACCGCGTGC-ACTGGTCCGGCCGGGCCTTTCCCCCTGTGGAACCCCATGCCCTTCGCTGGGTGCGGCGGGGAAACAGGACGTTTACTTTGAAAAAATTAGAGTGCTTCAGGCAGGCCTATGCTCGGATACATTAGCATGGAATAATGAAATAGGATGTGCGGTTCTATTTTGTTGGTTTCTGGGACCGCCGTAATGATCGATAGGGACAGTCGGGGGCGTCAGTATTCAGTTGTCAGAGGTGAAATTCTTGGATTTACTGAAGACTAACCACTGCGAAAGCATTCGCCAGGGATGTTTTCATTAATCAGGAACGAAAGTTAGGGGATCGAAGACGATCAGATACCGTCGTAGTCTTAACCATAAACTATGCCGACCGCCGGGGGGCCC-------GGAACTCTTCT--GTGA--------------------------------AAATGTTTTCTTAGCGATCGA-------------------GTG--GGGAATGAATCAAAACTTTCAACAACGGATCTCTTGGCTCCGGCATCGATGAAGAACGCAGCGAAATGCGATAAGTAGTGTGAATTGCAGAACTCAGTGAACCATCGAATCTTTGAACGCACATTGCGCCCGCCAGCACTCTGGCGGGCATGCCTGTTCGAGCGTCGTTTTCAACCCCTCAGGCGCCTCCCCC---------CCCCC-------CGGGGGGGCGGCGGGCCTGGTGTTGGGGAC-CGGCCCC------------------------------------CCCGCGGCCG-CCCCCGAAATGGATCGGCGGCCTCGCCC-GCGGCAGGATGCTTTTGGCGAGGCGCCCTCCGAGTTCCCTGGAACGGGACGCCGCAGAGGGTGAGAGCCCCGTACGGTCGGACGCCGAGCC-TCTGTAAAGCTCCCTCGACGAGTCGAGTAGTTTGGGAATGCTGCTCC-AATGGGAGGTATATGTCTTCTAAAGCTAAATACCGGCCGGAGA-CGATAGCGCACAAGTAGAGTGATCGAAAGATGAAAAGCACTTTGAAAAGAGGGTTAAACAGTACGTGAAATTGTTGAAAGGGAAGCGCTCGCGACCAGACCTGGGCG-CGGCGG-ATCATCCGGC-GC-TCC--CCGCCGGTGCGCTCCG-CCGC-GGT-CCAGGCCAGCATCAGCCCGTCCCCCGGGGGACAAAGGCCCTGGGAACGTGGC-TCCT--CCGGGAGTGTTACAGCCCATCGCGCAATGCCCTGGGGCGGGCTGAGGCAC-GCGCTTGGTAGAGACGGTAAGCTGGCTAAGCCACGTCAGTTGCACAACACACATTGGGGATTGGTCTGCCCAGCCGAGACACCCGAAGGTCAAGCTTGCGGTCTAGTCAAAAACTTGTCGTTGATGTGTTATGTTAGTGTGGGTTCACCCTCGGAACCTTTGATCGAGTTCATGATCAACAGAGGCATGGAAGTTGTTGAAGAGTACGAGCCGCTGAGATATCCTCATGCAACCAAGATTTTCGTCAACGGCGTTTGGGTAGGTATTCATCAGGATCCTAAACACCTCGTTAGTCAGGTTTTGGACACGCGGCGAAAGTCTTATCTTCAATTTGAAGTGTCTCTTGTCCGGGAAATCCGGGATCAGGAGTTCAAGATTTTCTCTGATGCTGGTCGAGTCATGAGACCGGTTTTCACTGTACAACAGGAAGACGACTCCGAGACAGGCATTGCAAAGGGCCACTTGGTTCTGTCAAAGGAGTTGGTCAACAAGCTTGCCAAGGAACAAGCCGAGCCTCCTGAAAACCCGAGCGAAAAGATTGGTTGGGAAGGCTTGATCC-GAGCAGGCGCAGTTGAGTATCTGGATGCTGAAGAAGAAGAGACGTCGATGATCTGTATGACGCCTGAAGATCTTGAGCTGTATCGTCTTCAGAAAGCCGGTGTTGCCCTCGACGATGACAACAATGACGACCTGAATCGACGTCTGAAAACTAAGACCAA-CCCTACGACTCACATGTA-CACACACTGCGAAATTCACCGGTCAGACCCGTGAGCACGCTTTGCTCGCCTACACCCTGGGTGTCAAGCAGCTCATCGTCGCCATCAACAAAATGGACACCACCAAGTGGTCTGAGGCCCGTTACCAAGAAATCATCAAGGAGACTTCCAACTTCATCAAGAAGGTCGGCTACAACCCCAAGTCTGTTGCCTTCGTCCCCATCTCTGGTTTCAACGGCGACAACATGTTGGCTGCCTCTTCCAACTGCCCCTGGTACAAGGGCTGGGAGAAGGAGACTAAGGCTGGCAAATCCACCGGCAAGACCCTCCTTGAGGCCATTGACTCCATCGAGCCCCCCAAGCGTCCCACCGACAAGCCCCTCCGTCTCCCCTNNNNNNNNNNNNNNNNNNNNNNNNNNNNNNNNNNNNNNNNNNNNNNNNNNNNNNNNNNNGGTATCCTCAAGCCCGGTATGGTCGTTACCTTCGCTCCCTCCAACGTCACCACTGAAGTCAAGTCCGTTGAGATGCACCACGAGCAGCTCACTGA---GGGCCAGCCCGGTGACAACGTTGGTTTCAACGTGAAGAACGTCTCCGTCAAGGATATCCGCCGTGGCAACGTTGCCGGTGACTCCAAGAACGACCCCCCTCAGGGTGCCGCTTCTTTCGATGCCCAGGTTATCGTTCTCAACCACCCCGGCCAGGTCGGTGCTGGTTACGCCCCCGTCCTCGACTGCCACACCGCCCACATTGCTTGCAAGTTCTCTGAGATCAAGGAGAAGATTGACCGCCGTACCGGT-AAGGCTGTCGAATCTGCCCCCAAGTTCATCAAGTCCGGTGACTCCG

>EFCC6564Shimizuomyces_paradoxus
TACTTGGATAACCGTGGTAATTCTAGAGCTAATACATGCTGGGAATCCCGACTCCGGAAGGGATGTATTTATTAGACCAAAAGCCAATG-CCCCCCCCCGGGGCTCGCTGGTGATTCACAATAACTTCTCGAATCGCAGGGCCTTGCGCCGGCGATGGTTCATTCAAATTTCTTCCCTATCAACTTTCGACGTTTGGGTAGTGGCCAAACATGGTGGCAACGGGTAACGGAGGGTTAGGGCTCGACCCCGGAGAAGGAGCCTGAGAAACGGCTACTACATCCAAGGAAGGCAGCAGGCGCGCAAATTACCCAATCCCGACCCGGGGAGGTAGTGACAATAAATACCGATACAGGGCTCTTTTGGGTCTTGTAATTGGAATGAGTACAATTTAAATCCCTTAGCGAGGAACAATTGGAGGGCAAGTCTGGTGCCAGCAGCCGCGGTAATTCCAGCTCCAATAGCGTATATTAAAGTTGTTGTGGTTAAAAAGCTCGTAGTTGAACCTTGGGCCTGGCTGGCCGGTCCGCCTCACCGCGTGC-ACTGGTCCGGCCGGGCCTTTCCCCCTGTGGAACCCCATGCCCTTCGCTGGGTGCGGCGGGGAAACAGGACGTTTACTTTGAAAAAATTAGAGTGCTTCAGGCAGGCCTATGCTCGGATACATTAGCATGGAATAATGAAATAGGATGTGCGGTTCTATTTTGTTGGTTTCTGGGACCGCCGTAATGATCGATAGGGACAGTCGGGGGCGTCAGTATTCAGTTGTCAGAGGTGAAATTCTTGGATTTACTGAAGACTAACCACTGCGAAAGCATTCGCCAGGGATGTTTTCATTAATCAGGAACGAAAGTTAGGGGATCGAAGACGATCAGATACCGTCGTAGTCTTAACCATAAACTATGCCGA????????????????????????????????????????????????????????????????????????????????????????????????????????????????????????????????????????????????????????????????????????????????????????????????????????????????????????????????????????????????????????????????????????????????????????????????????????????????????????????????????????????????????????????????????????????????????????????????????????????????????????????????????????????????????????????????AGGATGCTTTTGGCGAGGCGCCCTCCGAGTTCCCTGGAACGGGACGCCGCAGAGGGTGAGAGCCCCGTACGGTCGGACGCCGAGCC-TCTGTAAAGCTCCCTCGACGAGTCGAGTAGTTTGGGAATGCTGCTCC-AATGGGAGGTATATGTCTTCTAAAGCTAAATACCGGCCGGAGA-CGATAGCGCACAAGTAGAGTGATCGAAAGATGAAAAGCACTTTGAAAAGAGGGTTAAACAGTACGTGAAATTGTTGAAAGGGAAGCGCTCGCGACCAGACCTGGGCG-CGGCGG-ATCATCCGGC-GC-TCC--CCGCCGGTGCGCTCCG-CCGC-GGT-CCAGGCCAGCATCAGCCCGTCCCCCGGGGGACAAAGGCCCTGGGAACGTGGC-TCCT--CCGGGAGTGTTACAGCCCATCGCGCAATGCCCTGGGGCGGGCTGAGGCAC-GCGCTTGGTAGAGACGGTAAGCTGGCTAAGCCACGTCAGTTGCACAACACACATTGGGGATTGGTCTGCCCAGCCGAGACACCCGAAGGTCAAGCTTGCGGTCTAGTCAAAAACTTGTCGTTGATGTGTTATGTTAGTGTGGGTTCACCCTCGGAACCTTTGATCGAGTTCATGATCAACAGAGGCATGGAAGTTGTTGAAGAGTACGAGCCGCTGAGATATCCTCATGCAACCAAGATTTTCGTCAACGGCGTTTGGGTAGGTATTCATCAGGATCCTAAACACCTCGTTAGTCAGGTTTTGGACACGCGGCGAAAGTCTTATCTTCAATTTGAAGTGTCTCTTGTCCGGGAAATCCGGGATCAGGAGTTCAAGATTTTCTCTGATGCTGGTCGAGTCATGAGACCGGTTTTCACTGTACAACAGGAAGACGACTCCGAGACAGGCATTGCAAAGGGCCACTTGGTTCTGTCAAAGGAGTTGGTCAACAAGCTTGCCAAGGAACAAGCCGAGCCTCCTGAAAACCCGAGCGAAAAGATTGGTTGGGAAGGCTTGATCC-GAGCAGGCGCAGTTGAGTATCTGGATGCTGAAGAAGAAGAGACGTCGATGATCTGTATGACGCCTGAAGATCTTGAGCTGTATCGTCTTCAGAAAGCCGGTGTTGCCCTCGACGATGACAACAATGACGACCTGAATCGACGTCTGAAAACTAAGACCAA-CCCTACGACTCACATGTA-CACACACTGCGAAATTCACCGGTCAGACCCGTGAGCACGCTTTGCTCGCCTACACCCTGGGTGTCAAGCAGCTCATCGTCGCCATCAACAAAATGGACACCACCAAGTGGTCTGAGGCCCGTTACCAAGAAATCATCAAGGAGACTTCCAACTTCATCAAGAAGGTCGGCTACAACCCCAAGTCTGTTGCCTTCGTCCCCATCTCTGGTTTCAACGGCGACAACATGTTGGCTGCCTCTTCCAACTGCCCCTGGTACAAGGGCTGGGAGAAGGAGACTAAGGCTGGCAAATCCACCGGCAAGACCCTCCTTGAGGCCATTGACTCCATCGAGCCCCCCAAGCGTCCCACCGACAAGCCCCTCCGTCTCNNNNNNNNNNNNNNNNNNNNNNNNNNNNNNNNNNNNNNNNNNNNNNNNNNNNNNNNNNNNNNNNNNNNNNTCAAGCCCGGTATGGTCGTTACCTTCGCTCCCTCCAACGTCACCACTGAAGTCAAGTCCGTTGAGATGCACCACGAGCAGCTCACTGA---GGGCCAGCCCGGTGACAACGTTGGTTTCAACGTGAAGAACGTCTCCGTCAAGGATATCCGCCGTGGCAACGTTGCCGGTGACTCCAAGAACGACCCCCCTCAGGGTGCCGCTTCTTTCGATGCCCAGGTTATCGTTCTCAACCACCCCGGCCAGGTCGGTGCTGGTTACGCCCCCGTCCTCGACTGCCACACCGCCCACATTGCTTGCAAGTTCTCTGAGATCAAGGAGAAGATTGACCGCCGTACCGGT-AAGGCTGTCGAATCTGCCCCCAAGTTCATCAAGTCCGGTGACTCCG

>EFCC6863Nigelia_martialis
?????????????????????????????????????????????????????????????????????????????????????????????????????????????????????????????????????????????????????????????????????????????????????????????????????????????????????????????????????????????????????????????????????????????????????????????????????????????????????????????????????????????????????????????????????????????????????????????????????????????????????????????????????????????????????????????????????????????????????????????????????????????????????????????????????????????????????????????????????????????????????????????????????????????????????????????????????????????????????????????????????????????????????????????????????????????????????????????????????????????????????????????????????????????????????????????????????????????????????????????????????????????????????????????????????????????????????????????????????????????????????????????????????????????????????????????????????????????????????????????????????????????????????????????????????????????????????????????????????????????????????????????????????????????????????????????????????????????????????????????????????????????????????????????????????????????????????????????????????????????????????????????????????????????????????????????????????????????????????????????????????????????????????????????????????????????????????????????????????????AGGATGCTTTTGGCGAGGCGCCTTCCGAGTTCCCTGGAACGGGACGCCACAGAGGGTGAGAGCCCCGTCTGGTCGGCCGCCGAGCC-TCTGTAAAGCTCCTTCGACGAGTCGAGTAGTTTGGGAATGCTGCTCTAAATGGGAGGTATATGTCTTCTAAAGCTAAATACCGGCCAGAGACCGATAGCGCACAAGTAGAGTGATCGAAAGATGAAAAGCACTTTGAAAAGAGGGTTAAACAGTACGTGAAATTGTTGAAAGGGAAGCGCTCACGACCAGACTTGGCCG-CGGCGA-ATCACCCGGC-G--TTC--TCGCCGGTGCACTTCG-CCGG--GG-CCAGGCCAGCATCGGTTCG--CGCCGGGGGACAAAGGCTTCGGGAATGTGGC-TCCC--CAGGGAGTGTTATAGCCCGCTGCGCAATGCCCCGGCGCGGACCGAGGTTC-GCGC????????????????????????????????????????????????????????????????????????????????????????????????????????????????????????????????????????????????????????????????????????????????????????????????????????????????????????????????????????????????????????????????????????????????????????????????????????????????????????????????????????????????????????????????????????????????????????????????????????????????????????????????????????????????????????????????????????????????????????????????????????????????????????????????????????????????????????????????????????????????????????????????????????????????????????????????????????????????????????????????????????????????????????????????????????????????????????????????????????????????????????????????????????????????????GGCCAGACCCGTGAGCACGCTCTGCTTGCCTACACCCTCGGTGTCAAGCAGCTCATCGTCGCCATCAACAAGATGGACACCACCAAGTGGTCCGAGGCTCGTTACCAGGAAATCATCAAGGAGACGTCCAACTTCATCAAGAAGGTCGGCTACAACCCCAAGACCGTTGCCTTCGTCCCCATCTCGGGCTTCAACGGCGACAACATGCTCCAGGCCTCCACCAACTGCCCCTGGTACAAGGGCTGGGAGAAGGAGACCAAGGCCGGCAAGTCTTCCGGCAAGACCCTTCTCGAGGCCATTGACGCCATCGAGCCCCCCAAGCGTCCCACCGACAAGCCCCTCCGTCTTCCCCTCCAGGATGTGTACAAGATTGGCGGTATTGGAACTGTTCCCGTCGGCCGTATCGAGACTGGTATCCTCAAGCCCGGTATGGTCGTTACCTTTGCTCCCTCCAACGTCACCACTGAAGTCAAGTCGGTGGAGATGCACCACGAGCAGCTCTCCGA---GGGTGTTCCCGGAGACAACGTTGGATTCAACGTGAAGAACGTCTCCGTCAAGGAAATCCGCCGTGGAAACGTTGCTGGAGACTCCAAGAACGACCCCCCCATGGGTGCCGCTTCTTTCGACGCCCAGGTCATTGTTCTCAACCACCCCGGTCAGGTCGGCGCCGGCTACGCCCCCGTCCTCGATTGCCACACCGCCCACATCGCCTGCAAGTTCTCCGAGATCAAGGAGAAGATTGACCGACGTACCGGC-AAGGCCGTCGAGACTGCGCCCAAGTTCATCAAGTCTGGTGACTCGG

>E_sasae_HHeteroepichloe_sasae
?????????????????????????????????????????????????????????????????????????????????????????????????????????????????????????????????????????????????????????????????????????????????????????????????????????????????????????????????????????????????????????????????????????????????????????????????????????????????????????????????????????????????????????????????????????????????????????????????????????????????????????????????????????????????????????????????????????????????????????????????????????????????????????????????????????????????????????????????????????????????????????????????????????????????????????????????????????????????????????????????????????????????????????????????????????????????????????????????????????????????????????????????????????????????????????????????????????????????????????????????????????????????????????????????????????????????????????????????????????????????????????????????????????CCGCCCGGGGACCC-------CGAACT-CTGT--ATTTAGTAA---------------------------CGCGTTTGTCTGAGTGGAATC-------------------GTA--ACAAATGAATCAAAACTTTCAACAACGGATCTCTTGGTTCTGGCATCGATGAAGAACGCAGCGAAATGCGATAAGTAATGTGAATTGCAGAATTCAGCGAATCATCGAATCTTTGAACGCACATTGCGCCCGCCAGTATTCTGGCGGGCATGCCTGTCCGAGCGTCATTTC--AACCCTCAAGGGCCCCCCCCT---------CACCC-------------GGGGGGCCCTCGGTGTTGGGGCT-CGGC---------------------------------------CCGCCGGCCGCCCCCCGAAATAGATCGGCGGCCCCGCC--GCAGC???????????????????????????????????????????????????????????????????????????????????????????????????????????????????????????????????????????????????????????????????????????????????????????????????????????????????????????????????????????????????????????????????????????????????????????????????????????????????????????????????????????????????????????????????????????????????????????????????????????????????????????????????????????????????????????????????????????????????????????????????????????????????????????????????????????????????????????????????????????????????????????????????????????????????????????????????????????????????????????????????????????????????????????????????????????????????????????????????????????????????????????????????????????????????????????????????????????????????????????????????????????????????????????????????????????????????????????????????????????????????????????????????????????????????????????????????????????????????????????????????????????????????????????????????????????????????????????????????????????????????????????????????????????????????????????????????????????????????????????????????????????????????????????????????????????????????????????????????????????????????????????????????????????????????????????????????????????????????????????????????????????????????????????????????????????????????????????????????????????????????????????????????????????????????????????????????????????????????????????????????????????????????????????????????????????????????????????????????????????????????????????????????????????????????????????????????????????????????????????????????????????????????????????????????????????????????????????????????????????????????????????????????????????????????????????????????????????????????????????????????????????????????????????????????????????????????????????????????????????????????????????????????????????????????????????????????????????????????????????????????????????????????????????????????????????????????????????????????????????????????????????????

>E_sasae_NHeteroepichloe_sasae
?????????????????????????????????????????????????????????????????????????????????????????????????????????????????????????????????????????????????????????????????????????????????????????????????????????????????????????????????????????????????????????????????????????????????????????????????????????????????????????????????????????????????????????????????????????????????????????????????????????????????????????????????????????????????????????????????????????????????????????????????????????????????????????????????????????????????????????????????????????????????????????????????????????????????????????????????????????????????????????????????????????????????????????????????????????????????????????????????????????????????????????????????????????????????????????????????????????????????????????????????????????????????????????????????????????????????????????????????????????????????????????????????????????CCGCCCGGGGACCC-------CGAACT-CTGT--ATTTAGTAA---------------------------CGCGTTTGTCTGAGTGGAATC-------------------GTA--ACAAATGAATCAAAACTTTCAACAACGGATCTCTTGGTTCTGGCATCGATGAAGAACGCAGCGAAATGCGATAAGTAATGTGAATTGCAGAATTCAGCGAATCATCGAATCTTTGAACGCACATTGCGCCCGCCAGTATTCTGGCGGGCATGCCTGTCCGAGCGTCATTTC--AACCCTCAAGGGCCCCCCCCT---------CACCC-------------GGGGGGCCCTCGGTGTTGGGGCT-CGGC---------------------------------------CCGCCGGCCG-CCCCCGAAATAGATCGGCGGCCCCGCC--GCAGC???????????????????????????????????????????????????????????????????????????????????????????????????????????????????????????????????????????????????????????????????????????????????????????????????????????????????????????????????????????????????????????????????????????????????????????????????????????????????????????????????????????????????????????????????????????????????????????????????????????????????????????????????????????????????????????????????????????????????????????????????????????????????????????????????????????????????????????????????????????????????????????????????????????????????????????????????????????????????????????????????????????????????????????????????????????????????????????????????????????????????????????????????????????????????????????????????????????????????????????????????????????????????????????????????????????????????????????????????????????????????????????????????????????????????????????????????????????????????????????????????????????????????????????????????????????????????????????????????????????????????????????????????????????????????????????????????????????????????????????????????????????????????????????????????????????????????????????????????????????????????????????????????????????????????????????????????????????????????????????????????????????????????????????????????????????????????????????????????????????????????????????????????????????????????????????????????????????????????????????????????????????????????????????????????????????????????????????????????????????????????????????????????????????????????????????????????????????????????????????????????????????????????????????????????????????????????????????????????????????????????????????????????????????????????????????????????????????????????????????????????????????????????????????????????????????????????????????????????????????????????????????????????????????????????????????????????????????????????????????????????????????????????????????????????????????????????????????????????????????????????????????????

>Eph_oryzaeEphelis_japonica
?????????????????????????????????????????????????????????????????????????????????????????????????????????????????????????????????????????????????????????????????????????????????????????????????????????????????????????????????????????????????????????????????????????????????????????????????????????????????????????????????????????????????????????????????????????????????????????????????????????????????????????????????????????????????????????????????????????????????????????????????????????????????????????????????????????????????????????????????????????????????????????????????????????????????????????????????????????????????????????????????????????????????????????????????????????????????????????????????????????????????????????????????????????????????????????????????????????????????????????????????????????????????????????????????????????????????????????????????????????????????????????????????????????CCGTCGGAGGACC--------TGAACTCTTCT--GTATTCTGC---------------------------AACGTATGTCTGAGTGATTTG------------------TACA--TTAAACGAATCAAAACTTTCAACAACGGATCTCTTGGTTCTGGCATCGATGAAGAACGCAGCGAAATGCGATAAGTAATGTGAATTGCAGAATTCAGTGAATCATCGAATCTTTGAACGCACATTGCGCCCGCCAGTATTCTGGCGGGCATGCCTGTTCGAGCGTCATTTC--AACCCTCAGTGCCCCCT---------------------------------TCAGGGCCTGGTGTTGGGGGT-CGGCCGTCCGCCGTCTGC--------------GCCCGCGCAGGCGGCTGGCCG-CCCCCGAAATGGATCGGCGGCCCCGTC--GCAGC???????????????????????????????????????????????????????????????????????????????????????????????????????????????????????????????????????????????????????????????????????????????????????????????????????????????????????????????????????????????????????????????????????????????????????????????????????????????????????????????????????????????????????????????????????????????????????????????????????????????????????????????????????????????????????????????????????????????????????????????????????????????????????????????????????????????????????????????????????????????????????????????????????????????????????????????????????????????????????????????????????????????????????????????????????????????????????????????????????????????????????????????????????????????????????????????????????????????????????????????????????????????????????????????????????????????????????????????????????????????????????????????????????????????????????????????????????????????????????????????????????????????????????????????????????????????????????????????????????????????????????????????????????????????????????????????????????????????????????????????????????????????????????????????????????????????????????????????????????????????????????????????????????????????????????????????????????????????????????????????????????????????????????????????????????????????????????????????????????????????????????????????????????????????????????????????????????????????????????????????????????????????????????????????????????????????????????????????????????????????????????????????????????????????????????????????????????????????????????????????????????????????????????????????????????????????????????????????????????????????????????????????????????????????????????????????????????????????????????????????????????????????????????????????????????????????????????????????????????????????????????????????????????????????????????????????????????????????????????????????????????????????????????????????????????????????????????????????????????????????????????????????

>FMR11134Collarina_aurantiaca
?????????????????????????????????????????????????????????????????????????????????????????????????????????????????????????????????????????????????????????????????????????????????????????????????????????????????????????????????????????????????????????????????????????????????????????????????????????????????????????????????????????????????????????????????????????????????????????????????????????????????????????????????????????????????????????????????????????????????????????????????????????????????????????????????????????????????????????????????????????????????????????????????????????????????????????????????????????????????????????????????????????????????????????????????????????????????????????????????????????????????????????????????????????????????????????????????????????????????????????????????????????????????????????????????????????????????????????????????????????????????????????????????????????CCGCCGGGGGCCC--------GAAACTCTTGT--TTTGTCAGTG--------------------------GTATTTTCTCTGAGTGGC---------------------ATAA--GCAAATAAATTAAAACTTTCAACAACGGATCTCTTGGTTCTGGCATCGATGAAGAACGCAGCGAAATGCGATAAGTAATGTGAATTGCAGAATTCAGTGAATCATCGAATCTTTGAACGCACATTGCGCCCGCCAGTACTCTGGCGGGCATGCCTGTTCGAGCGTCATTTC--AACCCTCGGGCCCCGCATTC----------------------------GTGCGGGCCCCGGCGTTGGGGAC-CGGCCTCCGCAT-------------------------------CGGACGGCCG-CCCCCGAAACCCAGTGGCGGTCCCGCC--GCGGCAGGATGCTTTTGGCGCGGCGCCTTCCGAGTGCCCTGGAACGGGACGCCATAGAGGGTGAGAGCCCCGTCTGGTTGGATGCCTAGCC-TCTGTAAAGCTCCTTCGACGAGTCGAGTAGTTTGGGAATGCTGCTCAAAATGGGAGGTATATGTCTTCTAAAGCTAAATATTGGCCAGAGACCGATAGCGCACAAGTAGAGTGATCGAAAGATGAAAAGCACTTTGAAAAGAGGGTTAAATAGTACGTGAAATTGTTGAAAGGGAAGCGCTTGTGACCAGACTTGGGCT-TGGTGA-ATCATCCGGC-G--TTC--TCGCCGGTGCACTTTG-CCT---GT-CCAGGCCAGCATCAGTTCG--CTCCGGGGGATAAAGGCGTGGGGAATGTGGC-TCCT--CCGGGAGTGTTATAGCCCCGCGTGTAATACCCTGTGGCGGACTGAGGTTC-GCGC??????????????????????????????????????????????????????????????????????????????????????????????????????????????????????????????????????????????????????????????????????????????????????????????????????????????????????????????????????????????????????????????????????????????????????????????????????????????????????????????????????????????????????????????????????????????????????????????????????????????????????????????????????????????????????????????????????????????????????????????????????????????????????????????????????????????????????????????????????????????????????????????????????????????????????????????????????????????????????????????????????????????????????????????????????????????????????????????????????????????????????????????????????????????????????????????????????????????????????????????????????????????????????????????????????????????????????????????????????????????????????????????????????????????????????????????????????????????????????????????????????????????????????????????????????????????????????????????????????????????????????????????????????????????????????????????????????????????????????????????????????????????????????????????????????????????????????????????????????????????????????????????????????????????????????????????????????????????????????????????????????????????????????????????????????????????????????????????????????????????????????????????????????????????????????????????????????????????????????????????????????????????????????????????????????????????????????????????????????????????????????????????????????????????????????????

>FMR11784Collarina_aurantiaca
?????????????????????????????????????????????????????????????????????????????????????????????????????????????????????????????????????????????????????????????????????????????????????????????????????????????????????????????????????????????????????????????????????????????????????????????????????????????????????????????????????????????????????????????????????????????????????????????????????????????????????????????????????????????????????????????????????????????????????????????????????????????????????????????????????????????????????????????????????????????????????????????????????????????????????????????????????????????????????????????????????????????????????????????????????????????????????????????????????????????????????????????????????????????????????????????????????????????????????????????????????????????????????????????????????????????????????????????????????????????????????????????????????????CCGCCGGGGGCCC--------GAAACTCTTGT--TTTGTCAGTG--------------------------GAATTTTCTCTGAGTGGC---------------------ATAA--GCAAATAAATTAAAACTTTCAACAACGGATCTCTTGGTTCTGGCATCGATGAAGAACGCAGCGAAATGCGATAAGTAATGTGAATTGCAGAATTCAGTGAATCATCGAATCTTTGAACGCACATTGCGCCCGCCAGTATTCTGGCGGGCATGCCTGTTCGAGCGTCATTTC--AACCCTCGGGCCCCGCATTC----------------------------GTGCGGGCTCCGGCGTTGGGGAC-CGGCCTCCGCAT-------------------------------CGGACGGCCG-CCCCCGAAACCCAGTGGCGGTCCCGCC--GCGGCAGGATGCTTTTGGCGCGGCGCCTTCCGAGTGCCCTGGAACGGGACGCCATAGAGGGTGAGAGCCCCGTCTGGTTGGATGCCTAGCC-TCTGTAAAGCTCCTTCGACGAGTCGAGTAGTTTGGGAATGCTGCTCAAAATGGGAGGTATATGTCTTCTAAAGCTAAATATTGGCCAGAGACCGATAGCGCACAAGTAGAGTGATCGAAAGATGAAAAGCACTTTGAAAAGAGGGTTAAATAGTACGTGAAATTGTTGAAAGGGAAGCGCTTGTGACCAGACTTGGGCT-TGGTGA-ATCATCCGGC-G--TTC--TCGCCGGTGCACTTTG-CCT---GT-CCAGGCCAGCATCAGTTCG--CTCCGGGGGATAAAGGCGTGGGGAATGTGGC-TCCT--CCGGGAGTGTTATAGCCCCGCGTGTAATACCCTGTGGCGGACTGAGGTTC-GCGC??????????????????????????????????????????????????????????????????????????????????????????????????????????????????????????????????????????????????????????????????????????????????????????????????????????????????????????????????????????????????????????????????????????????????????????????????????????????????????????????????????????????????????????????????????????????????????????????????????????????????????????????????????????????????????????????????????????????????????????????????????????????????????????????????????????????????????????????????????????????????????????????????????????????????????????????????????????????????????????????????????????????????????????????????????????????????????????????????????????????????????????????????????????????????????????????????????????????????????????????????????????????????????????????????????????????????????????????????????????????????????????????????????????????????????????????????????????????????????????????????????????????????????????????????????????????????????????????????????????????????????????????????????????????????????????????????????????????????????????????????????????????????????????????????????????????????????????????????????????????????????????????????????????????????????????????????????????????????????????????????????????????????????????????????????????????????????????????????????????????????????????????????????????????????????????????????????????????????????????????????????????????????????????????????????????????????????????????????????????????????????????????????????????????????????????

>GAM12885Claviceps_purpurea
?????????????????????????????????????????????????????????????????????????????????????????????????????????????????????????????????????????????????????????????????????????????????????????????????????????????????????????????????????????????????????????????????????????????????????????????????????????????????????????????????????????????????????????????????????????????????????????????????????????????????????????????????????????????????????????????????????????????????????????????????????????????????????????????????????????????????????????????????????????????????????????????????????????????????????????????????????????????????????????????????????????????????????????????????????????????????????????????????????????????????????????????????????????????????????????????????????????????????????????????????????????????????????????????????????????????????????????????????????????????????????????????????????????CCGCCAGGGGACC--------AAAACTCTTCT--GTATACCCATA-------------------------GCGGCATGTCTGAGTGGATTT------------------AAAA--ACAAATGAATCAAAACTTTCAACAACGGATCTCTTGGTTCTGGCATCGATGAAGAACGCAGCGAAATGCGATACGTAATGTGAATTGCAGACTTCAGTGAATCATCGAATCTTTGAACGCACATTGCGCCCGCCAGTATTCTGGCGGGCATGCCTGTTCGAGCGTCATTTC--AACCCTCAAGCCC-----------------------------------------TGCTTGGTGTTGGGGAC-CGGCTCAGCGGGTGCGGG---------------CTTCGGCCCGCCCCGTGCCG-CCCCCGAAATGGATCGGCGGTCTCGTC--GCAGCAGGATACTTTTGGCGAGGCGCCTTCCGAGTTCCCTGGAACGGGACGCCATAGAGGGTGAGAGCCCCGTCTGGTTGGATGCCGAGCC-TCTGTAAAGTTCCTTCGACGAGTCGAGTAGTTTGGGAATGCTGCTCTAAATGGGAGGTATATGTCTTCTAAAGCTAAATATAGGCCAGAGACCGATAGCGCACAAGTAGAGTGATCGAAAGATGAAAAGCACTTTGGAAAGAGGGTTAAAAAGCACGTGAAATTGTTGAAAGGGAAGCGCTTGTGACCAGACGTGGGCC-TGTCGG-ATCATCCAGC-G--TTC--TCGCTGGTGCACTCCG-GCGG--GC-TCAGGCCAGCATCAGCTCG--TCCCGGGGGACAAAGGCAGCGGGAATGTGGC-TCCT--TCGGGAGTGTTATAGCCCGCTGTGTAATGCCCTGGGGCGGGCTGAGGTTC-GCGCTCGGCCGAGACGGCAAACTGGCCAAGCCGCGACAACTGCACAACACACATTGGGGATTAGTCTGCCCCGCAGAGACACCAGAGGGTCAAGCATGTGGCCTCGTCAAGAACTTGTCGTTGATGTGCTACGTGAGTGTGGGCTCACCCTCAGAGCCGTTGATTGAGTTCATGATCAATCGTGGCATGGAAGTTGTCGAAGAGTACGAGCCGCTGAGGTATCCTCATGCAACAAAAATCTTTGTCAATGGTACGTGGGTTGGTGTGCACCAGGATCCCAAGCATCTTGTCAGTCAGGTCTTGGAGACACGACGAAAATCGTATCTGCAATTTGAGGTGTCCCTTGTCAGAGAAATCCGAGATCAAGAGTTTAAGATCTTCTCCGACGCTGGGCGTGTCATGCGACCGGTATTTACCGTGCACCAGGAAGATATCCTGGAGAAGGGCATTGAAAAGGGCCATCTGGTTTTGTCAAAAGAGCTAGTCAACAAGCTTGCCAAGGAACAGGCTGAGCCTCCCGAGAATCCCGACAACAAGATTGGCTGGGAAGGATTAATTG-AAGCCGGAGCCGTCGAGTACCTGGATGCCGAAGAAGAAGAGACATCCATGATTTGCATGACACCTGAAGATCTCGAACTCTATCGTCTCCAGAAGGCGGGTGTTGCTCTAGATGATGATATGGGAGACGATCCCAACAGACGTCTCAAAACTAGGACAAA-TCCTACGACACACATGTA-CACGCATTGTGAAATCCATCGGCCAGACCCGTGAGCACGCCCTGCTCGCTTACACCCTGGGTGTCAAGCAGCTCATTGTCGCCATCAACAAGATGGACACCGCCAAGTGGGCCGAGGCTCGTTACCAGGAAATTATCAAGGAGACTTCCAACTTCATCAAGAAGGTCGGCTACAACCCCAAGACCGTTGCCTTCGTGCCCATCTCCGGCTTCAACGGCGACAACATGCTTGCCGCCTCCACCAACTGCCCCTGGTACAAGGGCTGGGAGAAGGAGACCAAGGCTGGCAAGTCTACCGGAAAGACCCTGCTTGAGGCCATTGACTCCATTGAGCCCCCCAAGCGTCCCACCGACAAGCCTCTCCGTCTTCCCCTCCAGGATGTTTACAAGATCGGAGGTATTGGAACTGTCCCTGTCGGCCGTATCGAGACTGGTGTCCTCAAGCCCGGTATGGTCGTTACCTTTGCTCCTGCCAACGTCACCACTGAAGTCAAGTCCGTGGAAATGCACCACGAGCAGCTTACCGA---GGGTAACCCCGGTGACAACGTCGGATTCAACGTGAAGAACGTCTCTGTCAAGGATATCCGCCGTGGTAACGTTGCCGGTGACTCCAAGAACGACCCCCCTATGGGCGCCGCTTCTTTCGATGCCCAGGTCATCGTGCTGAACCACCCCGGTCAGGTCGGTGCTGGTTACGCTCCCGTCCTCGATTGCCACACTGCCCACATTGCTTGCAAGTTCGCCGAGATCAAGGAGAAGATTGACCGACGTACCGGC-AAGGCCGTTGAGGATGCCCCCAAGTTCATCAAGTCTGGAGACTCCG

>ZY22.009Pochonia_sinensis
TACTTGGATAACCGTGGTAATTCTAGAGCTAATACATGCTAAAAATCCCGACTTCGGAAGGGATGTATTTATTAGATTAAAAACCAATG-CCCTCT----GGGCTCCTTGGTGATTCATGATAACTTCTCGAATCGCATGGCCTTGCGCCGGCGATGGTTCATTCAAATTTCTTCCCTATCAACTTTCGATGTTTGGGTAGTGGCCAAACATGGTTGCAACGGGTAACGGAGGGTTAGGGCTCGACCCCGGAGAAGGAGCCTGAGAAACGGCTACTACATCCAAGGAAGGCAGCAGGCGCGCAAATTACCCAATCCCGATTCGGGGAGGTAGTGACAATAAATACTGATACAGGGCTCTTTTGGGTCTTGTAATTGGAATGAGTACAATTTAAATCCCTTAACGAGGAACAATTGGAGGGCAAGTCTGGTGCCAGCAGCCGCGGTAATTCCAGCTCCAATAGCGTATATTAAAGTTGTTGTGGTTAAAAAGCTCGTAGTTGAACCTTGGGCCTGGCTGGCCGGTCCGCCTCACCGCGTGT-ACTGGTCCGGCCGGGCCTTTCCCTCTGTGGAACCCCATGCCCTTCACTGGGTGTGGCGGGGAAACAGGACTTTTACTTTGAAAAAATTAGAGTGCTCCAGGCAGGCCTATGCTCGAATACATTAGCATGGAATAATAAAATAGGACGTGCGGTTCTATTTTGTTGGTTTCTAGGACCGCCGTAATGATTAATAGGGACAGTCGGGGGCATCAGTATTCAATTGTCAGAGGTGAAATTCTTGGATTTATTGAAGACTAACTACTGCGAAAGCATTTGCCAAGGATGTTTTCATTAATCAGGAACGAAAGTTAGGGGATCGAAGACGATCAGATACCGTCGTAGTCTTAACCATAAACTATGCCGACCGCCGGGGGACC--------CAAACTCTTGT--ATTTTTTACTT-------------------------TTAGCATGTCTGAGTGGAATC-------------------ATA--CAAAATGAATCAAAACTTTCAACAACGGATCTCTTGGTTCTGGCATCGATGAAGAACGCAGCGAAATGCGATAAGTAATGTGAATTGCAGAATTCAGTGAATCATCGAATCTTTGAACGCACATTGCGCCCGCCAGTATTCTGGCGGGCATGCCTGTTCGAGCGTCATTTC--AACCCTCAAGCCCCAGC-------------------------------------GGCTTGGTGTTGGGGAC-CGGCGAGTTAGGCGGGGG--------------ACTTGTCCCCCCCCGGCGCCG-CCCCCGAAATGAATTGGCGGTCTCGTC--GCGGCAGGATGCTTTTGGCGAGGTGCCTTCCGAGTTCCCTGGAACGGGACGCCATAGAGGGTGAGAGCCCCGTCTGGTTGGATGCCGAGCC-TCTGTAAAGCTCCTTCGACGAGTCGAGTAGTTTGGGAATGCTGCTCTAAATGGGAGGTATATGTCTTCTAAAGCTAAATACCGGCCAGAGACCGATAGCGCACAAGTAGAGTGATCGAAAGATGAAAAGCACTTTGAAAAGAGGGTTAAATAGTACGTGAAATTGTTGAAAGGGAAGCACTTATGACCAGACTTGGACC-CGGTGA-ATCATCCAGC-G--TTC--TCGCTGGTGCACTTTG-CCGG--GC-TCAGGCCAGCATCAGTTTG--CCCCGGGGGATAAAGGCTTTGGGAATGTGGC-TCCC--TCGGGAGTGTTATAGCCCATTGCATAATACCCTGGGGCGGACTGAGGTTC-GCGCTTGGTAGAGATGGAAAGCTGGCCAAGCCGCGTCAGTTGCACAATACACATTGGGGTTTGGTCTGCCCGGCCGAGACACCAGAAGGCCAAGCTTGTGGTCTCGTCAAGAATTTGTCGTTGATGTGTTATGTTAGTGTGGGTTCGCCCTCCGAGCCGTTGATTGAATTCATGATCAACCGTGGCATGGAAGTCGTGGAGGAATACGAGCCGTTGAGATACCCCCATGCCACCAAGATTTTTGTCAACGGTGTATGGGTTGGCGTACACCAGGACCCTAAGCACCTCGTGAGCCAAGTCTTGGACACTCGACGAAAGTCGTATCTGCAGTACGAAGTGTCCCTCGTACGAGAAATCAGAGACCAGGAGTTCAAGATTTTCTCCGATGCCGGCCGTGTGATGCGACCAGTGTTCACTGTACAGCAAGAAGACGATCCGGAAACCGGCATTGAAAAGGGCCATCTGGTTTTGACCAAGGAGTTGGTTAACAAGCTTGCTAAGGAACAGGCTGAGCCACCCGAGGATCCAAACGAGAAAATTGGCTGGGAGGGGTTGATTC-GAGCCGGTGCCGTCGAGTATCTCGACGCTGAAGAAGAAGAAACTTCAATGATTTGCATGACGCCAGAAGACCTTGAACTGTATCGTCTGCAGAAAGCTGGTGTTGCTCTTGATGATGACAATGGAGATGACCTAAACAGGCGTCTCAAGACCAAGACCAA-TCCCACCACCCACATGTA-CACACATTGCGAAATTCACCGGCCAGACCCGTGAGCACGCTCTGCTCGCCTACACCCTGGGTGTCAAGCAGCTCATCGTCGCCATCAACAAGATGGACACCACCAAGTGGTCCGAGGCCCGTTACCAGGAAATCATCAAGGAGACTTCCAACTTCATCAAGAAGGTCGGCTACAACCCCAAGACTGTTGCCTTCGTCCCCATCTCTGGTTTCCACGGCGACAACATGCTTCAGGCCTCCAGCAACTGCCCCTGGTACAAGGGCTGGGAGAAGGAGACCAAGGCTGGCAAGTCCACCGGAAAGACCCTTCTCGAGGCCATTGACGCCATTGAGCCTCCTAAGCGTCCCACCGACAAGCCCCTCCGTCTTCCCCTCCAGGATGTCTACAAGATCGGTGGTATTGGAACTGTTCCCGTCGGCCGTATCGAGACTGGTATCCTCAAGCCCGGTATGGTCGTTACCTTCGCTCCCTCCAACGTCACCACTGAAGTCAAGTCCGTGGAGATGCACCACGAGCAGCTTACCGA---GGGTGTCCCCGGTGACAATGTTGGTTTCAACGTGAAGAACGTTTCCGTCAAGGAAATCCGACGTGGTAACGTTGCTGGTGACTCCAAGAACGACCCCCCCCTGGGTGCCGCTTCTTTCGATGCCCAGGTTATCGTTCTCAACCACCCCGGTCAGGTCGGTGCTGGTTACGCTCCCGTCCTCGATTGCCACACCGCCCACATTGCCTGCAAGTTCTCTGAGATCAAGGAGAAGATTGACCGACGTACCGGC-AAGTCTGTCGAGTCTGCCCCCAAGTTCATCAAGTCTGGAGACTCTG

>ZY22.010Pochonia_sinensis
TACTTGGATAACCGTGGTAATTCTAGAGCTAATACATGCTAAAAATCCCGACTTCGGAAGGGATGTATTTATTAGATTAAAAACCAATG-CCCTCT----GGGCTCCTTGGTGATTCATGATAACTTCTCGAATCGCATGGCCTTGCGCCGGCGATGGTTCATTCAAATTTCTTCCCTATCAACTTTCGATGTTTGGGTAGTGGCCAAACATGGTTGCAACGGGTAACGGAGGGTTAGGGCTCGACCCCGGAGAAGGAGCCTGAGAAACGGCTACTACATCCAAGGAAGGCAGCAGGCGCGCAAATTACCCAATCCCGATTCGGGGAGGTAGTGACAATAAATACTGATACAGGGCTCTTTTGGGTCTTGTAATTGGAATGAGTACAATTTAAATCCCTTAACGAGGAACAATTGGAGGGCAAGTCTGGTGCCAGCAGCCGCGGTAATTCCAGCTCCAATAGCGTATATTAAAGTTGTTGTGGTTAAAAAGCTCGTAGTTGAACCTTGGGCCTGGCTGGCCGGTCCGCCTCACCGCGTGT-ACTGGTCCGGCCGGGCCTTTCCCTCTGTGGAACCCCATGCCCTTCACTGGGTGTGGCGGGGAAACAGGACTTTTACTTTGAAAAAATTAGAGTGCTCCAGGCAGGCCTATGCTCGAATACATTAGCATGGAATAATAAAATAGGACGTGCGGTTCTATTTTGTTGGTTTCTAGGACCGCCGTAATGATTAATAGGGACAGTCGGGGGCATCAGTATTCAATTGTCAGAGGTGAAATTCTTGGATTTATTGAAGACTAACTACTGCGAAAGCATTTGCCAAGGATGTTTTCATTAATCAGGAACGAAAGTTAGGGGATCGAAGACGATCAGATACCGTCGTAGTCTTAACCATAAACTATGCCGACCGCCGGGGGACC--------CAAACTCTTGT--ATTTTTTACTT-------------------------TTAGCATGTCTGAGTGGAATC-------------------ATA--CAAAATGAATCAAAACTTTCAACAACGGATCTCTTGGTTCTGGCATCGATGAAGAACGCAGCGAAATGCGATAAGTAATGTGAATTGCAGAATTCAGTGAATCATCGAATCTTTGAACGCACATTGCGCCCGCCAGTATTCTGGCGGGCATGCCTGTTCGAGCGTCATTTC--AACCCTCAAGCCCCAGC-------------------------------------GGCTTGGTGTTGGGGAC-CGGCGAGTTAGGCGGGGG--------------ACTTGTCCCCCCCCGGCGCCG-CCCCCGAAATGAATTGGCGGTCTCGTC--GCGGCAGGATGCTTTTGGCGAGGTGCCTTCCGAGTTCCCTGGAACGGGACGCCATAGAGGGTGAGAGCCCCGTCTGGTTGGATGCCGAGCC-TCTGTAAAGCTCCTTCGACGAGTCGAGTAGTTTGGGAATGCTGCTCTAAATGGGAGGTATATGTCTTCTAAAGCTAAATACCGGCCAGAGACCGATAGCGCACAAGTAGAGTGATCGAAAGATGAAAAGCACTTTGAAAAGAGGGTTAAATAGTACGTGAAATTGTTGAAAGGGAAGCACTTATGACCAGACTTGGACC-CGGTGA-ATCATCCAGC-G--TTC--TCGCTGGTGCACTTTG-CCGG--GC-TCAGGCCAGCATCAGTTTG--CCCCGGGGGATAAAGGCTTTGGGAATGTGGC-TCCC--TCGGGAGTGTTATAGCCCATTGCATAATACCCTGGGGCGGACTGAGGTTC-GCGCTTGGTAGAGATGGAAAGCTGGCCAAGCCGCGTCAGTTGCACAATACACATTGGGGTTTGGTCTGCCCGGCCGAGACACCAGAAGGCCAAGCTTGTGGTCTCGTCAAGAATTTGTCGTTGATGTGTTATGTTAGTGTGGGTTCGCCCTCCGAGCCGTTGATTGAATTCATGATCAACCGTGGCATGGAAGTCGTGGAGGAATACGAGCCGTTGAGATACCCCCATGCCACCAAGATTTTTGTCAACGGTGTATGGGTTGGCGTACACCAGGACCCTAAGCACCTCGTGAGCCAAGTCTTGGACACTCGACGAAAGTCGTATCTGCAGTACGAAGTGTCCCTCGTACGAGAAATCAGAGACCAGGAGTTCAAGATTTTCTCCGATGCCGGCCGTGTGATGCGACCAGTGTTCACTGTACAGCAAGAAGACGATCCGGAAACCGGCATTGAAAAGGGCCATCTGGTTTTGACCAAGGAGTTGGTTAACAAGCTTGCTAAGGAACAGGCTGAGCCACCCGAGGATCCAAACGAGAAAATTGGCTGGGAGGGGTTGATTC-GAGCCGGTGCCGTCGAGTATCTCGACGCTGAAGAAGAAGAAACTTCAATGATTTGCATGACGCCAGAAGACCTTGAACTGTATCGTCTGCAGAAAGCTGGTGTTGCTCTTGATGATGACAATGGAGATGACCTAAACAGGCGTCTCAAGACCAAGACCAA-TCCCACCACCCACATGTA-CACACATTGCGAAATTCACCGGCCAGACCCGTGAGCACGCTCTGCTCGCCTACACCCTGGGTGTCAAGCAGCTCATCGTCGCCATCAACAAGATGGACACCACCAAGTGGTCCGAGGCCCGTTACCAGGAAATCATCAAGGAGACTTCCAACTTCATCAAGAAGGTCGGCTACAACCCCAAGACTGTTGCCTTCGTCCCCATCTCTGGTTTCCACGGCGACAACATGCTTCAGGCCTCCAGCAACTGCCCCTGGTACAAGGGCTGGGAGAAGGAGACCAAGGCTGGCAAGTCCACCGGAAAGACCCTTCTCGAGGCCATTGACGCCATTGAGCCTCCTAAGCGTCCCACCGACAAGCCCCTCCGTCTTCCCCTCCAGGATGTCTACAAGATCGGTGGTATTGGAACTGTTCCCGTCGGCCGTATCGAGACTGGTATCCTCAAGCCCGGTATGGTCGTTACCTTCGCTCCCTCCAACGTCACCACTGAAGTCAAGTCCGTGGAGATGCACCACGAGCAGCTTACCGA---GGGTGTCCCCGGTGACAATGTTGGTTTCAACGTGAAGAACGTTTCCGTCAAGGAAATCCGACGTGGTAACGTTGCTGGTGACTCCAAGAACGACCCCCCCCTGGGTGCCGCTTCTTTCGATGCCCAGGTTATCGTTCTCAACCACCCCGGTCAGGTCGGTGCTGGTTACGCTCCCGTCCTCGATTGCCACACCGCCCACATTGCCTGCAAGTTCTCTGAGATCAAGGAGAAGATTGACCGACGTACCGGC-AAGTCTGTCGAGTCTGCCCCCAAGTTCATCAAGTCTGGAGACTCTG

>GZUHSB13050311Papiliomyces_shibinensis
TACTTGGATAACCGTGGTAATTCTAGAGCTAATACATGCTAAAAATCCCGACTTCGGAAGGGATGTATTTATTAGATTAAAAACCAATG-CCCTCT----GGGCTCTCTGGTGATTCATGATAACTTCTCGAATCGCATGGCCTTGCGCCGGCGATGGTTCATTCAAATTTCTTCCCTATCAACTTTCGATGTTTGGGTAGTGGCCAAACATGGTTGCAACGGGTAACGGAGGGTTAGGGCTCGACCCCGGAGAAGGAGCCTGAGAAACGGCTACTACATCCAAGGAAGGCAGCAGGCGCGCAAATTACCCAATCCCGATTCGGGGAGGTAGTGACAATAAATACTGATACAGGGCTCTTTTGGGTCTTGTAATTGGAATGAGTACAATTTAAATCCCTTAACGAGGAACAATTGGAGGGCAAGTCTGGTGCCAGCAGCCGCGGTAATTCCAGCTCCAATAGCGTATATTAAAGTTGTTGTGGTTAAAAAGCTCGTAGTTGAACCTTGGGCCTGGCTGGCCGGTCCGCCTCACCGCGTGT-ACTGGTCCGGCCGGGCCTTTCCCTCTGTGGAACCCCATGCCCTTCACTGGGTGTGGCGGGGAAACAGGACTTTTACTTTGAAAAAATTAGAGTGCTCCAGGCAGGCCTATGCTCGAATACATTAGCATGGAATAATAAAATAGGACGTGCGGTTCTATTTTGTTGGTTTCTAGGACCGCCGTAATGATTAATA---------------------------------------------------------------------------------------------------------------------------------------------------------------------------CCGCCGGGGGACC--------TAAACTCTTGT--ATTTTTTACA--------------------------TTTACATGTCTGAGTGGAATC-------------------ATA--TCAAATGAATCAAAACTTTCAACAACGGATCTCTTGGTTCTGGCATCGATGAAGAACGCAGCGAAATGCGATAAGTAATGTGAATTGCAGAATTCAGTGAATCATCGAATCTTTGAACGCACATTGCGCCCGCCAGTATTCTGGCGGGCATGCCTGTTCGAGCGTCATTTC--AACCCTCAAGCCCCCGT-------------------------------------GGTTTGGTGTTGGGGAC-CGGCGATCCTCGCTGCC-------------------TCGGCAGCGCTGCGCCG-CCCCCGAAATGAATTGGCGGTCTCGTC--GCGGC?????????????????????????????????????????????????????????????????????????????????????????????????????????????????????????????????????????????????????????????????????????????????????????????????????????????????????????????????????????????????????????????????????????????????????????????????????????????????????????????????????????????????????????????????????????????????????????????????????????????????????????????????????????????????????????????????????????????????????????????????????????????????????????????????????????????????????????????????????????????????????????????????????????????????????????????????????????????????????????????????????????????????????????????????????????????????????????????????????????????????????????????????????????????????????????????????????????????????????????????????????????????????????????????????????????????????????????????????????????????????????????????????????????????????????????????????????????????????????????????????????????????????????????????????????????????????????????????????????????????????????????????????????????????????????????????????????????????????????????????????????????????????????????????????????????????????????????????????????????????????????????GGCCAGACCCGTGAGCACGCTCTGCTCGCCTACACCCTCGGTGTCAAGCAGCTCATCGTTGCCATCAACAAGAAGGACACTGCCAAGTGGGCCGAGGCTCGTTACCAGGAAATCATCAAGGAGACCTCCAACTTCATCAAGAAGGTCGGCTACAACCCCAAGACTGTTGCCTTCGTCCCCATCTCCGGCTTCAACGGCGACAACATGCTTTCCGCCTCCACCAACTGCCCCTGGTACAAGGGTTGGGAGAAGGAGACCAAGGCTGGCAAGTCCACTGGCAAGACCCTCCTCGAGGCCATCGACGCCATTGAGCCCCCCAAGCGCCCCACGGACAAGCCCCTCCGTCTTCCCCTCCAGGATGTCTACAAGATCGGTGGTATTGGAACAGTCCCTGTCGGCCGTATCGAGACTGGTGTCCTCAAGCCCGGTATGGTCGTTACCTTCGCTCCTTCCAACGTCACCACTGAAGTCAAGTCCGTGGAAATGCACCACGAGCAGCTTACCGA---GGGTGTCCCCGGTGACAACGTTGGCTTCAACGTGAAGAACGTTTCCGTCAAGGAAATCCGCCGTGGTAACGTTGCTGGTGACTCCAAGAACGACCCCCCCATGGGTGCCGCTTCTTTCGATGCCCAGGTCATCGTTCTCAACCACCCCGGTCAGGTCGGTGCTGGTTACGCTCCCGTCCTCGATTG---------------------------------------------------------------------------------------------------------------

>INEHS133aMetarhiziopsis_microspora
?????????????????????????????????????????????????????????????????????????????????????????????????????????????????????????????????????????????????????????????????????????????????????????????????????????????????????????????????????????????????????????????????????????????????????????????????????????????????????????????????????????????????????????????????????????????????????????????????????????????????????????????????????????????????????????????????????????????????????????????????????????????????????????????????????????????????????????????????????????????????????????????????????????????????????????????????????????????????????????????????????????????????????????????????????????????????????????????????????????????????????????????????????????????????????????????????????????????????????????????????????????????????????????????????????????????????????????????????????????????????????????????????????????CCGCCGGAGGACC--------AAAACTCTTTC--TCTTACAGCG--------------------------GCATTCTCTCTGAGTACACAA-------------------GAA--TTCAATGAATCAAAACTTTCAACAACGGATCTCTTGGCTCTGGCATCGATGAAGAACGCAGCGAAATGCGATAAGTAATGTGAATTGCAGAATTCAGTGAATCATCGAATCTTTGAACGCACATTGCGCCCGCCAGCATTCTGGCGGGCATGCCTGTCCGAGCGTCATTTC--AACCCTCGAGCCCCCCGCT-------------------------------GGGGGGCTCGGTGTTGGGGGA-CGGCCCT------------------------------------CACCCGGCCG-CCCCCGAAATGCAGTGGCGACCTCGCC--GCAGCAGGATGCTTTCGGCGCGGCGCCTTCCGAGTGCCCTGGAACGGGACGCCAAAGAGGGTGAGAGCCCCGTCTGGTCGGACGCCAAGCC-GGTGTAAAGCTCCTTCGACGAGTCGAGTAGTTTGGGAATGCTGCTCTAAATGGGAGGTATATGTCTTCTAAAGCTAAATACCGGCCAGAGACCGATAGCGCACAAGTAGAGTGATCGAAAGATGAAAAGCACTTTGAAAAGAGGGTTAAACAGTACGTGAAATTGTTGAAAGGGAAGCGCTTGTGACCAGACTTGCGCC-CGGCGG-ATCATCCGGC-G--TTC--TCGCCGGTGCACTTCG-CCGG--GC-GCAGGCCAGCATCAGCTCG--CCGCGGGGGACAAAGGTAGCGGGAACGTGGC-TCCC--CCGGGAGTGTTATAGCCCGCTGCGCAATGCCCTGCGGCGGACTGAGGTTC-GCGC??????????????????????????????????????????????????????????????????????????????????????????????????????????????????????????????????????????????????????????????????????????????????????????????????????????????????????????????????????????????????????????????????????????????????????????????????????????????????????????????????????????????????????????????????????????????????????????????????????????????????????????????????????????????????????????????????????????????????????????????????????????????????????????????????????????????????????????????????????????????????????????????????????????????????????????????????????????????????????????????????????????????????????????????????????????????????????????????????????????????????????????????????????????????????????????????????????????????????????????????????????????????????????????????????????????????????????????????????????????????????????????????????????????????????????????????????????????????????????????????????????????????????????????????????????????????????????????????????????????????????????????????????????????????????????????????????????????????????????????????????????????????????????????????????????????????????????????????????????????????????????????????????????????????????????????????????????????????????????????????????????????????????????????????????????????????????????????????????????????????????????????????????????????????????????????????????????????????????????????????????????????????????????????????????????????????????????????????????????????????????????????????????????????????????????????

>IasaF13Periglandula_ipomoeae
??????????????????????????????????????????????????????????????????????????????????????????????????????????????????????????????????????????????????????????????????????????????????????????????????????????????????????????????????????????????????????????????????????????????????????????????????????????????????????????????????????????????????????????????????????????????????????????????????????????????????????????????????????????????????????????????????????????????????????????????????????????????????????????????????????????????????????????????????????????????????????????????????????????????????????????????????????????????????????????????????????????????????????????????????????????????????????????????????????????????????????????????????????????????????????????????????????????????????????????????????????????????????????????????????????????????????????????????????????????????????????????????????????????????????????????????????????????????????????????????????????????????????????????????????????????????????????????????????????????????????????????????????????????????????????????????????????????????????????????????????????????????????????????????????????????????????????????????????????????????????????????????????????????????????????????????????????????????????????????????????????????????????????????????????????????????????????????????????????????????????????????????????????????????????????????????????????????????????????????????????????????????????????????????????????????????????????????????????????????????????????????????????????????????????????????????????????????????????????????????????????????????????????????????????????????????????????????????????????????????????????????????????????????????????????????????????????????????????????????????????????????????????????????????????????????????TCGGTCGAGATGGGAAGTTGGCCAAGCCGCGACAGTTGCACAATACCCATTGGGGCTTGGTGTGTCCTGCAGAGACACCAGAAGGTCAAGCTTGCGGTCTGGTTAAGAACTTGTCATTGATGTGCTACGTCAGTGTAGGTTCACCATCGGAGCCATTGATCGAGTTCATGATCAACCGAGGTATGGAAGTTGTGGAGGAGTATGAACCTTTGAGGTACCCCCATGCAACCAAGATCTTCGTCAATGGTACCTGGGTCGGTGTGCACCAGGATCCCAAGCATCTCGTGAGCCAAGTCCTGGATACACGACGAAAGTCGTACTTGCAGTATGAGGTGTCTCTAGTTCGAGAAATCCGAGATCAAGAGTTTAAGATTTTCTCTGACGCTGGTCGAGTCATGCGACCGGTATTCACTGTCCAGCAAGAGGACGACCCAGAGACGGGCATCGAAAAGGGCCACCTGGTCCTTTCGAAGGACTTGGTCAACAAGCTTGCCAAGGAGCAAGCTGAGCCTCCCGAGGACCCGAGTGAGAAGATTGGCTGGGAGGGCCTGATCA-GAGTCGGTGCAGTGGAGTATTTGGATGCCGAAGAAGAAGAAACATCCATGATCTGCATGACACCTGAAGATCTTGAACTTTACCGTCTACAAAAGGCTGGTGTTGCTTTGGATGATGACAATGGCGACGATCTTAATAGACGTCTCAAGACCAAGACTAA-CCCAACAACACACATGTA-CACACACTGCGAAATCCACCGGCCAGACCCGTGAGCACGCTTTGCTCGCCTACACCCTGGGTGTCAAGCAGCTCATCGTCGCCATCAACAAGATGGACACCACCAAGTGGTCTGAGGCCCGTTACCAGGAAATCATCCGTGAGACTTCCAACTTCATTAAGAAGGTCGGCTACAACCCCAAGACCGTTGCCTTCGTCCCCATCTCCGGTTTCAACGGTGACAACATGTTGGAGCCCTCCACCAACTGCCCCTGGTACAAGTGCTGGGAGAAGGAGACCAAGGGTGGCAAGTCCACTGGCAAGACCTTGCTCGAGGCCATTGACTCCATTGAGCCCCCCAAGCGTCCCAACGACAAGCCCCTCCGTCTTCCCCTCCAGGATGTGTACAAGATCGGTGGTATTGGAACTGTCCCTGTCGGCCGTATCGAGACTGGTGTCCTCAAGCCCGGTATGGTCGTTACCTTCGCTCCCTCCAACGTCACCACTGAAGTCAAGTCCGTCGAAATGCACCACGAGCAGCTCACTGA---GGGCCAGCCCGGTGACAACGTCGGCTTCAACGTGAAGAACGTCTCCGTAAAGGATATCCGCCGTGGTAACGTTGCTGGTGACTCCAAGAACGACCCCCCTCAGGGTGCCGCTTCTTTCGATGCCCAGGTCATCGTCCTCAACCACCCCGGTCAGGTCGGTGCTGGTTACGCTCCCGTCTTGGATTGCCACACCGCCCACATTGCCTGCAAGTTCTCTGAGATCAAGGAGAAGATTGACCGACGTACCGGT-AAGGCTGTCGAAGCCACCCCCAAGTTCATCAAGTCTGGTGACTCCG

>JCM18596Metapochonia_bulbillosa
TACTTGGATAACCGTGGTAATTCTAGAGCTAATACATGCTAAAAATCCCGACTTCGGAAGGGATGTATTTATTAGATTAAAAACCAATG-CCCTCT----GGGCTCTCTGGTGATTCATGATAACTTCTCGAATCGCATGGCCTTGCGCCGGCGATGGTTCATTCAAATTTCTTCCCTATCAACTTTCGATGTTTGGGTAGTGGCCAAACATGGTTGCAACGGGTAACGGAGGGTTAGGGCTCGACCCCGGAGAAGGAGCCTGAGAAACGGCTACTACATCCAAGGAAGGCAGCAGGCGCGCAAATTACCCAATCCCGATTCGGGGAGGTAGTGACAATAAATACTGATACAGGGCTCTTTTGGGTCTTGTAATTGGAATGAGTACAATTTAAATCCCTTAACGAGGAACAATTGGAGGGCAAGTCTGGTGCCAGCAGCCGCGGTAATTCCAGCTCCAATAGCGTATATTAAAGTTGTTGTGGTTAAAAAGCTCGTAGTTGAACCTTGGGCCTGGTTGGCCGGTCCGCCTCACCGCGTGT-ACTGGTCCGGCCGGGCCTTTCCCTCTGTGGAACCCCATGCCCTTCACTGGGTGTGGCGGGGAAACAGGACTTTTACTTTGAAAAAATTAGAGTGCTCCAGGCAGGCCTATGCTCGAATACATTAGCATGGAATAATAAAATAGGACGTGCGGTTCTATTTTGTTGGTTTCTAGGACCGCCGTAATGATTAATAGGGACAGTCGGGGGCATCAGTATTCAATTGTCAGAGGTGAAATTCTTGGATTTATTGAAGACTAACTACTGCGAAAGCATTTGCCAAGGATGTTTTCATTAATCAGGAACGAAAGTTAGGGGATCGAAGACGATCAGATACCGTCGTAGTCTTAACCATAAACTATGCCGACCGCCGGGGGACC--------CAAACTCTTGT--ATCTTTTTT---------------------------ATAGCATGTCTGAGTGGAATC------------------ATAA--ACAAATGAATCAAAACTTTCAACAACGGATCTCTTGGTTCTGGCATCGATGAAGAACGCAGCGAAATGCGATAAGTAATGTGAATTGCAGAATTCAGTGAATCATCGAATCTTTGAACGCACATTGCGCCCGCCAGTATTCTGGCGGGCATGCCTGTTCGAGCGTCATTTC--AACCCTCAAGCCCCAGT-------------------------------------GGCCTGGTGTTGGGGAC-CGGCGACCTCGCCCGGGG------------GAACACCCCCGGCGCGTCCGCCG-CCCCCGAAATGAATTGGCGGCCCCGTC--GCGGCAGGATGATTTTGGCGAGGTGCCTTCCGAGTTCCCTGGAACGGGACGCCACAGAGGGTGAGAGCCCCGTCTGGTTGGACGCCGAGCC-TATGTAAATCTCCTTCGACGAGTCGAGTAGTTTGGGAATGCTGCTCTAAATGGGAGGTATATGTCTTCTAAAGCTAAATATTGGCCAGAGACCGATAGCGCACAAGTAGAGTGATCGAAAGATGAAAAGCACTTTGAAAAGAGGGTTAAATAGTACGTGAAATTGTTGAAAGGGAAGCGCTCATGACCAGACTTGGGCC-CGGTGA-ATCATCCAGC-G--TTC--TCGCTGGTGCACTTTG-CCGG--GC-TCAGGCCAGCATCAGTTTG--CCCCGGGGGATAAAGGCTTTGGGAATGTGGC-TCCT--CCGGGAGTGTTATAGCCCATTGCATAATATCCTGGGGCGGACTGAGGTTC-GCGCTTGGCCGAGATGGAAAGCTCGCCAAACCGCGTCAGTTGCACAACACACATTGGGGTTTGGTCTGCCCTGCCGAAACGCCAGAAGGTCAGGCTTGTGGTTTGGTCAAGAACTTGTCCTTGATGTGCTACGTCAGTGTTGGTTCACCAGCCGAGCCCTTGGTTGAATTCATGATCAATCGAGGTATGGAAGTCGTGGAAGAATATGAGCCGCTGAGATATCCCCACGCCACAAAGATTTTTGTCAACGGTACTTGGGTTGGCGTGCATCAGGATCCTAAGCACCTGGTCAGCCAGGTTTTGGATACGCGAAGAAAGTCATACCTGCAGTACGAAGTGTCCCTCGTCCGAGAAATCCGAGATCAAGAGTTCAAGATTTTCTCTGACGCTGGCCGAGTCATGAGACCAGTGTTCACTGTACAGCAAGAAGATGATCCTGAGACTGGCATTGAGAAGGGCCATCTTGTTCTCACCAAGGAGTTGGTTAATAAGCTTGCTAAGGAACAAGCTGAACCATCTGAGGAAGGAGACCAGAAGATTGGCTGGGAAGGATTGATTC-GAGCCGGTGCGGTCGAATACCTTGACGCCGAAGAAGAAGAAACGTCCATGATTTGCATGACACCAGAGGACCTTGAGCTGTACCGTCTACAAAAAGCCGGCGTTGCTCTGGATGACGACATGGGGGATGATTTAAACAGGCGCTTGAAGACCAAGACAAA-CCCGACAACGCACATGTA-CACGCATTGCGAAATTCATCGGCCAGACTCGTGAGCACGCTCTGCTCGCCTACACCCTCGGTGTCAAGCAGCTCATCGTTGCCATCAACAAGATGGACACCGCCAAGTGGGCCCAGGCTCGTTATGAGGAAATCATCAAGGAGACTTCCAACTTCATCAAGAAGGTCGGCTACAACCCCAAGACTGTTGCCTTCGTCCCCATCTCTGGTTTCAACGGTGACAACATGTTGGCCCCCTCCACCAACTGCCCCTGGTACAAGGGTTGGGAGAAGGAGACCAAGGCTGGCAAGTCCACCGGAAAGACCCTTCTTGAGGCCATTGACTCCATTGAGCCCCCCAAGCGTCCTACCGACAAGCCCCTCCGTCTTCCCCTCCAGGATGTGTACAAGATTGGCGGTATTGGAACTGTTCCCGTCGGCCGTATCGAGACTGGTGTCCTCAAGCCCGGTATGGTCGTTACCTTCGCTCCCGCTGGCGTCACCACTGAAGTCAAGTCCGTTGAGATGCACCACGAGCAGCTCACCGA---GGGTGTCCCCGGTGACAACGTCGGATTCAACGTGAAGAACGTTTCCGTCAAGGAAATCCGCCGTGGTAACGTTGCTGGTGACTCCAAGAACGACCCCCCTATGGGTGCCGCTTCTTTCGATGCCCAGGTCATCGTTCTCAACCACCCCGGTCAGGTCGGTGCTGGATACGCTCCCGTCCTCGATTGCCACACCGCCCACATTGCTTGCAAGTTCTCTGAGATCAAGGAGAAGATTGACCGACGTACTGGT-AAGGCTGTTGAGGCTGCCCCCAAGTTCATCAAGTCTGGTGACTCTG

>JCM18597Pochonia_boninensis
TACTTGGATAACCGTGGTAATTCTAGAGCTAATACATGCTAAAAATCCCGACTTCGGAAGGGATGTATTTATTAGATTAAAAACCAATG-CCCTCT----GGGCTCCTTGGTGATTCATGATAACTTCTCGAATCGCATGGCCTTGCGCCGGCGATGGTTCATTCAAATTTCTTCCCTATCAACTTTCGATGTTTGGGTAGTGGCCAAACATGGTTGCAACGGGTAACGGAGGGTTAGGGCTCGACCCCGGAGAAGGAGCCTGAGAAACGGCTACTACATCCAAGGAAGGCAGCAGGCGCGCAAATTACCCAATCCCGATTCGGGGAGGTAGTGACAATAAATACTGATACAGGGCTCTTTTGGGTCTTGTAATTGGAATGAGTACAATTTAAATCCCTTAACGAGGAACAATTGGAGGGCAAGTCTGGTGCCAGCAGCCGCGGTAATTCCAGCTCCAATAGCGTATATTAAAGTTGTTGTGGTTAAAAAGCTCGTAGTTGAACCTTGGGCCTGGCTGGCCGGTCCGCCTCACCGCGTGT-ACTGGTCCGGCCGGGCCTTTCCCTCTGTGGAACCCCATGCCCTTCACTGGGTGTGGCGGGGAAACAGGACTTTTACTTTGAAAAAATTAGAGTGCTCCAGGCAGGCCTATGCTCGAATACATTAGCATGGAATAATAAAATAGGACGTGCGGTTCTATTTTGTTGGTTTCTAGGACCGCCGTAATGATTAATAGGGACAGTCGGGGGCATCAGTATTCAATTGTCAGAGGTGAAATTCTTGGATTTATTGAAGACTAACTACTGCGAAAGCATTTGCCAAGGATGTTTTCATTAATCAGGAACGAAAGTTAGGGGATCGAAGACGATCAGATACCGTCGTAGTCTTAACCATAAACTATGCCGACCGCCGGGGGACC--------CAAACTCTTGT--ATTTTTTACTT-------------------------TTGGCATGTCTGAGTGGAATC-------------------ATA--CAAAATGAATCAAAACTTTCAACAACGGATCTCTTGGTTCTGGCATCGATGAAGAACGCAGCGAAATGCGATAAGTAATGTGAATTGCAGAATTCAGTGAATCATCGAATCTTTGAACGCACATTGCGCCCGCCAGTATTCTGGCGGGCATGCCTGTTCGAGCGTCATTTC--AACCCTCAAGCCCCAGC-------------------------------------GGCTTGGTGTTGGGGAC-CGGCGAGCTGGGGGGGGA------------AAACTCTTTCCCCCCCCGCGCCG-CCCCCGAAATGAATTGGCGGTCTCGTC--GCGGCAGGATGCTTTTGGCGAGGTGCCTTCCGAGTTCCCTGGAACGGGACGCCATAGAGGGTGAGAGCCCCGTCTGGTTGGATGCCGAGCC-TCTGTAAAGCTCCTTCGACGAGTCGAGTAGTTTGGGAATGCTGCTCTAAATGGGAGGTATATGTCTTCTAAAGCTAAATACCGGCCAGAGACCGATAGCGCACAAGTAGAGTGATCGAAAGATGAAAAGCACTTTGAAAAGAGGGTTAAATAGTACGTGAAATTGTTGAAAGGGAAGCACTTATGACCAGACTTGGACC-CGGTGA-ATCATCCAGC-G--TTC--TCGCTGGTGCACTTTG-CCGG--GC-TCAGGCCAGCATCAGTTTG--CCCCGGGGGATAAAGGCTTTGGGAATGTGGC-TCCC--TCGGGAGTGTTATAGCCCACTGCACAATACCCTGGGGCGGACTGAGGTTC-GCGCTTGGTAGAGATGGAAAGCTGGCCAAGCCGCGCCAGTTGCATAATACACATTGGGGTTTGGTCTGCCCGGCCGAGACGCCAGAAGGCCAAGCTTGTGGTCTCGTCAAGAATTTGTCTTTGATGTGTTATGTCAGTGTGGGTTCGCCCTCCGAGCCGTTGATTGAGTTCATGATCAACCGTGGCATGGAAGTCGTGGAAGAGTACGAGCCGTTGAGATACCCCCATGCCACCAAGATTTTTGTCAACGGTGTATGGGTTGGCGTACACCAGGACCCCAAGCACCTCGTGAGCCAGGTCTTGGACACTCGACGAAAGTCGTATCTGCAGTACGAAGTGTCCCTTGTACGAGAAATCAGAGATCAGGAGTTCAAGATTTTCTCCGATGCTGGCCGTGTGATGCGACCAGTGTTCACTGTACAGCAAGAAGACGATCCGGAAACCGGCATTGAAAAGGGCCATCTGGTTTTGACCAAGGACTTGGTTAACAAGCTTGCTAAGGAACAGGCTGAGCCACCCGAGGATCCAAACGAGAAGATTGGCTGGGAGGGGTTGATTC-GAGCCGGTGCCGTCGAGTATCTGGACGCTGAAGAAGAAGAAACCTCAATGATTTGCATGACGCCAGAAGACCTTGAACTGTATCGTCTGCAGAAAGCTGGTGTTGCTCTTGATGATGACAATGGAGATGACCTTAACAGGCGTCTCAAGACCAAGACCAA-TCCCACCACCCACATGTA-CACACATTGTGAAATCCACCGGCCAGACCCGTGAGCACGCTCTGCTCGCCTACACCCTGGGTGTCAAGCAGCTCATCGTCGCCATCAACAAGATGGACACCGCCAAGTGGGCCGAGGCTCGTTACCAGGAAATCATCAAGGAGACTTCCTCCTTCATCAAGAAGGTCGGCTACAACCCCAAGACTGTTGCCTTCGTTCCCATCTCTGGTTTCAACGGCGACAACATGCTGCAGGCCTCCACCAACTGCCCCTGGTACAAGGGCTGGGAGAAGGAGACCAAGGCTGGCAAGTCCACCGGAAAGACCCTTCTCGAGGCCATTGACGCCATTGAGCCTCCCAAGCGTCCCACCGACAAGCCCCTCCGTCTTCCCCTCCAGGATGTGTACAAGATCGGTGGTATTGGAACTGTTCCCGTCGGCCGTATCGAGACTGGTGTCCTGAAGCCCGGTATGGTCGTTACCTTCGCTCCCTCCAACGTCACCACTGAAGTCAAGTCCGTCGAGATGCACCACGAGCAGCTCACCGA---GGGTGTCCCCGGTGACAACGTTGGCTTCAACGTGAAGAACGTCTCCGTCAAGGAAATCCGCCGTGGTAACGTTGCTGGTGACTCCAAGAACGACCCCCCCTCGGGTGCCGCTTCTTTCGATGCCCAGGTCATCGTTCTCAACCACCCCGGTCAGGTCGGTGCTGGTTACGCTCCCGTCCTCGATTGCCACACCGCCCACATTGCCTGCAAGTTCTCTGAGATCAAGGAGAAGATTGACCGACGTACCGGT-AAGGCTGTCGAGTCTGCCCCCAAGTTCATCAAGTCTGGAGACTCCG

>JCM18598Pochonia_chlamydosporia_var_catenulata
TACTTGGATAACCGTGGTAATTCTAGAGCTAATACATGCTAAAAATCCCGACTTCGGAAGGGATGTATTTATTAGATTAAAAACCAATG-CCCTCT----GGGCTCCTTGGTGATTCATGATAACTTCTCGAATCGCATGGCCTTGCGCCGGCGATGGTTCATTCAAATTTCTTCCCTATCAACTTTCGATGTTTGGGTAGTGGCCAAACATGGTTGCAACGGGTAACGGAGGGTTAGGGCTCGACCCCGGAGAAGGAGCCTGAGAAACGGCTACTACATCCAAGGAAGGCAGCAGGCGCGCAAATTACCCAATCCCGATTCGGGGAGGTAGTGACAATAAATACTGATACAGGGCTCTTTTGGGTCTTGTAATTGGAATGAGTACAATTTAAATCCCTTAACGAGGAACAATTGGAGGGCAAGTCTGGTGCCAGCAGCCGCGGTAATTCCAGCTCCAATAGCGTATATTAAAGTTGTTGTGGTTAAAAAGCTCGTAGTTGAACCTTGGGCCTGGCTGGCCGGTCCGCCTCACCGCGTGT-ACTGGTCCGGCCGGGTCTTTCCCTCTGTGGAACCCCATGCCCTTCACTGGGTGTGGCGGGGAAACAGGACTTTTACTTTGAAAAAATTAGAGTGCTCCAGGCAGGCCTATGCTCGAATACATTAGCATGGAATAATGAAATAGGACGTGCGGTTCTATTTTGTTGGTTTCTAGGACCGCCGTAATGATTAATAGGGACAGTCGGGGGCATCAGTATTCAATTGTCAGAGGTGAAATTCTTGGATTTATTGAAGACTAACTACTGCGAAAGCATTTGCCAAGGATGTTTTCATTAATCAGGAACGAAAGTTAGGGGATCGAAGACGATCAGATACCGTCGTAGTCTTAACCATAAACTATGCCGACCGCCGGGGGACT--------CAAACTCTAGA--TTTTTACT----------------------------TTAGCATGTCTGAGTGGAATC------------------ATTA--CAAAATGAATCAAAACTTTCAACAACGGATCTCTTGGTTCTGGCATCGATGAAGAACGCAGCGAAATGCGATAAGTAATGTGAATTGCAGAATTCAGTGAATCATCGAATCTTTGAACGCACATTGCGCCCGCCAGTATTCTGGCGGGCATGCCTGTTCGAGCGTCATTTC--AACCCTCAAGCCCCAGT-------------------------------------GGTTTGGTGTTGGGGAC-CGGCGAGTACAGAGGCGGATGGGGA--CTTGTGCCCCTTCTTCCTCGGCGCCG-CCCCCGAAATGAATTGGCGGTCTCGTC--GCGGCAGGATGCTTTTGGCAAGGTGCCTTCCGAGTTCCCTGGAACGGGACGCCATAGAGGGTGAGAGCCCCGTCTGGTTGGATGCCGAGCC-TCTGTAAAGCTCCTTCGACGAGTCGAGTAGTTTGGGAATGCTGCTCTAAATGGGAGGTATATGTCTTCTAAAGCTAAATACCGGCCAGAGACCGATAGCGCACAAGTAGAGTGATCGAAAGATGAAAAGCACTTTGAAAAGAGGGTTAAATAGTACGTGAAATTGTTGAAAGGGAAGCACTTATGACCAGACTTGGACC-CGGTGA-ATCATCCAGC-G--TTC--TCGCTGGTGCACTTTG-CCGG--GC-TCAGGCCAGCATCAGTTTG--CCCCGGGGGATAAAGGCTTTGGGAATGTGGC-TCCC--TCGGGAGTGTTATAGCCCATTGCACAATACCCTGGGGCGGACTGAGGTTC-GCGCTTGGTAGAGACGGAAAGCTGGCTAAGCCGCGTCAGTTGCACAACACACATTGGGGCTTGGTCTGCCCTGCCGAGACACCAGAAGGTCAAGCTTGTGGTCTCGTCAAGAATTTGTCATTGATGTGTTATGTCAGCGTGGGTTCGCCCTCCGAGCCGTTGATTGAGTTCATGATCAACCGTGGTATGGAAGTTGTGGAGGAATACGAGCCGTTGAGATACCCCCATGCCACCAAGATTTTTGTCAACGGTGTATGGGTTGGAGTACACCAGGATCCCAAGCACTTGGTGAGCCAGGTCTTGGACACTCGACGAAAGTCGTATCTGCAGTACGAAGTGTCCCTCGTACGAGAAATCAGAGACCAGGAGTTCAAGATTTTCTCCGATGCGGGTCGTGTGATGCGACCAGTGTTCACCGTACAGCAGGAAGACGATCCAGAAACCGGCATTGAAAAGGGCCATCTAGTTTTGACCAAGGAGTTGGTTAACAAGCTTGCTAAGGAACAGGCTGAGCCACCCGAGGATCCAAACGAGAAGATTGGCTGGGAGGGGTTGATTC-GAGCCGGTGCCGTTGAATATCTCGACGCTGAAGAAGAAGAAACCTCCATGATTTGCATGACGCCAGAGGACCTTGAACTGTATCGTCTGCAGAAAGCTGGCGTTGCTCTTGATGATGACAACGGGGATGACCTGAACAGGCGTCTTAAAACCAAGACCAA-TCCCACCACCCACATGTA-CACACATTGTGAAATTCACCGGCCAGACCCGTGAGCACGCTCTGCTCGCCTACACCCTGGGTGTCAAGCAGCTCATCGTCGCCATCAACAAGATGGACACCGCCAAGTGGGCCGAGGCTCGTTACCAGGAAATCATCAAGGAGACTTCCTCCTTCATCAAGAAGGTCGGCTACAACCCCAAGACTGTTGCCTTCGTTCCCATCTCTGGTTTCAACGGCGACAACATGCTGCAGGCCTCCACCAACTGCCCCTGGTACAAGGGCTGGGAGAAGGAGACCAAGGCTGGCAAGTCCACCGGAAAGACCCTTCTCGAGGCCATTGACGCCATTGAGCCTCCCAAGCGTCCCACCGACAAGCCCCTCCGTCTTCCCCTCCAGGATGTGTACAAGATCGGTGGTATTGGAACTGTTCCCGTCGGCCGTATCGAGACTGGTGTCCTCAAGCCCGGTATGGTCGTTACCTTCGCTCCCTCCAACGTCACCACTGAAGTCAAGTCCGTCGAGATGCACCACGAGCAGCTCACCGA---GGGTGTCCCCGGTGACAACGTTGGCTTCAACGTGAAGAACGTCTCCGTCAAGGAAATCCGCCGTGGTAACGTTGCTGGTGACTCCAAGAACGACCCCCCCTCCGGTGCCGCTTCTTTCGATGCCCAGGTCATCGTTCTCAACCACCCCGGTCAGGTCGGTGCTGGTTACGCTCCCGTCCTCGATTGCCACACCGCCCACATTGCCTGCAAGTTCTCTGAGATCAAGGAGAAGATTGACCGACGTACCGGT-AAGGCTGTCGAGTCTGCCCCCAAGTTCATCAAGTCTGGAGACTCCG

>JCM18600Pochonia_chlamydosporia_var_catenulata
TACTTGGATAACCGTGGTAATTCTAGAGCTAATACATGCTAAAAATCCCGACTTCGGAAGGGATGTATTTATTAGATTAAAAACCAATG-CCCTCT----GGGCTCCTTGGTGATTCATGATAACTTCTCGAATCGCATGGCCTTGCGCCGGCGATGGTTCATTCAAATTTCTTCCCTATCAACTTTCGATGTTTGGGTAGTGGCCAAACATGGTTGCAACGGGTAACGGAGGGTTAGGGCTCGACCCCGGAGAAGGAGCCTGAGAAACGGCTACTACATCCAAGGAAGGCAGCAGGCGCGCAAATTACCCAATCCCGATTCGGGGAGGTAGTGACAATAAATACTGATACAGGGCTCTTTTGGGTCTTGTAATTGGAATGAGTACAATTTAAATCCCTTAACGAGGAACAATTGGAGGGCAAGTCTGGTGCCAGCAGCCGCGGTAATTCCAGCTCCAATAGCGTATATTAAAGTTGTTGTGGTTAAAAAGCTCGTAGTTGAACCTTGGGCCTGGCTGGCCGGTCCGCCTCACCGCGTGT-ACTGGTCCGGCCGGGTCTTTCCCTCTGTGGAACCCCATGCCCTTCACTGGGTGTGGCGGGGAAACAGGACTTTTACTTTGAAAAAATTAGAGTGCTCCAGGCAGGCCTATGCTCGAATACATTAGCATGGAATAATGAAATAGGACGTGCGGTTCTATTTTGTTGGTTTCTAGGACCGCCGTAATGATTAATAGGGACAGTCGGGGGCATCAGTATTCAATTGTCAGAGGTGAAATTCTTGGATTTATTGAAGACTAACTACTGCGAAAGCATTTGCCAAGGATGTTTTCATTAATCAGGAACGAAAGTTAGGGGATCGAAGACGATCAGATACCGTCGTAGTCTTAACCATAAACTATGCCGACCGCCGGGGGACT--------CAAACTCTAGA--TTTTTACT----------------------------TTAGCATGTCTGAGTGGAATC------------------ATTA--CAAAATGAATCAAAACTTTCAACAACGGATCTCTTGGTTCTGGCATCGATGAAGAACGCAGCGAAATGCGATAAGTAATGTGAATTGCAGAATTCAGTGAATCATCGAATCTTTGAACGCACATTGCGCCCGCCAGTATTCTGGCGGGCATGCCTGTTCGAGCGTCATTTC--AACCCTCAAGCCCCAGT-------------------------------------GGTTTGGTGTTGGGGAC-CGGCGAGTACAGAGGCGGATGGGGA--CTTGTGCCCCTTCTTCCTCGGCGCCG-CCCCCGAAATGAATTGGCGGTCTCGTC--GCGGCAGGATGCTTTTGGCAAGGTGCCTTCCGAGTTCCCTGGAACGGGACGCCATAGAGGGTGAGAGCCCCGTCTGGTTGGATGCCGAGCC-TCTGTAAAGCTCCTTCGACGAGTCGAGTAGTTTGGGAATGCTGCTCTAAATGGGAGGTATATGTCTTCTAAAGCTAAATACCGGCCAGAGACCGATAGCGCACAAGTAGAGTGATCGAAAGATGAAAAGCACTTTGAAAAGAGGGTTAAATAGTACGTGAAATTGTTGAAAGGGAAGCACTTATGACCAGACTTGGACC-CGGTGA-ATCATCCAGC-G--TTC--TCGCTGGTGCACTTTG-CCGG--GC-TCAGGCCAGCATCAGTTTG--CCCCGGGGGATAAAGGCTTTGGGAATGTGGC-TCCC--TCGGGAGTGTTATAGCCCATTGCACAATACCCTGGGGCGGACTGAGGTTC-GCGCTTGGTAGAGACGGAAAGCTGGCTAAGCCGCGTCAGTTGCACAACACACATTGGGGCTTGGTCTGCCCTGCCGAGACACCAGAAGGTCAAGCTTGTGGTCTCGTCAAGAATTTGTCATTGATGTGTTATGTCAGCGTGGGTTCGCCCTCCGAGCCGTTGATTGAGTTCATGATCAACCGTGGTATGGAAGTTGTGGAGGAATACGAGCCGTTGAGATACCCCCATGCCACCAAGATTTTTGTCAACGGTGTATGGGTTGGAGTACACCAGGATCCCAAGCACTTGGTGAGCCAGGTCTTGGACACTCGACGAAAGTCGTATCTGCAGTACGAAGTGTCCCTCGTACGAGAAATCAGAGACCAGGAGTTCAAGATTTTCTCCGATGCGGGTCGTGTGATGCGACCAGTGTTCACCGTACAGCAGGAAGACGATCCAGAAACCGGCATTGAAAAGGGCCATCTAGTTTTGACCAAGGAGTTGGTTAACAAGCTTGCTAAGGAACAGGCTGAGCCACCCGAGGATCCAAACGAGAAGATTGGCTGGGAGGGGTTGATTC-GAGCCGGTGCCGTTGAATATCTAGACGCTGAAGAAGAAGAAACCTCCATGATTTGCATGACGCCAGAGGACCTTGAACTGTATCGTCTGCAGAAAGCTGGCGTTGCTCTTGATGATGACAACGGGGATGACCTGAACAGGCGTCTTAAAACCAAGACCAA-TCCCACCACCCACATGTA-CACACATTGTGAAATTCACCGGCCAGACCCGTGAGCACGCTCTGCTCGCCTACACCCTGGGTGTCAAGCAGCTCATCGTCGCCATCAACAAGATGGACACCGCCAAGTGGGCCGAGGCTCGTTACCAGGAAATCATCAAGGAGACTTCCTCCTTCATCAAGAAGGTCGGCTACAACCCCAAGACTGTTGCCTTCGTTCCCATCTCTGGTTTCAACGGCGACAACATGCTGCAGGCCTCCACCAACTGCCCCTGGTACAAGGGCTGGGAGAAGGAGACCAAGGCTGGCAAGTCCACCGGAAAGACCCTTCTCGAGGCCATTGACGCCATTGAGCCTCCCAAGCGTCCCACCGACAAGCCCCTCCGTCTTCCCCTCCAGGATGTGTACAAGATCGGTGGTATTGGAACTGTTCCCGTCGGCCGTATCGAGACTGGTGTCCTCAAGCCCGGTATGGTCGTTACCTTCGCTCCCTCCAACGTCACCACTGAAGTCAAGTCCGTCGAGATGCACCACGAGCAGCTCACCGA---GGGTGTCCCCGGTGACAACGTTGGCTTCAACGTGAAGAACGTCTCCGTCAAGGAAATCCGCCGTGGTAACGTTGCTGGTGACTCCAAGAACGACCCCCCCTCCGGTGCCGCTTCTTTCGATGCCCAGGTCATCGTTCTCAACCACCCCGGTCAGGTCGGTGCTGGTTACGCTCCCGTCCTCGATTGCCACACCGCCCACATTGCCTGCAAGTTCTCTGAGATCAAGGAGAAGATTGACCGACGTACCGGT-AAGGCTGTCGAGTCTGCCCCCAAGTTCATCAAGTCTGGAGACTCCG

>JCM18605Pochonia_chlamydosporia_var_chlamydosporia
TACTTGGATAACCGTGGTAATTCTAGAGCTAATACATGCTAAAAATCCCGACTTCGGAAGGGATGTATTTATTAGATTAAAAACCAATG-CCCTCT----GGGCTCCTTGGTGATTCATGATAACTTCTCGAATCGCATGGCCTTGCGCCGGCGATGGTTCATTCAAATTTCTTCCCTATCAACTTTCGATGTTTGGGTAGTGGCCAAACATGGTTGCAACGGGTAACGGAGGGTTAGGGCTCGACCCCGGAGAAGGAGCCTGAGAAACGGCTACTACATCCAAGGAAGGCAGCAGGCGCGCAAATTACCCAATCCCGATTCGGGGAGGTAGTGACAATAAATACTGATACAGGGCTCTTTTGGGTCTTGTAATTGGAATGAGTACAATTTAAATCCCTTAACGAGGAACAATTGGAGGGCAAGTCTGGTGCCAGCAGCCGCGGTAATTCCAGCTCCAATAGCGTATATTAAAGTTGTTGTGGTTAAAAAGCTCGTAGTTGAACCTTGGGCCTGGCTGGCCGGTCCGCCTCACCGCGTGT-ACTGGTCCGGCCGGGTCTTTCCCTCTGTGGAACCCCATGCCCTTCACTGGGTGTGGCGGGGAAACAGGACTTTTACTTTGAAAAAATTAGAGTGCTCCAGGCAGGCCTATGCTCGAATACATTAGCATGGAATAATGAAATAGGACGTGCGGTTCTATTTTGTTGGTTTCTAGGACCGCCGTAATGATTAATAGGGACAGTCGGGGGCATCAGTATTCAATTGTCAGAGGTGAAATTCTTGGATTTATTGAAGACTAACTACTGCGAAAGCATTTGCCAAGGATGTTTTCATTAATCAGGAACGAAAGTTAGGGGATCGAAGACGATCAGATACCGTCGTAGTCTTAACCATAAACTATGCCGACCGCCGGGGGACC--------CAAACTCTAGA--TTTTTATT----------------------------TTAGCATGTCTGAGTGGAATC------------------ATTA--CAAAATGAATCAAAACTTTCAACAACGGATCTCTTGGTTCTGGCATCGATGAAGAACGCAGCGAAATGCGATAAGTAATGTGAATTGCAGAATTCAGTGAATCATCGAATCTTTGAACGCACATTGCGCCCGCCAGTATTCTGGCGGGCATGCCTGTTCGAGCGTCATTTC--AACCCTCAAGCCCCAGC-------------------------------------GGTTTGGTGTTGGGGAC-CGGCGAGTACAGAGGCTTTGGGGAC-----TTGTCCCCCTTCCCTCGGCGCCG-CCCCCGAAATGAATTGGCGGTCTCGTC--GCGGCAGGATGCTTTTGGCGAGGTGCCTTCCGAGTTCCCTGGAACGGGACGCCATAGAGGGTGAGAGCCCCGTCTGGTTGGATGCCGAGCC-TCTGTAAAGCTCCTTCGACGAGTCGAGTAGTTTGGGAATGCTGCTCTAAATGGGAGGTATATGTCTTCTAAAGCTAAATACCGGCCAGAGACCGATAGCGCACAAGTAGAGTGATCGAAAGATGAAAAGCACTTTGAAAAGAGGGTTAAATAGTACGTGAAATTGTTGAAAGGGAAGCACTTATGACCAGACTTGGACC-CGGTGA-ATCATCCAGC-G--TTC--TCGCTGGTGCACTTTG-CCGG--GC-TCAGGCCAGCATCAGTTTG--CCTCGGGGGATAAAGGCTTTGGGAATGTGGC-TCCC--TCGGGAGTGTTATAGCCCATTGCACAATACCCTGGGGCGGACTGAGGTTC-GCGCTTGGTAGAGACGGAAAGCTGGCTAAGCCGCGTCAGTTGCACAACACACATTGGGGCTTGGTCTGCCCTGCCGAGACACCAGAAGGTCAAGCTTGTGGTCTCGTCAAGAATTTGTCATTGATGTGTTATGTCAGCGTGGGTTCGCCCTCCGAGCCGTTGATTGAGTTCATGATCAACCGTGGCATGGAAGTCGTGGAGGAATACGAGCCGTTGAGATACCCCCATGCCACCAAGATTTTTGTCAACGGTGTATGGGTTGGCATACACCAAGACCCCAAGCACTTGGTGAGCCAGGTCTTGGACACTCGACGAAAGTCGTATCTGCAGTACGAAGTGTCCCTCGTACGAGAAATCAGAGACCAGGAGTTCAAGATTTTCTCCGATGCCGGCCGTGTGATGCGACCAGTGTTCACTGTACAGCAGGAAGACGACCCGGAAACCGGCATAGAAAAGGGCCATCTGGTTTTGACCAAGGAGTTGGTTAACAAGCTTGCTAAGGAACAGGCTGAGCCACCCGAGGATCCAAACGAGAAGATTGGCTGGGAGGGATTGATTC-GAGCCGGTGCTGTCGAATATCTCGACGCTGAAGAAGAAGAAACCTCCATGATTTGCATGACGCCAGAGGACCTTGAACTGTATCGTCTGCAGAAAGCTGGTGTTGCTCTTGATGATGACAATGGAGATGACCTTAACAGGCGTCTTAAAACCAAGACCAA-CCCCACTACCCACATGTA-CACACATTGTGAAATTCACCGGCCAGACCCGTGAGCACGCTCTGCTCGCCTACACCCTGGGTGTCAAGCAGCTCATCGTCGCCATCAACAAGATGGACACTGCCAAGTGGGCCGAGGCTCGTTACCAGGAAATCATCAAGGAGACTTCCAACTTCATCAAGAAGGTCGGCTACAACCCCAAGACCGTTGCCTTCGTCCCCATCTCTGGTTTCAACGGCGACAACATGCTTACTGCCTCCACCAACTGCCCCTGGTACAAGGGCTGGGAGAAGGAGACCAAGGCTGGCAAGTCCACCGGAAAGACCCTTCTCGAGGCCATTGACGCCATTGAGCCTCCCAAGCGTCCCACCGACAAGCCCCTCCGTCTTCCCCTCCAGGATGTCTACAAGATCGGTGGTATTGGAACTGTTCCCGTCGGCCGTATCGAGACTGGTGTCCTCAAGCCCGGTATGGTCGTTACCTTCGCTCCCTCCAACGTCACCACTGAAGTCAAGTCCGTCGAGATGCACCACGAGCAGCTTACCGA---GGGTGTCCCCGGTGACAACGTCGGCTTCAACGTGAAGAACGTTTCCGTCAAGGAAATCCGCCGTGGTAACGTTGCTGGTGACTCCAAGAACGACCCCCCCATGGGTGCCGCGTCTTTCGATGCCCAGGTCATCGTTCTCAACCACCCCGGTCAGGTCGGTGCTGGTTACGCTCCCGTCCTCGATTGCCACACCGCCCACATTGCCTGCAAGTTCTCTGAGATCAAGGAGAAGATTGACCGGCGTACCGGT-AAGGCTGTCGAGTCTGCCCCCAAGTTCATCAAGTCTGGAGACTCCG

>JCM18607Pochonia_chlamydosporia_var_chlamydosporia
TACTTGGATAACCGTGGTAATTCTAGAGCTAATACATGCTAAAAATCCCGACTTCGGAAGGGATGTATTTATTAGATTAAAAACCAATG-CCCTCT----GGGCTCCTTGGTGATTCATGATAACTTCTCGAATCGCATGGCCTTGCGCCGGCGATGGTTCATTCAAATTTCTTCCCTATCAACTTTCGATGTTTGGGTAGTGGCCAAACATGGTTGCAACGGGTAACGGAGGGTTAGGGCTCGACCCCGGAGAAGGAGCCTGAGAAACGGCTACTACATCCAAGGAAGGCAGCAGGCGCGCAAATTACCCAATCCCGATTCGGGGAGGTAGTGACAATAAATACTGATACAGGGCTCTTTTGGGTCTTGTAATTGGAATGAGTACAATTTAAATCCCTTAACGAGGAACAATTGGAGGGCAAGTCTGGTGCCAGCAGCCGCGGTAATTCCAGCTCCAATAGCGTATATTAAAGTTGTTGTGGTTAAAAAGCTCGTAGTTGAACCTTGGGCCTGGCTGGCCGGTCCGCCTCACCGCGTGT-ACTGGTCCGGCCGGGTCTTTCCCTCTGTGGAACCCCATGCCCTTCACTGGGTGTGGCGGGGAAACAGGACTTTTACTTTGAAAAAATTAGAGTGCTCCAGGCAGGCCTATGCTCGAATACATTAGCATGGAATAATGAAATAGGACGTGCGGTTCTATTTTGTTGGTTTCTAGGACCGCCGTAATGATTAATAGGGACAGTCGGGGGCATCAGTATTCAATTGTCAGAGGTGAAATTCTTGGATTTATTGAAGACTAACTACTGCGAAAGCATTTGCCAAGGATGTTTTCATTAATCAGGAACGAAAGTTAGGGGATCGAAGACGATCAGATACCGTCGTAGTCTTAACCATAAACTATGCCGACCGCCGGGGGACC--------CAAACTCTAGA--TTTTTATT----------------------------TTAGCATGTCTGAGTGGAATC------------------ATTA--CAAAATGAATCAAAACTTTCAACAACGGATCTCTTGGTTCTGGCATCGATGAAGAACGCAGCGAAATGCGATAAGTAATGTGAATTGCAGAATTCAGTGAATCATCGAATCTTTGAACGCACATTGCGCCCGCCAGTATTCTGGCGGGCATGCCTGTTCGAGCGTCATTTC--AACCCTCAAGCCCCAGC-------------------------------------GGTTTGGTGTTGGGGAC-CGGCGAGTACAGAGGCTTTGGGGAC-----TTGTCCCCCTTCCCTCGGCGCCG-CCCCCGAAATGAATTGGCGGTCTCGTC--GCGGCAGGATGCTTTTGGCGAGGTGCCTTCCGAGTTCCCTGGAACGGGACGCCATAGAGGGTGAGAGCCCCGTCTGGTTGGATGCCGAGCC-TCTGTAAAGCTCCTTCGACGAGTCGAGTAGTTTGGGAATGCTGCTCTAAATGGGAGGTATATGTCTTCTAAAGCTAAATACCGGCCAGAGACCGATAGCGCACAAGTAGAGTGATCGAAAGATGAAAAGCACTTTGAAAAGAGGGTTAAATAGTACGTGAAATTGTTGAAAGGGAAGCACTTATGACCAGACTTGGACC-CGGTGA-ATCATCCAGC-G--TTC--TCGCTGGTGCACTTTG-CCGG--GC-TCAGGCCAGCATCAGTTTG--CCTCGGGGGATAAAGGCTTTGGGAATGTGGC-TCCC--TCGGGAGTGTTATAGCCCATTGCACAATACCCTGGGGCGGACTGAGGTTC-GCGCTTGGTAGAGACGGAAAGCTGGCTAAGCCGCGTCAGTTGCACAACACACATTGGGGCTTGGTCTGCCCTGCCGAGACACCAGAAGGTCAAGCTTGTGGTCTCGTCAAGAATTTGTCATTGATGTGTTATGTCAGCGTGGGTTCGCCCTCCGAGCCGTTGATTGAGTTCATGATCAACCGTGGCATGGAAGTCGTGGAGGAATACGAGCCGTTGAGATACCCCCATGCCACCAAGATTTTTGTCAACGGTGTATGGGTTGGCATACACCAAGACCCCAAGCACTTGGTGAGCCAGGTCTTGGACACTCGACGAAAGTCGTATCTGCAGTACGAAGTGTCCCTCGTACGAGAAATCAGAGACCAGGAGTTCAAGATTTTCTCCGATGCCGGCCGTGTGATGCGACCAGTGTTCACTGTACAGCAGGAAGACGACCCGGAAACCGGCATAGAAAAGGGCCATCTGGTTTTGACCAAGGAGTTGGTTAACAAGCTTGCTAAGGAACAGGCTGAGCCACCCGAGGATCCAAACGAGAAGATTGGCTGGGAGGGATTGATTC-GAGCCGGTGCTGTCGAATATCTCGACGCTGAAGAAGAAGAAACCTCCATGATTTGCATGACGCCAGAGGACCTTGAACTGTATCGTCTGCAGAAAGCTGGTGTTGCTCTTGATGATGACAATGGAGATGACCTTAACAGGCGTCTTAAAACCAAGACCAA-CCCCACTACCCACATGTA-CACACATTGTGAAATTCACCGGCCAGACCCGTGAGCACGCTCTGCTCGCCTACACCCTGGGTGTCAAGCAGCTCATCGTCGCCATCAACAAGATGGACACTGCCAAGTGGGCCGAGGCTCGTTACCAGGAAATCATCAAGGAGACTTCCAACTTCATCAAGAAGGTCGGCTACAACCCCAAGACCGTTGCCTTCGTCCCCATCTCTGGTTTCAACGGCGACAACATGCTTACTGCCTCCACCAACTGCCCCTGGTACAAGGGCTGGGAGAAGGAGACCAAGGCTGGCAAGTCCACCGGAAAGACCCTTCTCGAGGCCATTGACGCCATTGAGCCTCCCAAGCGTCCCACCGACAAGCCCCTCCGTCTTCCCCTCCAGGATGTCTACAAGATCGGTGGTATTGGAACTGTTCCCGTCGGCCGTATCGAGACTGGTGTCCTCAAGCCCGGTATGGTCGTTACCTTCGCTCCCTCCAACGTCACCACTGAAGTCAAGTCCGTCGAGATGCACCACGAGCAGCTTACCGA---GGGTGTCCCCGGTGACAACGTCGGCTTCAACGTGAAGAACGTTTCCGTCAAGGAAATCCGCCGTGGTAACGTTGCTGGTGACTCCAAGAACGACCCCCCCATGGGTGCCGCGTCTTTCGATGCCCAGGTCATCGTTCTCAACCACCCCGGTCAGGTCGGTGCTGGTTACGCTCCCGTCCTCGATTGCCACACCGCCCACATTGCCTGCAAGTTCTCTGAGATCAAGGAGAAGATTGACCGGCGTACCGGT-AAGGCTGTCGAGTCTGCCCCCAAGTTCATCAAGTCTGGAGACTCCG

>JCM18609Pochonia_chlamydosporia_var_ellipsospora
TACTTGGATAACCGTGGTAATTCTAGAGCTAATACATGCTAAAAATCCCGACTTCGGAAGGGATGTATTTATTAGATTAAAAACCAATG-CCCTCT----GGGCTCCTTGGTGATTCATGATAACTTCTCGAATCGCATGGCCTTGCGCCGGCGATGGTTCATTCAAATTTCTTCCCTATCAACTTTCGATGTTTGGGTAGTGGCCAAACATGGTTGCAACGGGTAACGGAGGGTTAGGGCTCGACCCCGGAGAAGGAGCCTGAGAAACGGCTACTACATCCAAGGAAGGCAGCAGGCGCGCAAATTACCCAATCCCGATTCGGGGAGGTAGTGACAATAAATACTGATACAGGGCTCTTTTGGGTCTTGTAATTGGAATGAGTACAATTTAAATCCCTTAACGAGGAACAATTGGAGGGCAAGTCTGGTGCCAGCAGCCGCGGTAATTCCAGCTCCAATAGCGTATATTAAAGTTGTTGTGGTTAAAAAGCTCGTAGTTGAACCTTGGGCCTGGCTGGCCGGTCCGCCTCACCGCGTGT-ACTGGTCCGGCCGGGTCTTTCCCTCTGTGGAACCCCATGCCCTTCACTGGGTGTGGCGGGGAAACAGGACTTTTACTTTGAAAAAATTAGAGTGCTCCAGGCAGGCCTATGCTCGAATACATTAGCATGGAATAATGAAATAGGACGTGCGGTTCTATTTTGTTGGTTTCTAGGACCGCCGTAATGATTAATAGGGACAGTCGGGGGCATCAGTATTCAATTGTCAGAGGTGAAATTCTTGGATTTATTGAAGACTAACTACTGCGAAAGCATTTGCCAAGGATGTTTTCATTAATCAGGAACGAAAGTTAGGGGATCGAAGACGATCAGATACCGTCGTAGTCTTAACCATAAACTATGCCGACCGCCGGGGGACT--------CAAACTCTAGA-TTTTTTACT----------------------------TTAGCATGTCTGAGTGGAATC------------------ATTA--CAAAATGAATCAAAACTTTCAACAACGGATCTCTTGGTTCTGGCATCGATGAAGAACGCAGCGAAATGCGATAAGTAATGTGAATTGCAGAATTCAGTGAATCATCGAATCTTTGAACGCACATTGCGCCCGCCAGTATTCTGGCGGGCATGCCTGTTCGAGCGTCATTTC--AACCCTCAAGCCCCAGC-------------------------------------GGTTTGGTGTTGGGGAC-CGGCGAGTACAGAGGCGGAGGGGGA--CTTGTGCCCCTTCTTCCTCGGCGCCG-CCCCCGAAATGAATTGGCGGTCTCGTC--GCGGCAGGATGCTTTTGGCGAGGTGCCTTCCGAGTTCCCTGGAACGGGACGCCATAGAGGGTGAGAGCCCCGTCTGGTTGGATGCCGAGCC-TCTGTAAAGCTCCTTCGACGAGTCGAGTAGTTTGGGAATGCTGCTCTAAATGGGAGGTATATGTCTTCTAAAGCTAAATACCGGCCAGAGACCGATAGCGCACAAGTAGAGTGATCGAAAGATGAAAAGCACTTTGAAAAGAGGGTTAAATAGTACGTGAAATTGTTGAAAGGGAAGCACTTATGACCAGACTTGGACC-CGGTGA-ATCATCCAGC-G--TTC--TCGCTGGTGCACTTTG-CCGG--GC-TCAGGCCAGCATCAGTTTG--CCCCGGGGGATAAAGGCTTTGGGAATGTGGC-TCCC--TCGGGAGTGTTATAGCCCATTGCACAATACCCTGGGGCGGACTGAGGTTC-GCGCTTGGTAGAGACGGAAAGCTGGCTAAGCCGCGTCAGTTGCACAACACACATTGGGGCTTGGTCTGCCCTGCCGAAACACCAGAAGGTCAAGCTTGTGGTCTCGTCAAGAATTTGTCATTGATGTGTTATGTCAGTGTGGGTTCGCCCTCCGAGCCGTTAATTGAGTTCATGATCAACCGTGGCATGGAAGTCGTGGAGGAGTACGAGCCGTTGAGATACCCCCATGCCACCAAGATTTTTGTCAACGGTGTATGGGTTGGCGTACACCAGGATCCCAAGCACTTGGTGAGCCAGGTCTTGGACACTCGACGAAAGTCGTATCTGCAGTACGAAGTGTCCCTCGTACGAGAAATCAGAGACCAGGAGTTCAAGATTTTCTCCGATGCGGGTCGTGTTATGCGACCAGTGTTCACTGTACAGCAGGAAGACGATCCAGAAACTGGCATTGAAAAGGGCCACCTGGTTTTGACCAAGGAGTTGGTTAACAAGCTTGCTAAGGAACAGGCTGAGCCACCCGAGGATCCAAACGAGAAGATTGGCTGGGAGGGGTTGATTC-GAGCCGGCGCCGTCGAATATCTCGATGCCGAAGAAGAAGAAACCTCCATGATTTGCATGACGCCAGAGGACCTTGAACTGTATCGCCTGCAGAAAGCTGGCGTTGCTCTTGATGATGACAATGGGGATGACCTGAACAGGCGTCTTAAAACCAAGACCAA-CCCCACCACCCACATGTA-CACACATTGTGAAATTCACCGGCCAGACCCGTGAGCACGCTCTGCTCGCCTACACCCTGGGTGTCAAGCAGCTCATCGTCGCCATCAACAAGATGGACACCGCCAAGTGGGCCGAGGCTCGTTATCAGGAAATCATCAAGGAGACTTCCTCCTTCATCAAGAAGGTCGGCTACAACCCCAAGACTGTTGCCTTCGTCCCCATCTCTGGTTTCAACGGCGACAACATGCTGCAGCCCTCCACCAACTGCCCCTGGTACAAGGGCTGGGAGAAGGAGACCAAGGCTGGCAAGTCCACCGGAAAGACCCTTCTCGAGGCCATTGACGCCATTGAGCCTCCCAAGCGTCCCACCGACAAGCCCCTCCGTCTTCCCCTCCAGGATGTGTACAAGATCGGTGGTATTGGAACTGTTCCCGTCGGCCGTATCGAGACTGGTGTCCTCAAGCCCGGTATGGTCGTTACCTTCGCTCCCTCCAACGTCACCACTGAAGTCAAGTCCGTCGAGATGCACCACGAGCAGCTCACCGA---GGGTGTCCCCGGTGACAACGTTGGCTTCAACGTGAAGAACGTCTCCGTCAAGGAAATCCGCCGTGGTAACGTTGCTGGTGACTCCAAGAACGACCCCCCCTCGGGTGCCGCTTCTTTCGATGCCCAGGTCATCGTTCTCAACCACCCCGGTCAGGTCGGTGCTGGTTACGCTCCCGTCCTCGATTGCCACACCGCCCACATTGCCTGCAAGTTCTCTGAGATCAAGGAGAAGATTGACCGACGTACCGGT-AAGGCTGTCGAGTCTGCCCCCAAGTTCATCAAGTCTGGAGACTCCG

>JCM18611Pochonia_chlamydosporia_var_ellipsospora
TACTTGGATAACCGTGGTAATTCTAGAGCTAATACATGCTAAAAATCCCGACTTCGGAAGGGATGTATTTATTAGATTAAAAACCAATG-CCCTCT----GGGCTCCTTGGTGATTCATGATAACTTCTCGAATCGCATGGCCTTGCGCCGGCGATGGTTCATTCAAATTTCTTCCCTATCAACTTTCGATGTTTGGGTAGTGGCCAAACATGGTTGCAACGGGTAACGGAGGGTTAGGGCTCGACCCCGGAGAAGGAGCCTGAGAAACGGCTACTACATCCAAGGAAGGCAGCAGGCGCGCAAATTACCCAATCCCGATTCGGGGAGGTAGTGACAATAAATACTGATACAGGGCTCTTTTGGGTCTTGTAATTGGAATGAGTACAATTTAAATCCCTTAACGAGGAACAATTGGAGGGCAAGTCTGGTGCCAGCAGCCGCGGTAATTCCAGCTCCAATAGCGTATATTAAAGTTGTTGTGGTTAAAAAGCTCGTAGTTGAACCTTGGGCCTGGCTGGCCGGTCCGCCTCACCGCGTGT-ACTGGTCCGGCCGGGTCTTTCCCTCTGTGGAACCCCATGCCCTTCACTGGGTGTGGCGGGGAAACAGGACTTTTACTTTGAAAAAATTAGAGTGCTCCAGGCAGGCCTATGCTCGAATACATTAGCATGGAATAATGAAATAGGACGTGCGGTTCTATTTTGTTGGTTTCTAGGACCGCCGTAATGATTAATAGGGACAGTCGGGGGCATCAGTATTCAATTGTCAGAGGTGAAATTCTTGGATTTATTGAAGACTAACTACTGCGAAAGCATTTGCCAAGGATGTTTTCATTAATCAGGAACGAAAGTTAGGGGATCGAAGACGATCAGATACCGTCGTAGTCTTAACCATAAACTATGCCGACCGCCGGGGGACT--------CAAACTCTAGA-TTTTTTACT----------------------------TTAGCATGTCTGAGTGGAATC------------------ATTA--CAAAATGAATCAAAACTTTCAACAACGGATCTCTTGGTTCTGGCATCGATGAAGAACGCAGCGAAATGCGATAAGTAATGTGAATTGCAGAATTCAGTGAATCATCGAATCTTTGAACGCACATTGCGCCCGCCAGTATTCTGGCGGGCATGCCTGTTCGAGCGTCATTTC--AACCCTCAAGCCCCAGC-------------------------------------GGTTTGGTGTTGGGGAC-CGGCGAGTACAGAGGCGGAGGGGGA--CTTGTGCCCCTTCTTCCTCGGCGCCG-CCCCCGAAATGAATTGGCGGTCTCGTC--GCGGCAGGATGCTTTTGGCGAGGTGCCTTCCGAGTTCCCTGGAACGGGACGCCATAGAGGGTGAGAGCCCCGTCTGGTTGGATGCCGAGCC-TCTGTAAAGCTCCTTCGACGAGTCGAGTAGTTTGGGAATGCTGCTCTAAATGGGAGGTATATGTCTTCTAAAGCTAAATACCGGCCAGAGACCGATAGCGCACAAGTAGAGTGATCGAAAGATGAAAAGCACTTTGAAAAGAGGGTTAAATAGTACGTGAAATTGTTGAAAGGGAAGCACTTATGACCAGACTTGGACC-CGGTGA-ATCATCCAGC-G--TTC--TCGCTGGTGCACTTTG-CCGG--GC-TCAGGCCAGCATCAGTTTG--CCCCGGGGGATAAAGGCTTTGGGAATGTGGC-TCCC--TCGGGAGTGTTATAGCCCATTGCACAATACCCTGGGGCGGACTGAGGTTC-GCGCTTGGTAGAGACGGAAAGCTGGCTAAGCCGCGTCAGTTGCACAACACACATTGGGGCTTGGTCTGCCCTGCCGAAACACCAGAAGGTCAAGCTTGTGGTCTCGTCAAGAATTTGTCATTGATGTGTTATGTCAGTGTGGGTTCGCCCTCCGAGCCGTTAATTGAGTTCATGATCAACCGTGGCATGGAAGTCGTGGAGGAGTACGAGCCGTTGAGATACCCCCATGCCACCAAGATTTTTGTCAACGGTGTATGGGTTGGCGTACACCAGGATCCCAAGCACTTGGTGAGCCAGGTCTTGGACACTCGACGAAAGTCGTATCTGCAGTACGAAGTGTCCCTCGTACGAGAAATCAGAGACCAGGAGTTCAAGATTTTCTCCGATGCGGGTCGTGTTATGCGACCAGTGTTCACTGTACAGCAGGAAGACGATCCAGAAACTGGCATTGAAAAGGGCCACCTGGTTTTGACCAAGGAGTTGGTTAACAAGCTTGCTAAGGAACAGGCTGAGCCACCCGAGGATCCAAACGAGAAGATTGGCTGGGAGGGGTTGATTC-GAGCCGGCGCCGTCGAATATCTCGATGCCGAAGAAGAAGAAACCTCCATGATTTGCATGACGCCAGAGGACCTTGAACTGTATCGCCTGCAGAAAGCTGGCGTTGCTCTTGATGATGACAATGGGGATGACCTGAACAGGCGTCTTAAAACCAAGACCAA-CCCCACCACCCACATGTA-CACACATTGTGAAATTCACCGGCCAGACCCGTGAGCACGCTCTGCTCGCCTACACCCTGGGTGTCAAGCAGCTCATCGTCGCCATCAACAAGATGGACACCGCCAAGTGGGCCGAGGCTCGTTATCAGGAAATCATCAAGGAGACTTCCTCCTTCATCAAGAAGGTCGGCTACAACCCCAAGACTGTTGCCTTCGTCCCCATCTCTGGTTTCAACGGCGACAACATGCTGCAGCCCTCCACCAACTGCCCCTGGTACAAGGGCTGGGAGAAGGAGACCAAGGCTGGCAAGTCCACCGGAAAGACCCTTCTCGAGGCCATTGACGCCATTGAGCCTCCCAAGCGTCCCACCGACAAGCCCCTCCGTCTTCCCCTCCAGGATGTGTACAAGATCGGTGGTATTGGAACTGTTCCCGTCGGCCGTATCGAGACTGGTGTCCTCAAGCCCGGTATGGTCGTTACCTTCGCTCCCTCCAACGTCACCACTGAAGTCAAGTCCGTCGAGATGCACCACGAGCAGCTCACCGA---GGGTGTCCCCGGTGACAACGTTGGCTTCAACGTGAAGAACGTCTCCGTCAAGGAAATCCGCCGTGGTAACGTTGCTGGTGACTCCAAGAACGACCCCCCCTCGGGTGCCGCTTCTTTCGATGCCCAGGTCATCGTTCTCAACCACCCCGGTCAGGTCGGTGCTGGTTACGCTCCCGTCCTCGATTGCCACACCGCCCACATTGCCTGCAAGTTCTCTGAGATCAAGGAGAAGATTGACCGACGTACCGGT-AAGGCTGTCGAGTCTGCCCCCAAGTTCATCAAGTCTGGAGACTCCG

>JCM18613Pochonia_chlamydosporia_var_spinulospora
TACTTGGATAACCGTGGTAATTCTAGAGCTAATACATGCTAAAAATCCCGACTTCGGAAGGGATGTATTTATTAGATTAAAAACCAATG-CCCTCT----GGGCTCCTTGGTGATTCATGATAACTTCTCGAATCGCATGGCCTTGCGCCGGCGATGGTTCATTCAAATTTCTTCCCTATCAACTTTCGATGTTTGGGTAGTGGCCAAACATGGTTGCAACGGGTAACGGAGGGTTAGGGCTCGACCCCGGAGAAGGAGCCTGAGAAACGGCTACTACATCCAAGGAAGGCAGCAGGCGCGCAAATTACCCAATCCCGATTCGGGGAGGTAGTGACAATAAATACTGATACAGGGCTCTTTTGGGTCTTGTAATTGGAATGAGTACAATTTAAATCCCTTAACGAGGAACAATTGGAGGGCAAGTCTGGTGCCAGCAGCCGCGGTAATTCCAGCTCCAATAGCGTATATTAAAGTTGTTGTGGTTAAAAAGCTCGTAGTTGAACCTTGGGCCTGGCTGGCCGGTCCGCCTCACCGCGTGT-ACTGGTCCGGCCGGGTCTTTCCCTCTGTGGAACCCCATGCCCTTCACTGGGTGTGGCGGGGAAACAGGACTTTTACTTTGAAAAAATTAGAGTGCTCCAGGCAGGCCTATGCTCGAATACATTAGCATGGAATAATGAAATAGGACGTGCGGTTCTATTTTGTTGGTTTCTAGGACCGCCGTAATGATTAATAGGGACAGTCGGGGGCATCAGTATTCAATTGTCAGAGGTGAAATTCTTGGATTTATTGAAGACTAACTACTGCGAAAGCATTTGCCAAGGATGTTTTCATTAATCAGGAACGAAAGTTAGGGGATCGAAGACGATCAGATACCGTCGTAGTCTTAACCATAAACTATGCCGACCGCCGGGGGACC--------CAAACTCTAGA---TTTTATT----------------------------TTAGCATGTCTGAGTGGAATC------------------ATTA--CAAAATGAATCAAAACTTTCAACAACGGATCTCTTGGTTCTGGCATCGATGAAGAACGCAGCGAAATGCGATAAGTAATGTGAATTGCAGAATTCAGTGAATCATCGAATCTTTGAACGCACATTGCGCCCGCCAGTATTCTGGCGGGCATGCCTGTTCGAGCGTCATTTC--AACCCTCAAGCCCCAGC-------------------------------------GGTTTGGTGTTGGGGAC-CGGCGAGTACGGAGGCGGGGGGGAC----TTGTCCCCTCTTCCCTCGGCGCCG-CCCCCGAAATGAATTGGCGGTCTCGTC--GCGGCAGGATGCTTTTGGCGAGGTGCCTTCCGAGTTCCCTGGAACGGGACGCCATAGAGGGTGAGAGCCCCGTCTGGTTGGATGCCGAGCC-TCTGTAAAGCTCCTTCGACGAGTCGAGTAGTTTGGGAATGCTGCTCTAAATGGGAGGTATATGTCTTCTAAAGCTAAATACCGGCCAGAGACCGATAGCGCACAAGTAGAGTGATCGAAAGATGAAAAGCACTTTGAAAAGAGGGTTAAATAGTACGTGAAATTGTTGAAAGGGAAGCACTTATGACCAGACTTGGACC-CGGTGA-ATCATCCAGC-G--TTC--TCGCTGGTGCACTTTG-CCGG--GC-TCAGGCCAGCATCAGTTTG--CCCCGGGGGATAAAGGCTTTGGGAATGTGGC-TCCC--TCGGGAGTGTTATAGCCCATTGCACAATACCCTGGGGCGGACTGAGGTTC-GCGCTTGGTAGAGACGGAAAGCTGGCTAAGCCGCGTCAGTTGCACAACACACATTGGGGCTTGGTCTGCCCTGCCGAGACACCAGAAGGTCAAGCTTGTGGTCTCGTCAAGAATTTGTCATTGATGTGTTATGTCAGCGTGGGTTCGCCCTCCGAGCCGTTGATTGAGTTCATGATCAACCGTGGCATGGAAGTCGTGGAGGAATACGAGCCGTTGAGATACCCCCATGCCACCAAGATTTTTGTCAACGGTGTATGGGTTGGCGTACACCAGGATCCCAAGCACTTGGTGAGCCAAGTCTTGGACACTCGACGAAAGTCGTATCTGCAGTACGAAGTGTCCCTCGTCCGAGAAATCAGAGACCAGGAGTTCAAGATTTTCTCCGACGCCGGCCGTGTGATGCGACCAGTGTTCACTGTACAGCAGGAAGACGATCCGGAAACCGGCATTGAAAAGGGCCATCTAGTTTTGACCAAGGAGTTGGTTAACAAGCTTGCTAAGGAACAGGCAGAGCCACCCGAAGATCCAAACGAGAAGATTGGCTGGGAGGGGCTGATTC-GAGCCGGTGCCGTCGAATATCTCGACGCTGAAGAAGAAGAAACCTCCATGATTTGCATGACGCCAGAGGACCTTGAACTGTATCGTCTGCAGAAAGCTGGTGTTGCTCTTGATGATGACAATGGAGATGACCTTAACAGGCGTCTTAAAACCAAGACCAA-TCCCACCACCCACATGTA-CACACATTGTGAAATTCACCGGCCAGACCCGTGAGCACGCTCTGCTCGCCTACACTCTGGGTGTCAAGCAGCTCATCGTCGCCATCAACAAGATGGACACCGCCAAGTGGGCCGAGGCTCGTTACCAGGAAATCATCAAGGAGACTTCCAACTTCATCAAGAAGGTCGGCTACAACCCCAAGACTGTTGCCTTCGTCCCCATCTCTGGTTTCAACGGCGACAACATGCTTACTGCCTCCACCAACTGCCCCTGGTACAAGGGCTGGGAGAAGGAGACCAAGGCTGGCAAGTCCACCGGAAAGACCCTTCTCGAGGCCATTGACGCCATTGAGCCTCCCAAGCGTCCCACCGACAAGCCCCTCCGTCTTCCCCTCCAGGATGTGTACAAGATCGGTGGTATTGGAACTGTTCCCGTCGGCCGTATCGAGACTGGTGTCCTCAAGCCCGGTATGGTCGTTACCTTCGCTCCCTCCAACGTCACCACTGAAGTCAAGTCCGTCGAGATGCACCACGAGCAGCTTACCGA---GGGTGTCCCCGGTGACAACGTCGGCTTCAACGTGAAGAACGTTTCCGTCAAGGAAATCCGCCGTGGTAACGTTGCTGGTGACTCCAAGAACGACCCCCCCATGGGTGCCGCTTCTTTCGATGCCCAGGTCATCGTTCTCAACCACCCCGGTCAGGTCGGCGCTGGTTACGCTCCCGTCCTCGATTGCCACACCGCCCACATTGCCTGCAAGTTCTCTGAGATCAAGGAGAAGATTGACCGACGTACCGGT-AAGGCTGTCGAGTCTGCCCCCAAGTTCATCAAGTCTGGAGACTCCG

>JCM18619Pochonia_chlamydosporia_var_spinulospora
TACTTGGATAACCGTGGTAATTCTAGAGCTAATACATGCTAAAAATCCCGACTTCGGAAGGGATGTATTTATTAGATTAAAAACCAATG-CCCTCT----GGGCTCCTTGGTGATTCATGATAACTTCTCGAATCGCATGGCCTTGCGCCGGCGATGGTTCATTCAAATTTCTTCCCTATCAACTTTCGATGTTTGGGTAGTGGCCAAACATGGTTGCAACGGGTAACGGAGGGTTAGGGCTCGACCCCGGAGAAGGAGCCTGAGAAACGGCTACTACATCCAAGGAAGGCAGCAGGCGCGCAAATTACCCAATCCCGATTCGGGGAGGTAGTGACAATAAATACTGATACAGGGCTCTTTTGGGTCTTGTAATTGGAATGAGTACAATTTAAATCCCTTAACGAGGAACAATTGGAGGGCAAGTCTGGTGCCAGCAGCCGCGGTAATTCCAGCTCCAATAGCGTATATTAAAGTTGTTGTGGTTAAAAAGCTCGTAGTTGAACCTTGGGCCTGGCTGGCCGGTCCGCCTCACCGCGTGT-ACTGGTCCGGCCGGGTCTTTCCCTCTGTGGAACCCCATGCCCTTCACTGGGTGTGGCGGGGAAACAGGACTTTTACTTTGAAAAAATTAGAGTGCTCCAGGCAGGCCTATGCTCGAATACATTAGCATGGAATAATGAAATAGGACGTGCGGTTCTATTTTGTTGGTTTCTAGGACCGCCGTAATGATTAATAGGGACAGTCGGGGGCATCAGTATTCAATTGTCAGAGGTGAAATTCTTGGATTTATTGAAGACTAACTACTGCGAAAGCATTTGCCAAGGATGTTTTCATTAATCAGGAACGAAAGTTAGGGGATCGAAGACGATCAGATACCGTCGTAGTCTTAACCATAAACTATGCCGACCGCCGGGGGACC--------CAAACTCTAGA---TTTTATT----------------------------TTAGCATGTCTGAGTGGAATC------------------ATTA--CAAAATGAATCAAAACTTTCAACAACGGATCTCTTGGTTCTGGCATCGATGAAGAACGCAGCGAAATGCGATAAGTAATGTGAATTGCAGAATTCAGTGAATCATCGAATCTTTGAACGCACATTGCGCCCGCCAGTATTCTGGCGGGCATGCCTGTTCGAGCGTCATTTC--AACCCTCAAGCCCCAGC-------------------------------------GGTTTGGTGTTGGGGAC-CGGCGAGTACGGAGGCGGGGGGGGGGACTTGTCCCCCTCTTCCCTCGGCGCCG-CCCCCGAAATGAATTGGCGGTCTCGTC--GCGGCAGGATGCTTTTGGCGAGGTGCCTTCCGAGTTCCCTGGAACGGGACGCCATAGAGGGTGAGAGCCCCGTCTGGTTGGATGCCGAGCC-TCTGTAAAGCTCCTTCGACGAGTCGAGTAGTTTGGGAATGCTGCTCTAAATGGGAGGTATATGTCTTCTAAAGCTAAATACCGGCCAGAGACCGATAGCGCACAAGTAGAGTGATCGAAAGATGAAAAGCACTTTGAAAAGAGGGTTAAATAGTACGTGAAATTGTTGAAAGGGAAGCACTTATGACCAGACTTGGACC-CGGTGA-ATCATCCAGC-G--TTC--TCGCTGGTGCACTTTG-CCGG--GC-TCAGGCCAGCATCAGTTTG--CCCCGGGGGATAAAGGCTTTGGGAATGTGGC-TCCC--TCGGGAGTGTTATAGCCCATTGCACAATACCCTGGGGCGGACTGAGGTTC-GCGCTTGGTAGAGACGGAAAGCTGGCTAAGCCGCGTCAGTTGCACAACACACATTGGGGCTTGGTCTGCCCTGCCGAGACACCAGAAGGTCAAGCTTGTGGTCTCGTCAAGAATTTGTCATTGATGTGTTATGTCAGCGTGGGTTCGCCCTCCGAGCCGTTGATTGAGTTCATGATCAACCGTGGCATGGAAGTCGTGGAGGAATACGAGCCGTTGAGATACCCCCATGCCACCAAGATTTTTGTCAACGGTGTATGGGTTGGCGTACACCAGGATCCCAAGCACTTGGTGAGCCAAGTCTTGGACACTCGACGAAAGTCGTATCTGCAGTACGAAGTGTCCCTCGTCCGAGAAATCAGAGACCAGGAGTTCAAGATTTTCTCCGACGCCGGCCGTGTGATGCGACCAGTGTTCACTGTACAGCAGGAAGACGATCCGGAAACCGGCATTGAAAAGGGCCATCTAGTTTTGACCAAGGAGTTGGTTAACAAGCTTGCTAAGGAACAGGCAGAGCCACCCGAAGATCCAAACGAGAAGATTGGCTGGGAGGGGCTGATTC-GAGCCGGTGCCGTCGAATATCTCGACGCTGAAGAAGAAGAAACCTCCATGATTTGCATGACGCCAGAGGACCTTGAACTGTATCGTCTGCAGAAAGCTGGTGTTGCTCTTGATGATGACAATGGAGATGACCTTAACAGGCGTCTTAAAACCAAGACCAA-TCCCACCACCCACATGTA-CACACATTGTGAAATTCACCGGCCAGACCCGTGAGCACGCTCTGCTCGCCTACACTCTGGGTGTCAAGCAGCTCATCGTCGCCATCAACAAGATGGACACCGCCAAGTGGGCCGAGGCTCGTTACCAGGAAATCATCAAGGAGACTTCCAACTTCATCAAGAAGGTCGGCTACAACCCCAAGACTGTTGCCTTCGTCCCCATCTCTGGTTTCAACGGCGACAACATGCTTACTGCCTCCACCAACTGCCCCTGGTACAAGGGCTGGGAGAAGGAGACCAAGGCTGGCAAGTCCACCGGAAAGACCCTTCTCGAGGCCATTGACGCCATTGAGCCTCCCAAGCGTCCCACCGACAAGCCCCTCCGTCTTCCCCTCCAGGATGTGTACAAGATCGGTGGTATTGGAACTGTTCCCGTCGGCCGTATCGAGACTGGTGTCCTCAAGCCCGGTATGGTCGTTACCTTCGCTCCCTCCAACGTCACCACTGAAGTCAAGTCCGTCGAGATGCACCACGAGCAGCTTACCGA---GGGTGTCCCCGGTGACAACGTCGGCTTCAACGTGAAGAACGTTTCCGTCAAGGAAATCCGCCGTGGTAACGTTGCTGGTGACTCCAAGAACGACCCCCCCATGGGTGCCGCTTCTTTCGATGCCCAGGTCATCGTTCTCAACCACCCCGGTCAGGTCGGCGCTGGTTACGCTCCCGTCCTCGATTGCCACACCGCCCACATTGCCTGCAAGTTCTCTGAGATCAAGGAGAAGATTGACCGACGTACCGGT-AAGGCTGTCGAGTCTGCCCCCAAGTTCATCAAGTCTGGAGACTCCG

>JCM18620Metapochonia_rubescens
TACTTGGATAACCGTGGTAATTCTAGAGCTAATACATGCTAAAAATCCCGACTTCGGAAGGGATGTATTTATTAGATTAAAAACCAATG-CCCTCT----GGGCTCTCTGGTGATTCATGATAACTTCTCGAATCGCATGGCCTTGCGCCGGCGATGGTTCATTCAAATTTCTTCCCTATCAACTTTCGATGTTTGGGTAGTGGCCAAACATGGTTGCAACGGGTAACGGAGGGTTAGGGCTCGACCCCGGAGAAGGAGCCTGAGAAACGGCTACTACATCCAAGGAAGGCAGCAGGCGCGCAAATTACCCAATCCCGATTCGGGGAGGTAGTGACAATAAATACTGATACAGGGCTCTTTTGGGTCTTGTAATTGGAATGAGTACAATTTAAATCCCTTAACGAGGAACAATTGGAGGGCAAGTCTGGTGCCAGCAGCCGCGGTAATTCCAGCTCCAATAGCGTATATTAAAGTTGTTGTGGTTAAAAAGCTCGTAGTTGAACCTTGGGCCTGGTTGGCCGGTCCGCCTCACCGCGTGT-ACTGGTCCGGCCGGGCCTTTCCCTCTGTGGAACCCCATGCCCTTCACTGGGTGTGGCGGGGAAACAGGACTTTTACTTTGAAAAAATTAGAGTGCTCCAGGCAGGCCTATGCTCGAATACATTAGCATGGAATAATAAAATAGGACGTGCGGTTCTATTTTGTTGGTTTCTAGGACCGCCGTAATGATTAATAGGGACAGTCGGGGGCATCAGTATTCAATTGTCAGAGGTGAAATTCTTGGATTTATTGAAGACTAACTACTGCGAAAGCATTTGCCAAGGATGTTTTCATTAATCAGGAACGAAAGTTAGGGGATCGAAGACGATCAGATACCGTCGTAGTCTTAACCATAAACTATGCCGACCGCCGGGGGACC--------TAAACTCTTGT--ATTTTCTTAC--------------------------CTAGCATGTCTGAGTGGAATC------------------ATAA--ACAAATGAATCAAAACTTTCAACAACGGATCTCTTGGTTCTGGCATCGATGAAGAACGCAGCGAAATGCGATAAGTAATGTGAATTGCAGAATTCAGTGAATCATCGAATCTTTGAACGCACATTGCGCCCGCCAGTATTCTGGCGGGCATGCCTGTTCGAGCGTCATTTC--AACCCTCAAGCCCCAGT-------------------------------------GGCTTGGTGTTGGGGAC-CGGCGACCTCGCCTGCAC----------------CTGGTGCAAGCGTCCGCCG-CCCCCGAAATGAATTGGCGGCCTCGTC--GCGGCAGGATGATTTTGGCGAGGTGCCTTCCGAGTTCCCTGGAACGGGACGCCACAGAGGGTGAGAGCCCCGTCTGGTTGGACGCCGAGCC-TATGTAAATCTCCTTCGACGAGTCGAGTAGTTTGGGAATGCTGCTCTAAATGGGAGGTATATGTCTTCTAAAGCTAAATATTGGCCAGAGACCGATAGCGCACAAGTAGAGTGATCGAAAGATGAAAAGCACTTTGAAAAGAGGGTTAAATAGTACGTGAAATTGTTGAAAGGGAAGCGCTCATGACCAGACTTGGGCC-CGGTGA-ATCATCCAGC-G--TTC--TCGCTGGTGCACTTTG-CCGG--GC-TCAGGCCAGCATCAGTTTG--CCCCGGGGGATAAAGGCTTTGGGAATGTGGC-TCCT--CCGGGAGTGTTATAGCCCATTGCACAATATCCTGGGGTGGACTGAGGTTC-GCGCTTGGCCGAGATGGAAAGCTCGCCAAACCGCGTCAGTTGCACAACACACATTGGGGTTTAGTCTGCCCTGCCGAGACACCAGAAGGCCAGGCTTGTGGTTTGGTCAAGAACTTGTCTTTGATGTGCTACGTCAGTGTTGGTTCACCAGCCGAGCCGTTGATTGAGTTCATGATCAACCGAGGTATGGAAGTTGTTGAAGAGTATGAGCCCTTGAGATACCCTCACGCCACAAAGATTTTTGTCAACGGTACCTGGGTCGGTGTTCACCAGGATCCCAAGCATCTGGTCAGCCAGGTTTTGGATACTCGACGAAAGTCATACCTGCAGTACGAAGTGTCCCTTGTCCGAGAAATCAGAGATCAAGAGTTCAAGATTTTCTCTGACGCTGGCCGAGTCATGAGACCAGTGTTCACTGTACAGCAAGAAGATGACCCTGAGACTGGTATTGAAAAGGGCCATCTTGTTCTCACCAAAGAGTTGGTTAATAAGCTTGCTAAGGAACAAGCTGAACCACCTGAGGAAGGAGACCAGAAGATTGGTTGGGAAGGATTGATTC-GAGCCGGTGCAGTCGAATACCTTGACGCTGAAGAAGAAGAGACGTCCATGATTTGCATGACGCCAGAGGACCTTGAGCTGTACCGTCTGCAAAAGGCCGGTGTGGCTCTTGATGACGACAATGGGGATGATTTRAACAGGCGCTTGAAGACCAAGACGAA-CCCAACAACACACATGTA-CACGCATTGTGAAATTCATCGGCCAGACTCGTGAGCACGCTCTGCTCGCCTACACCCTGGGTGTCAAGCAGCTCATCGTTGCCATCAACAAGATGGACACCGCCAAGTGGGCCCAGGCTCGTTATGAGGAAATCATCAAGGAGACCTCCAACTTCATCAAGAAGGTCGGCTACAACCCCAAGACTGTTGCCTTCGTCCCCATCTCTGGTTTCAACGGTGACAACATGTTGGCCCCCTCCACCAACTGCCCCTGGTACAAGGGTTGGGAGAAGGAGACCAAGGCTGGCAAGTCCACCGGAAAGACCCTTCTTGAGGCCATTGACTCCATTGAGCCCCCCAAGCGTCCTACCGACAAGCCCCTCCGTCTTCCCCTCCAGGATGTGTACAAGATCGGTGGTATTGGAACTGTTCCCGTCGGCCGTATCGAGACTGGTGTCCTCAAGCCCGGTATGGTCGTTACCTTCGCTCCCGCCAACGTCACCACTGAAGTCAAGTCCGTTGAGATGCACCACGAGCAGCTCACCGA---GGGTGTCCCCGGTGACAACGTCGGCTTCAACGTGAAGAACGTTTCCGTCAAGGAAATCCGCCGTGGTAACGTTGCTGGTGACTCCAAGAACGACCCCCCTCTGGGTGCCGCTTCTTTCGATGCCCAGGTCATCGTTCTCAACCACCCCGGTCAGGTCGGTGCTGGTTACGCTCCCGTCCTCGATTGCCACACCGCCCACATTGCCTGCAAGTTCTCTGAGATCAAGGAGAAGATTGACCGACGTACCGGT-AAGGCTGTTGAGGCTGCCCCCAAGTTCATCAAGTCTGGTGACTCCG

>J_F_WhiteDussiella_tuberiformis
??????????????????????????????????????????????????????????????????????????????????????????????????????????????????????????????????????????????????????????????????????????????????????????????????????????????????????????????????????????????????????????????????????????????????????????????????????????????????????????????????????????????????????????????????????????????????????????????????????????????????????????????????????????????????????????????????????????????????????????????????????????????????????????????????????????????????????????????????????????????????????????????????????????????????????????????????????????????????????????????????????????????????????????????????????????????????????????????????????????????????????????????????????????????????????????????????????????????????????????????????????????????????????????????????????????????????????????????????????????????????????????????????????????????????????????????????????????????????????????????????????????????????????????????????????????????????????????????????????????????????????????????????????????????????????????????????????????????????????????????????????????????????????????????????????????????????????????????????????????????????????????????????????????????????????????????????????????????????????????????????????????????????????????????????????????????????????????????????????????????????????????????????????????????????????????????????????????????????????????????????????????????????????????????????????????????????????????????????????????????????????????????????????????????????????????????????????????????????????????????????????????????????????????????????????????????????????????????????????????????????????????????????????????????????????????????????????????????????????????????????????????????????????????????????????????????TTGGCAGAGATGGCAAGTTGGCCAAGCCGCGTCAGCTGCACAACACACATTGGGGCTTGGTTTGCCCTGCCGAGACGCCGGAAGGTCAAGCTTGTGGTCTTGTGAAAAATTTGTCCTTGATGTGTTATGTCAGTGTGGGCTCGCCTTCTGAGCCTTTGATTGAATTCATGATCAACAGAGGTATGGAGGTTGTCGAAGAGTATGAACCGCTGAGATACCCCCACGCAACCAAAATTTTTGTGAATGGTACTTGGGTCGGTGTGCACCAGGATCCCAAGCACCTCGTGAGCCAGGTTTTGGACACGCGACGCAAGTCTTACCTGCAGTACGAAGTGTCTCTTGTTCGAGAAATCCGAGATCAAGAGTTCAAGATTTTCTCCGACGCCGGCCGAGTGATGAGGCCCATGTACACGGTGCAGCAGGAAGATGACCCTGAGACGGGTATTGAGAAGGGACATCTCGTTTTGTCAAAAGATCTGGTCAATAAACTTGCCAAAGAACAAGCCGAACCTCCCGAGGACCCGAGTGAGAAGATCGGATGGGAAGGGCTGATCA-GAGCCGGTGCTGTTGAGTATTTGGATGCAGAAGAGGAAGAGACATCGATGATCTGCATGACACCAGAGGATCTCGAGTTGTATCGTCTGCAAAAGGCTGGTATTGCCCTTGATGATGACAACGGTGATGACCTCAACAAGCGTCTTAAGACCAAGACCAA-TCCCACAACACACATGTA-TACGCACTGCGAGATTCATCGGCCAGACTCGTGAGCACGCTCTGCTCGCATACACCCTGGGTGTCAAGCAGCTTATCGTCGCCATCAACAAGATGGACACTGCCAAGTGGGCTCAAGCCCGTTACGAGGAAATCATCAAGGAGACCTCCAACTTCATCAAGAAGGTTGGCTACAACCCCAAGACTGTTGCCTTCGTCCCCATCTCTGGTTTCAACGGTGATAACATGCTGGAAGCCTCCTCCAACTGCCCCTGGTACAAGGGTTGGGAGAAGGAGACCAAGGCTGGCAAGGCCACTGGCAAGACTTTGCTCGAGGCTATTGACTCGATTGAGCCTCCCAAGCGTCCCACCGACAAGCCCCTCCGTCTTCCCCTTCAAGATGTTTACAAGATTGGTGGTATTGGAACAGTTCCTGTCGGCCGTATCGAGACTGGTGTCCTCAAGCCCGGTATGGTCGTTACTTTCGCTCCCTCCAATGTCACCACTGAAGTCAAGTCCGTGGAGATGCACCACGAGCAGCTCGCCGA---AGGTCAACCCGGTGACAACGTTGGATTCAACGTGAAGAACGTTTCCGTCAAGGACATTCGCCGTGGCAATGTTGCCGGTGACTCCAAGAACGACCCTCCCAACGGTTCCGCTTCTTTCGATGCCCAGGTTATTGTTCTCAACCATCCTGGCCAGGTCGGTGCTGGTTATGCCCCTGTCCTGGATTGCCACACTGCCCACATTGCTTGCAAGTTCGCCGAAATCAAGGAGAAGATTGACCGACGTACTGGC-AAGGCCGTCGAAGCTGCTCCCAAGTTCATTAAATCTGGTGACTCTG

>MAFF240421Ustilaginoidea_virens
?????????????????????????????????????????????????????????????????????????????????????????????????????????????????????????????????????????????????????????????????????????????????????????????????????????????????????????????????????????????????????????????????????????????????????????????????????????????????????????????????????????????????????????????????????????????????????????????????????????????????????????????????????????????????????????????????????????????????????????????????????????????????????????????????????????????????????????????????????????????????????????????????????????????????????????????????????????????????????????????????????????????????????????????????????????????????????????????????????????????????????????????????????????????????????????????????????????????????????????????????????????????????????????????????????????????????????????????????????????????????????????????????????????????????????????????????????????????????????????????????????????????????????????????????????????????????????????????????????????????????????????????????????????????????????????????????????????????????????????????????????????????????????????????????????????????????????????????????????????????????????????????????????????????????????????????????????????????????????????????????????????????????????????????????????????????????????????????????????????AGGATGCTTCTGGCGAGGTGCCTTCCGAGTTCCCTGGAACGGGACGCCATAGAGGGTGAGAGCCCCGTCTGGCTGGACGCCGAGCC-TCTGTGAAGCTCCTTCGACGAGTCGAGTAGTTTGGGAATGCTGCTCTAAATGGGAGGTATATGTCTTCTAAAGCTAAATACCGGCCAGAGACCGATAGCGCACAAGTAGAGTGATCGAAAGATGAAAAGCACTTTGAAAAGAGGGTTAAACAGTACGTGAAATTGTTGAAAGGGAAGCGCTCGTGACCAGACGTGGGCCTCGGCGG-ATCATCCAGC-GGTCTC--CCGCTGGTGCACTCCG-CCGG--GC-CCAGGCCAGCATCAGTTTG--CCCTGGGGGATAAAGGCTCCGGGAACGTGGC-TCCT--CCGGGAGTGTTATAGCCCGCCGCGCAATACCCTGGGGCGGACTGAGGTTC-GCGCTTGGCAGAGACGGAAAGCTGGCCAAGCCGCGTCAGTTGCACAACACGCATTGGGGTTTGGTGTGCCCTGCAGAAACACCCGAAGGTCAAGCTTGTGGCCTCGTCAAGAATTTGTCCCTCATGTGCTATGTCAGTGTGGGATCACCTTCTGAGCCGCTGATAGAATTCATGATCAACCGGGGCATGGAAGTCGTCGAGGAGTATGAACCGCTGAGATACCCCCACGCGACCAAGATTTTCGTCAACGGTGTCTGGGTTGGCGTGCATCAGGATCCCAAACACCTTGTCGGACAAGTCCTGGATACCCGGCGAAAGTCCTATCTACAGTACGAAGTATCGCTGATCCGAGAAATCCGAGACCAGGAGTTCAAGATCTTTTCAGACGCTGGACGCGTCATGAGACCTGTCTTTACGGTGCAGCAGGAAGACGACCCTGAGACTGGCCTTGAAAAGGGCCATCTGGTCCTTTCGAAGGAACTTGTCAACAAGCTTGCCAAGGAGCAAGCTGAGCCCCCCGAAGACCCGAGTGAAAAGCTCGGATGGGAAGGTCTAATCA-GAGCCGGTGCCGTCGAATACCTCGATGCCGAGGAAGAGGAGACGTCCATGATTTGCATGACGCCGGAGGACCTTGAGCTGTACCGTCTACAAAAGGCGGGAGTCGCCCTCGACGATGACATGGGCGATGACCTGAACAGGCGTCTCAAGACCAAAACAAA-CCCAACCACGCACATGTA-TACCCACTGTGAAATTCATCGGCCAAACCCGTGAACACGCTCTGCTCGCCTACACTCTGGGCGTCAAGCAGCTCATTGTTGCCATCAACAAGATGGACACCACCAAGTGGTCCGAGGCCCGTTACCTGGAAATCATCAAGGAGACGTCCAACTTCATCAAGAAGGTCGGATACAACGCCAAGACCGTCCCCTTTGTCCCCATCTCCGGTTTCAACGGCGACAACATGCTTACTGCCTCCACCAACTGCCCCTGGTACAAGGGATGGGAGAAGGAGACCAAGGCTGGCAAGTCCACCGGCAAGACTCTTCTCGAGGCCATTGACGCCATTGAGCCCCCCAAGCGTCCCACCGACAAGCCCCTCCGTCTTCCCCTCCAGGATGTGTACAAGATTGGCGGTATCGGAACCGTCCCTGTCGGCCGTATCGAGACTGGTATCCTCAAGCCCGGCATGGTCGTCACCTTTGCCCCCTCCAACGTCACCACTGAAGTCAAGTCGGTGGAAATGCACCACGAGCAGCTTACCGA---GGGTGTCCCCGGTGACAACGTTGGTTTCAACGTGAAGAACGTCTCCGTCAAGGAAATCCGCCGTGGTAACGTGGCCGGTGACTCCAAGAACGACCCTCCCATGGGCGCTGCTTCCTTCGACGCTCAGGTCATTGTTCTCAACCACCCCGGTCAGGTCGGTGCCGGTTACGCTCCCGTCCTGGATTGCCACACCGCCCACATTGCCTGCAAGTTCTCCGAGATCAAGGAGAAGATTGACCGACGTACCGGC-AAGGCTGTCGAAGCCGCCCCCAAGTTCATCAAGTCTGGTGACTCTG

>MAFF241224Aciculosporium_take
?????????????????????????????????????????????????????????????????????????????????????????????????????????????????????????????????????????????????????????????????????????????????????????????????????????????????????????????????????????????????????????????????????????????????????????????????????????????????????????????????????????????????????????????????????????????????????????????????????????????????????????????????????????????????????????????????????????????????????????????????????????????????????????????????????????????????????????????????????????????????????????????????????????????????????????????????????????????????????????????????????????????????????????????????????????????????????????????????????????????????????????????????????????????????????????????????????????????????????????????????????????????????????????????????????????????????????????????????????????????????????????????????????????CCGCCGGGGGGAC--------CCGAACTCTGT--ATTCTTCTTCT-------------------------GCGGCGCGTCTGAGTGGATTTT-----------------AGTA--TCAAACGAATCAAAACTTTCAACAACGGATCTCTTGGCTCTGGCATCGATGAAGAACGCAGCGAAATGCGATAAGTAATGTGAATTGCAGAATTCAGTGAATCATCGAATCTTTGAACGCACATTGCGCCCGCCAGCACTCTGGCGGGCATGCCTGTTCGAGCGTCGTTTC--AACCCTCAAGCCCGCCG-------------------------------------GGCTTGGTGTTGGGGAC-CGGCA-----------------------------------------CCCGCCG-CCCCCGAAATGCATCGGCGGCCCCGCC--GCGGCAGGATGCTTTTGGCGAGGCGCCTTCCGAGTTCCCTGGAACGGGACGCCGCAGAGGGTGAGAGCCCCGTCTGGTCGGACGCCGAGCC-TCTGTAAAGCTCCCTCGACGAGTCGAGTAGTTTGGGAATGCTGCTCTAAACGGGAGGTATATGTCTTCTAAAGCTAAATACCGGCCAGAGACCGATAGCGCACAAGTAGAGTGATCGAAAGATGAAAAGCACTTTGAAAAGAGGGTTAAACAGTACGTGAAATTGTTGAAAGGGAAGCGCTCGTGACCAGACTTGGGCG-CGGCGG-ATCACCCGGC-G--TTC--TCGCCGGGGCACTCCG-CCGG--GC-CCGGGCCAGCATCAGCTCG--CGCCGGGGGACAAAGGCGGCGGGAACGTGGC-TCCT--CCGGGAGTGTTATAGCCCGCCGCGCAATGCCCTGGGGCGGGCTGAGGTTC-GCGCTCGGCCGAGACGGAAAGCTGGCCAAGCCGCGACAGCTGCACAACACACACTGGGGTCTGGTGTGTCCGGCAGAGACCCCGGAGGGTCAAGCTTGTGGTCTTGTCAAGAACTTGTCGCTGATGTGCTACGTGAGTGTGGGTTCACCTTCGGAGCCGTTGATCGAATTCATGATCAATCGGGGCATGGAAGTCGTCGAAGAGTATGAACCGTTGAGGTATCCTCATGCGACCAAAATCTTTGTCAATGGTACGTGGGTTGGTGTGCACCAAGATCCTAAGCATCTCGTGAGCCAGGTCTTGGATACGCGACGAAAGTCGTATCTGCAGTATGAGGTGTCTCTTGTCAGAGAAATTCGAGATCAGGAGTTCAAAATCTTCTCTGACGCTGGTCGCGTCATGCGACCAGCATTCACCGTACAGCAGGAAGATGACCCGGAGACGGGCATTGAAAAAGGCCATTTGGTTTTGTCGAAAGAGCTGGTCAACAAGCTTGCCAAGGAACAGGCTGAGCCTCCAGAGGACTCCAGCGAGAAGATTGGCTGGGAAGGTTTGATTC-GAGCCGGAGCGGTGGAGTACCTGGATGCCGAAGAAGAAGAGACATCCATGATTTGCATGACACCCGAGGATCTGGAACTCTACCGTCTCCAGAAGGCGGGCGTTGCCCTAGACGATGATCTGGGTGACGACCTTAACAGACGTCTCAAGACCAAGACCAA-TCCCACGACACACATGTA-CACACACTGCGAAATCCATCGGCCAGACTCGTGAGCACGCCCTGCTCGCCTACACTCTTGGTGTCAAGCAGCTCATTGTTGCCATCAACAAGATGGACACTGCCAAGTGGTCCGAGTCTCGTTACCAGGAAATCATCAAGGAGACTTCCAACTTCATCAAGAAGGTCGGCTACAACCCCAAGACGGTTTGCTTCGTTCCCATTTCCGGCTTCAACGGCGACAACATGTTGACCCCCTCCACCAACTGCTCCTGGTACAAGGGCTGGGAGAAGGAGCAAAAGTCTGTCAAGGTGACCGGAAAGACCCTGCTTGAGGCCATTGACTCCATTGAGCCCCCCAAGCGTCCCACCGACAAGCCCCTCCGTCTTCCCCTCCAGGATGTGTACAAGATTGGTGGTATCGGAACTGTTCCTGTCGGCCGTATCGAGACTGGTGTTCTCAAGCCCGGTATGGTCGTCACCTTTGCCCCCGCCAACGTCACCACTGAAGTCAAGTCGGTTGAAATGCACCACGAGCAGCTCACCGA---GGGTAACCCTGGTGACAACGTCGGCTTCAACGTGAAGAACGTCTCTGTCAAGGATATCCGCCGTGGTCACGTGGCTGGTGACTCCAAGAACGACCCCCCCTCGGGCGCCGCTTCTTTCGATGCCCAGGTCATTGTCCTCAACCACCCTGGTCAGGTCGGTGCTGGTTACGCTCCCGTCCTCGATTGCCACACTGCCCACATTGCCTGCAAGTTCGCCGAGATCCGACAGAAGATTGACCGACGAACTGGT-AAGGGTGTCGAAGAGACGCCCAAGTTCATCAAGTCTGGTGACTCTG

>MAFF246966Aciculosporium_oplismeni
?????????????????????????????????????????????????????????????????????????????????????????????????????????????????????????????????????????????????????????????????????????????????????????????????????????????????????????????????????????????????????????????????????????????????????????????????????????????????????????????????????????????????????????????????????????????????????????????????????????????????????????????????????????????????????????????????????????????????????????????????????????????????????????????????????????????????????????????????????????????????????????????????????????????????????????????????????????????????????????????????????????????????????????????????????????????????????????????????????????????????????????????????????????????????????????????????????????????????????????????????????????????????????????????????????????????????????????????????????????????????????????????????????????CCGCCGGGGGACC--------CCAACCCTCCTGTATTCTTCTTCT-------------------------GCGGCGCGTCTGAGTGGATTTC-----------------GGTA--TCAAACGAATCAAAACTTTCAACAACGGATCTCTTGGCTCTGGCATCGATGAAGAACGCAGCGAAATGCGATAGGTAATGTGAATTGCAGAATTCAGTGAATCATCGAATCTTTGAACGCACATTGCGCCCGCCAGCACTCTGGCGGGCATGCCTGTTCGAGCGTCGTTTC--AACCCTCAAGCCCCCCG-------------------------------------GGCTTGGTGTTGGGGAC-CGGCA-----------------------------------------CCCGCCG-CCCCCGAAATGCATCGGCGGCCCCGCC--GCGGCAGGATGCTTTTGGCGAGGCGCCTTCCGAGTTCCCTGGAACGGGACGCCGCAGAGGGTGAGAGCCCCGTCTGGTCGGACGCCGAGCC-TCTGTAAAGCTCCCTCGACGAGTCGAGTAGTTTGGGAATGCTGCTCTAAACGGGAGGTATATGTCTTCTAAAGCTAAATACCGGCCAGAGACCGATAGCGCACAAGTAGAGTGATCGAAAGATGAAAAGCACTTTGAAAAGAGGGTTAAACAGTACGTGAAATTGTTGAAAGGGAAGCGCTCGTGGCCAGACTTGGGCG-CGGCGG-ATCACCCGGC-G--TCC--TCGCCGGGGCACTCCG-CCGG--GC-CCAGGCCAGCATCAGCTCG--CGCCGGGGGACAAAGGCGGCGGGAACGTGGC-TCCC--CCGGGAGTGTTATAGCCCGCCGCGCAATGCCCTGGGGCGGGCTGAGGTTC-GCGCTCGGCCGAGACGGAAAACTGGCCAAGCCGCGACAACTGCACAACACACACTGGGGTCTGGTGTGTCCGGCAGAGACTCCCGAGGGTCAAGCTTGTGGTCTTGTCAAGAACTTGTCGTTGATGTGCTACGTGAGTGTGGGTTCACCTTCGGAGCCGTTGATCGAATTCATGATCAATCGGGGCATGGAAGTCGTCGAAGAGTATGAGCCGTTGAGGTATCCTCATGCGACCAAAATCTTTGTCAATGGTACGTGGGTTGGTGTGCACCAAGATCCTAAGCATCTCGTGAGCCAGGTCTTGGATACGCGACGAAAGTCGTATCTGCAGTATGAGGTGTCTCTTGTCAGAGAAATTCGAGATCAGGAGTTCAAAATCTTCTCCGACGCTGGTCGCGTCATGCGACCGGTATTCACCGTACAGCAGGAAGATGACCCGGAGACGGGCATTGAAAAAGGCCATTTGGTTTTGTCGAAAGAGCTGGTCAACAAACTTGCCAAGGAACAGGCTGAGCCTCCAGAGGACTCCAGCGAGAAGATTGGCTGGGAAGGTTTGATTC-GAGCCGGAGCGGTGGAGTACCTGGATGCCGAAGAAGAAGAGACATCCATGATTTGCATGACACCCGAGGATCTGGAACTCTACCGTCTCCAGAAGGCGGGCGTTGCTCTAGACGATGAACTGGGTGACGACCTTAATAGACGTCTCAAGACCAAGACCAA-TCCCACGACACACATGTA-CACACACTGCGAAATTCATCGGCCAGACTCGTGAGCACGCCCTGCTCGCCTACACTCTTGGTGTCAAGCAGCTCATTGTTGCCATCAACAAGATGGACACTGCCAAGTGGGCCGAGGCTCGTTACCTGGAAATCATCAAGGAGACTTCCAACTTCATCAAGAAGGTCGGCTACAACCCCAAGACTGTTTGCTTCGTTCCCATTTCCGGCTTTCTTGGCGACAACATGTTGGTCGCCTCCACCAACTGCTCCTGGTACAAGGGCTGGGAGAAGGAGACCAAGGCTGGCAAGTGCACCGGAAAGACGCTGCTCGAGGCCATTGACTCCATTGAGCCCCCCAAGCGTCCCACCGACAAGCCCCTCCGTCTTCCCCTCCAGGATGTGTACAAGATTGGTGGTATTGGAACTGTTCCTGTCGGCCGTATCGAGACTGGTGTTCTCAAGCCCGGTATGGTCGTCACCTTTGCTCCCGCCAACGTCACCACTGAAGTCAAGTCGGTTGAAATGCACCACGAGCAGCTCTCCGA---GGGTAACCCTGGTGACAACGTCGGCTTCAACGTGAAGAACGTCTCTGTCAAGGATATCCGCCGTGGTAACGTGGCTGGTGACTCCAAGAACGACCCCCCCTTGGGCGCCGCCTCTTTCGATGCCCAGGTCATTGTCCTCAACCACCCTGGTCAGGTCGGTGCTGGTTACGCTCCCGTCCTCGATTGCCACACTGCCCACATTGCCTGCAAGTTCGCCGAGATCCGAGAGAAGATTGACCGACGAACTGGT-AAGGCTGTCGAGGAGGCGCCCAAGTTCATCAAGTCTGGTGACTCTG

>MFLU17_1582Pleurocordyceps_marginaliradians
TACTTGGATAACCGTGGTAATTCTAGAGCTAATACATGCTGAAAATCCCGACTTACGGAGGGATGTATTTATTAGATTAAAAACCAATG-CCCTCT----GGGCTCTCTGGTGATTCATGATAACTTCTCGAATCGCACGGCCTTGCGCCGGCGATGGTTCATTCAAATTTCTTCCCTATCAACTTTCGATGTTTGGGTAGTGGCCAAACATGGTTGCAACGGGTAACGGAGGGTTAGGGCTCGACCCCGGAGAAGGAGCCTGAGAAACGGCTACTACATCCAAGGAAGGCAGCAGGCGCGCAAATTACCCAATCCCGACACGGGGAGGTAGTGACAATAAATACTGATACAGGGCTCTTTTGGGTCTTGTAATTGGAATGAGTACAATTTAAATCCCTTAACGAGGAACAATTGGAGGGCAAGTCTGGTGCCAGCAGCCGCGGTAATTCCAGCTCCAATAGCGTATATTAAAGTTGTTGTGGTTAAAAAGCTCGTAGTTGAACCTTGGGCCTGGCTGGCCGGTCCGCCTCACCGCGTGC-ACTGGTCCGGCCGGGCCTTTCCCTCTGCGGAACCCCATGCCCTTCACTGGGCGTGGCGGGGAAACAGGACTTTTACTTTGAAAAAATTAGAGTGCTCCAGGCAGGCCTATGCTCGAATACATTAGCATGGAATAATGAAATAGGACGTGCGGTTCTATTTTGTTGGTTTCTAGGACCGCCGTAATGATTAATAGGGACAGTCGGGGGCATCAGTATTCAATTGTCAGAGGTGAAATTCTTGGATTTATTGAAGACTAACTACTGCGAAAGCATTTGCCAAGGATGTTTTCATTAATCAGGAA--------------------------------------------------------------CCGCCGCAGGACCCC------CAAACTCTTTT--TCGCCTCCTTC-----------------CAGGCGTCGGTTTTCTTCTGAGTGAGACCTTTTTCCTCGCGACAGCGGGGT--GAAAATGAATCAAAACTTTCAACAACGGATCTCTTGGCTCTGGCATCGATGAAGAACGCAGCGAAATGCGATAAGTAATGTGAATTGCAGAATTCAGTGAATCATCGAATCTTTGAACGCACATTGCGCCCGCCAGTATTCTGGCGGGCATGCCTGTCCGAGCGTCATTTC--GACCCTCAGGCCCCTCCTG-------------------------------CAGGGGACTGGTGTTGGGGGA-CGGCACCCGCCGGGAGAGAGGACCT--------CGTCCTCCTCCGGCGCGCCG-CCCCCGAAATGCAGTGGCGGCCCCGCCC-GCAGCAGGATGCTTCTGGCGCGGCGCCTTCCGAGTTCCCTGGAACGGGACGCCACAGAGGGTGAGAGCCCCGTCCGGTCGGACGCCTAGCC-TGTGTGAAGCACCTTCGACGAGTCGGGTAGTTTGGGAATGCTGCCCTAAATGGGAGGTATATGTCTTCTAAAGCTAAATACCGGCCAGAGACCGATAGCGCACAAGTAGAGTGATCGAAAGATGAAAAGCACTTTGAAAAGAGGGTTAAACAGTACGTGAAATTGTTGAAAGGGAAGCGCTCATGACCAGACTTGGGCC-CGGGGG-ATCACCCGGC-G--TTCTTTCGCCGGGGCACTTCG-CCGGCTGC-CCAGGCCAGCATCAGTTCG--TGGCGGGGGACAAAGGCTTCGGGAACGTGGC-TCCCCACGGGGAGTGTTATAGCCCGCTGCGCAATGCCCTGCCGCGGACTGAGGTTC-GCGCTCGGAAGGGATGGAAAGCTCGCCAAACCACGTCAGCTGCACAACACACACTGGGGCTTAGTTTGCCCTGCAGAGACGCCTGAAGGACAGGCTTGCGGTCTGGTCAAGAATCTGTCTCTTATGTGCTATGTCAGTGTCGGCTCACCGTCTGAGCCCTTAATCGAGTTCATGATTAATCGGGGCATGGAAGTCGTCGAAGAGTACGAACCACTAAGGTATCCGCACGCCACCAAAATCTTCGTCAACGGAGTTTGGGTAGGCATACATCAAGATCCCAAACACTTGGTCAGCCAAGTGCTTGACACCCGGCGAAAATCGTACTTGCAGTATGAGGTGTCACTGGTCAGAGATATCCGGGATCAAGAGTTCAAGATCTTCTCTGACGCTGGGCGTGTCATGAGGCCAGTATATACAGTTCAGCAAGAAGATGACCCAGAAACCGGGATCGAAAAAGGACACTTGGTTCTTTCAAAGGAGTTGGTGAACAAGCTTGCCAAGGAGCAGGCCGAACCGCCAGATGACCCAAGTGCAAAGATTGGTTGGGAAGGGCTGATCC-GCGCTGGTGCAGTCGAGTACTTGGATGCTGAAGAAGAAGAAACGTCCATGATATGCATGACCCCCGAAGACCTCGATCTCTATCGTCTCCAGAAGGCTGGAGTTGCCGTGGAAGATGACGTTGGCGACGATCTGAACAAGCGTCTGAAGACGAGGACCAA-CCCCACAACACATATGTA-TACCCACTGCGAAATTCATCGGCCAGACTCGTGAGCACGCTCTGCTCGCCTACACTCTCGGTGTCAAGCAGCTCATTGTCGCCATCAACAAGATGGACACCGCCAAGTGGTCCCAGGAACGTTTCCAGGAAATCGTCAAAGAAACCTCCACCTTCATCAAGAAGGTCGGTTACAACCCCAAGACTGTTCCCTTCGTCCCCATCTCTGGTTTCCACGGCGACAACATGTTGGAGCCCTCCAAGAACTGCCCTTGGTACAAGGGATGGGAGAAGGAGACCAAGGAAGGTAAGGTCACTGGCGACACCCTTCTCAAGGCCATTGATTCCATCGAGACCCCCAAGCGACCTGTCGACAAGCCCCTCCGTCTTCCCCTCCAGGATGTGTACAAGATCGGCGGTATTGGAACAGTTCCCGTCGGCCGTATCGAGACTGGTGTCCTCAAGCCCGGTATGGTCGTCACCTTTGCTCCCGCCAATGTCACCACTGAAGTCAAGTCGGTCGAGATGCACCACGAGCAGCTTCAGGA---AGGTCAGCCAGGTGACAACGTTGGTTTCAACGTGAAGAACGTCTCCGTCAAGGACATTCGCCGTGGCAACGTCGCTGGTGACTCCAAGAACGACCCTCCTCTGGGCTGTGCTTCATTCGACGCCCAGGTCATCGTCCTTAACCACCCTGGCCAGGTCGGCTGTGGCTATGCTCCTGTCCTGGACTGTCACACCGCTCACATTGCTTGCAAGTTCCATCTTATCAAGGAGAAGATTGATCGACGTACCGGC-AAGTCTACTGAGACCAACCCCAAATTCATCAAGTCCGGTGACTCTG

>MFLUCC17_2113Pleurocordyceps_aurantiaca
-----------CCGTGGTAATTCTAGAGCTAATACATGCTAAAAATCCCGACTTCGGAAGGGATGTATTTATTAGATTAAAAACCAATG-CCCTCT----GGGCTCTCTGGTGAATCATGATAACTGCTCGAATCGCAGGGCCTCGTGCCGGCGATGGTTCATTCAAATTTCTTCCCTATCAACTTTCGATGTTTGGGTATTGGCCAAACATGGTTACAACGGGTAACGGAGGGTTAGGGCTCGACCCCGGAGAAGGAGCCTGAGAGACGGCTACTACATCCAAGGAAGGCAGCAGGCGCGCAAATTACCCAATCCCGACACGGGGAGGTAGTGACAATAAATACTGATACAGGGCTCTTTCGGGTCTTGTAATTGGAATGAGTACAATTTAAATCCCTTAACGAGGAACAATTGGAGGGCAAGTCTGGTGCCAGCAGCCGCGGTAATTCCAGCTCCAATAGCGTATATTAAAGTTGTTGTGGTTAAAAAGCTCGTAGTTGAACCTTGGGCCTGGCTGGCCGGTCCGCCTCACCGCGTGT-ACTGGTCCGGCCGGGCCTTTCCCTCTGTGGAACCCCATGCCCTTCACTGGGCGTGGCGGGGAAACAGGACTTTTACTTTGAAAAAATTAGAGTGCTCCAGGCAGGCCTATGCTCGAATACATTAGCATGGAATAATAGAATAGGACGTGCGGTTCTATTTTGTTGGTTTCTAGGACCGCCGTAATGATTAATAGGGACAGTCGGGGGCATCAGTATTCAATTGTCAGAGGTGAAATTCTTGGATCTATTGAAGACTAACTACTGCGAAAGCATTTGCCAAGGATGTTTTCATTAATCAGGAACGAAAGTTAGGGGATCGAAGACGATCAGATACCGTCGTAGTCTTAACCATAAACTATGCCGACCGCCGCAGGACCCC------CAAACTCTTTT--TCGCCTCCTTC-----------------CAGGCGTCGGTTTTCTTCTGAGTGAGACCTTTTTCCTCGCGACAGCGGGGT--GAAAATGAATCAAAACTTTCAACAACGGATCTCTTGGCTCTGGCATCGATGAAGAACGCAGCGAAATGCGATAAGTAATGTGAATTGCAGAATTCAGTGAATCATCGAATCTTTGAACGCACATTGCGCCCGCCAGTATTCTGGCGGGCATGCCTGTCCGAGCGTCATTTC--GACCCTCAGGCCCCTCCTG-------------------------------CAGGGGACTGGTGTTGGGGGA-CGGCACCCGCCGGGAGAG--GACCT--------CGTCCTCCTCCGGCGCGCCG-CCCCCGAAATGCAGTGGCGGCCTCGCCC-GCAGTAGGATGCTTCTGGCGCGGCGCCTTCCGAGTTCCCTGGAACGGGACGCCACAGAGGGTGAGAGCCCCGTCCGGTCGGACGCCTAGCC-TGTGTGAAGCACCTTCGACGAGTCGGGTAGTTTGGGAATGCTGCCCTAAATGGGAGGTATATGTCTTCTAAAGCTAAATACCGGCCAGAGACCGATAGCGCACAAGTAGAGTGATCGAAAGATGAAAAGCACTTTGAAAAGAGGGTTAAACAGTACGTGAAATTGTTGAAAGGGAAGCGCTCATGACCAGACTTGGGCC-CGGGGG-ATCACCCGGC-G--TTC-TTCGCCGGGGCACTTCG-CCGGCTGC-CCAGGCCAGCATCAGTTCG--TGGCGGGGGACAAAGGCTTCGGGAACGTGGC-TCCCTACGGGGAGTGTTATAGCCCGCTGCGCAATGCCCTGCCGCGGACTGAGGTTC-GCGCTCGGAAGGGATGGAAAGCTCGCCAAACCACGTCAGCTGCACAACACACACTGGGGCTTAGTTTGCCCTGCAGAGACACCTGAAGGACAGGCTTGCGGTCTGGTCAAGAATCTGTCTCTTATGTGCTATGTCAGTGTCGGCTCACCGTCTGAGCCCTTAATCGAGTTCATGATTAATCGGGGCATGGAAGTCGTCGAAGAGTACGAACCGCTAAGGTATCCGCACGCCACCAAAATCTTCGTCAACGGAGTTTGGGTAGGCATACATCAAGATCCCAAACACTTGGTCAGCCAAGTGCTTGACACCCGGCGAAAATCGTACTTGCAGTATGAGGTGTCACTGGTCAGAGATATCCGGGATCAAGAGTTCAAGATCTTCTCTGACGCTGGGCGTGTCATGAGGCCAGTATATACAGTTCAGCAAGAAGATGACCCAGAAACCGGGATCGAAAAAGGACACTTGGTTCTTTCAAAGGAGTTGGTGAACAAGCTTGCCAAGGAGCAGGCCGAACCGCCAGATGACCCAAGTGCAAAGATTGGTTGGGAAGGGCTGATCC-GCGCTGGTGCAGTCGAGTACTTGGATGCTGAAGAAGAAGAAACGTCCATGATATGCATGACCCCCGAAGACCTCGATCTCTATCGTCTCCAGAAGGCTGGAGTTGCCGTGGAAGATGACATTGGCGACGATCTGAACAAGCGTCTGAAGACGAGGACCAA-CCCAACAACACATATGTA-TACCCACTGCGAAATTCATCGGCCAGACTCGTGAGCACGCTCTGCTCGCCTACACTCTCGGTGTCAAGCAGCTCATTGTCGCCATCAACAAGATGGACACCGCCAAGTGGTCCCAGGAACGTTTCCAGGAAATCGTCAAAGAAACCTCCACCTTCATCAAGAAGGTCGGTTACAACCCCAAGACTGTTCCCTTCGTCCCCATCTCTGGTTTCCACGGCGACAACATGTTGGAGCCCTCCAAGAACTGCCCTTGGTACAAGGGATGGGAGAAGGAGACCAAGGAAGGTAAGGTCACTGGCGACACCCTTCTCAAGGCCATTGATTCCATCGAGACCCCCAAGCGACCTGTCGACAAGCCCCTCCGTCTTCCCCTCCAGGATGTGTACAAGATCGGCGGTATTGGAACAGTTCCCGTCGGCCGTATCGAGACTGGTGTCCTCAAGCCCGGTATGGTCGTCACCTTTGCTCCCGCCAATGTCACCACTGAAGTCAAGTCGGTCGAGATGCACCACGAGCAGCTTCAGGA---AGGTCAGCCAGGTGACAACGTTGGTTTCAACGTGAAGAACGTCTCCGTCAAGGACATTCGCCGTGGCAACGTCGCTGGTGACTCCAAGAACGACCCTCCTCTGGGCTGTGCTTCATTCGACGCCCAGGTCATCGTCCTTAACCACCCTGGCCAGGTCGGCTGTGGCTATGCTCCTGTCCTGGACTGTCACACCGCTCACATTGCTTGCAAGTTCTCTGTTATCAAGGAGAAGATTGATCGACGTACCGGC-AAGTGTACTGAGACCAACCCCAAATTCATCAAGTCCGGTGACTCTG

>MRLIB9228Ustilaginoidea_dichromenae
??????????????????????????????????????????????????????????????????????????????????????????????????????????????????????????????????????????????????????????????????????????????????????????????????????????????????????????????????????????????????????????????????????????????????????????????????????????????????????????????????????????????????????????????????????????????????????????????????????????????????????????????????????????????????????????????????????????????????????????????????????????????????????????????????????????????????????????????????????????????????????????????????????????????????????????????????????????????????????????????????????????????????????????????????????????????????????????????????????????????????????????????????????????????????????????????????????????????????????????????????????????????????????????????????????????????????????????????????????????????????????????????????????????????????????????????????????????????????????????????????????????????????????????????????????????????????????????????????????????????????????????????????????????????????????????????????????????????????????????????????????????????????????????????????????????????????????????????????????????????????????????????????????????????????????????????????????????????????????????????????????????????????????????????????????????????????????????????????????????????????????????????????????????????????????????????????????????????????????????????????????????????????????????????????????????????????????????????????????????????????????????????????????????????????????????????????????????????????????????????????????????????????????????????????????????????????????????????????????????????????????????????????????????????????????????????????????????????????????????????????????????????????????????????????????????????????????????????????????????????????????????????????????????????????????????????????????????????????????????????????????????????????????????????????????????????????????????????????????????????????????????????????????????????????????????????????????????????????????????????????????????????????????????????????????????????????????????????????????????????????????????????????????????????????????????????????????????????????????????????????????????????????????????????????????????????????????????????????????????????????????????????????????????????????????????????????????????????????????????????????????????????????????????????????????????????????????????????????????????????????????????????????????????????????????????????????????????????????????????????????GGCCAGACCCGTGAGCACGCCCTGCTCGCCTACACCCTGGGTGTCAAGCAGCTCATTGTTGCCATCAACAAGATGGACACCACCAAGTGGTCCGAGGCCCGTTACCAGGAAATCATAAAGGAGACATCCAACTTCATCAAGAAGGTCGGATACAACCCCAAGACCGTTCCCTTTGTCCCCATCTCCGGGTTCAACGGCGACAACATGCTTGCTGCCTCCACCAACTGCTCCTGGTACAAGGGCTGGGAGAAGGAGACCAAGGCCGGCAAGTCCACCGGCAAGACCCTTCTCGAGGCCATTGACTCCATCGAGCCCCCCAAGCGTCCCACCGACAAGCCTCTTCGTCTTCCCCTCCAGGACGTGTACAAGATTGGCGGTATCGGAACTGTTCCCGTCGGCCGTATCGAGACTGGTATCCTCAAGCCTGGTATGGTCGTCACCTTTGCCCCCTCCAACGTCACCACTGAAGTCAAGTCCGTGGAAATGCACCACGAGCAGCTTCCCGA---GGGTGTTCCCGGAGACAACGTTGGTTTCAACGTGAAGAACGTTTCCGTCAAGGAAATCCGCCGTGGTAACGTTGCCGGTGACTCCAAGAACGACCCTCCCATGGGTGCCGCTTCTTTCGATGCTCAGGTCATTGTCCTCAACCACCCTGGCCAGGTCGGTGCCGGCTACGCTCCCGTCCTTGATTGCCACACCGCCCACATTGCCTGCAAGTTCTCCGAGATCAAGGAGAAGATTGACCGACGTACCGGC-AAGGCTGTTGAGGCCGCGCCCAAGTTCATCAAGTCTGGTGACTCGG

>Marsons_nNeobarya_parasitica
?????????????????????????????????????????????????????????????????????????????????????????????????????????????????????????????????????????????????????????????????????????????????????????????????????????????????????????????????????????????????????????????????????????????????????????????????????????????????????????????????????????????????????????????????????????????????????????????????????????????????????????????????????????????????????????????????????????????????????????????????????????????????????????????????????????????????????????????????????????????????????????????????????????????????????????????????????????????????????????????????????????????????????????????????????????????????????????????????????????????????????????????????????????????????????????????????????????????????????????????????????????????????????????????????????????????????????????????????????????????????????????????????????????CCGCCGCAGGAACCGGACCCCCAACCTTCTGT--ATCTCTGCCCG-------------------------CAGTGTCTTCTGATTGGATCT--------------------AA--ACAAATGAATCAAAACTTTCAACAACGGATCTCTTGGTTCTGGCATCGATGAAGAACGCAGCGAAATGCGATACGTAATGTGAATTGCAGAATCCAGTGAACCATCGAATCTTTGAACGCACATTGCGCCCGCCAGTACTCTGGCGGGCATGCCTGTCCGAGCGTCATTTC--AACCCTCAAGCCCTG-----------------------------------------CTTGGTGTTGGGGAC-CGGCGATGACCTCTCCG-------------------CAGGGAGCGAATCGCCG-CCCCCGAAATGAATTGGCGACCGCGCC--GCAGCAGGATGCTTCTGGCGAGGCGCCTTCCGAGTTCCCTGGAACGGGACGCCATAGAGGGTGAGAGCCCCGTCTGGTCGGACGCCGAGCC-TCTGTGAAGCTCCTTCGACGAGTCGAGTAGTTTGGGAATGCTGCTCTAAATGGGAGGTATATGTCTTCTAAAGCTAAATACCGGCCAGAGACCGATAGCGCACAAGTAGAGTGATCGAAAGATGAAAAGCACTTTGAAAAGAGGGTTAAACAGTACGTGAAATTGTTGAAAGGGAAGCGCTCGTGACCAGACTTGGGCC-CGGCGG-ATCATCCAGC-G--TTC--TCGCTGGTGCACTCCG-CCGG--GC-ACAGGCCAGCATCAGTTCG--CCCCGGGGGACAAAGGTTTCGGGAACGTGGC-TCCC--CCGGGAGTGTTATAGCCCGCTGCACAATACCCTGGGACGGACTGAGGACC-GCGC??????????????????????????????????????????????????????????????????????????????????????????????????????????????????????????????????????????????????????????????????????????????????????????????????????????????????????????????????????????????????????????????????????????????????????????????????????????????????????????????????????????????????????????????????????????????????????????????????????????????????????????????????????????????????????????????????????????????????????????????????????????????????????????????????????????????????????????????????????????????????????????????????????????????????????????????????????????????????????????????????????????????????????????????????????????????????????????????????????????????????????????????????????????????????????????????????????????????????????????????????????????????????????????????????????????????????????????????????????????????????????????????????????????????????????????????????????????????????????????????????????????????????????????????????????????????????????????????????????????????????????????????????????????????????????????????????????????????????????????????????????????????????????????????????????????????????????????????????????????????????????????????????????????????????????????????????????????????????????????????????????????????????????????????????????????????????????????????????????????????????????????????????????????????????????????????????????????????????????????????????????????????????????????????????????????????????????????????????????????????????????????????????????????????????????????

>NHJ11343Conoideocrella_luteorostrata
TACTTGGATAACCGTGGTAATTCTAGAGCTAATACATGCTAAAAATCCCGACTTCGGAAGGGATGTATTTATTAGATTAAAAACCAATG-CCCTCT----GGGCTCTCTGGTGATTCATGATAACTTGGCGAATCGCATGGCCTTGCGCTGGCGATGGTTCATTCAAATTTCTTCCCTATCAACTTTCGATGTTTGGGTAGTGGCCAAACATGGTTACAACGGGTAACGGAGGGTTAGGGCTCGACCCCGGAGAAGGAGCCTGAGAAACGGCTACTACATCCAAGGAAGGCAGCAGGCGCGCAAATTACCCAATCCCGATTCGGGGAGGTAGTGACAATAAATACTGATACAGGGCTCTTTTGGGTCTTGTAATTGGAATGAGTACAATTTAAATCCCTTAACGAGGAACAATTGGAGGGCAAGTCTGGTGCCAGCAGCCGCGGTAATTCCAGCTCCAATAGCGTATATTAAAGTTGTTGTGGTTAAAAAGCTCGTAGTTGAACCTTGGGCCTGGCTGGCCGGTCCGCCTCACCGCGTGT-ACTGGTCCGGCCGGGTCTTTCCCTCTGTGGAACCCCATGCCCTTCACTGGGTGTGGCGGGGAAACAGGACTTTTACTTTGAAAAAATTAGAGTGCTCCAGGCAGGCCTATGCTCGAATACATTAGCATGGAATAATGAAATAGGACGTGCGGTTCTATTTTGTTGGTTTCTAGGACCGCCGTAATGATTAATAGGGACAGTCGGGGGCATCAGTATTCAATTGTCAGAGGTGAAATTCTTGGATTTATTGAAGACTAACTACTGCGAAAGCATTTGCCAAGGATGTTTTCATTAATCAGGAACGAAAGTTAGGGGATCGAAGACGATCAGATACCGTCGTAGTCTTAACCATAAACTATGCCGACCGCCGGAGAACC--------CAAACTCTTCT--GTATCTACGC--------------------------TACGCATGTCTGAGTGGATTT------------------AATA---TCAATGAATCAAAACTTTCAACAACGGATCTCTTGGTTCTGGCATCGATGAAGAACGCAGCGAAATGCGATAAGTAATGTGAATTGCAGAATTCAGTGAACCATCGAATCTTTGAACGCACATTGCGCCCGCCAGTAT--------------------------------------------------------------------------------------------------------------------------------------------------------------------------------------------------AGGATGCTTTTGGCGAGGTGCCTTCCGAGTTCCCTGGAACGGGACGCCATAGAGGGTGAGAGCCCCGTCTGGTTGGATACCGAGCC-TCTGTAAAGCTCCTTCGACGAGTCGAGTAGTTTGGGAATGCTGCTCTAAATGGGAGGTATATGTCTTCTAAAGCTAAATACCGGCCAGAGACCGATAGCGCACAAGTAGAGTGATCGAAAGATGAAAAGCACTTTGAAAAGAGGGTTAAACAGTACGTGAAATTGTTGAAAGGGAAGCGCTTGTGACCAGACTTGGGCC-CGGTGA-ATCATCCAGC-G--TTC--TCGCTGGTGCACTTTG-CCGG--GC-CCAGGCCAGCATCAGTTTG--CCTCGGGGGATAAAGGCTCTGGGAATGTGGC-TCCT--CCGGGAGTGTTATAGCCCGTTGCATAATGCCCTGGGGCGGACTGAGGTTC-GCGC????????????????????????????????????????????????????????????????????????????????????????????????????????????????????????????????????????????????????????????????????????????????????????????????????????????????????????????????????????????????????????????????????????????????????????????????????????????????????????????????????????????????????????????????????????????????????????????????????????????????????????????????????????????????????????????????????????????????????????????????????????????????????????????????????????????????????????????????????????????????????????????????????????????????????????????????????????????????????????????????????????????????????????????????????????????????????????????????????????????????????????????????????????????????????GGCCAGACCCGTGAGCACGCCCTGCTCGCCTACACCCTGGGTGTCAAGCAGCTCATTGTTGCCATCAACAAGATGGACACTGCCAAGTGGGCTGAGGCTCGTTACCAGGAAATCATCAAGGAAACCTCCAACTTCATCAAGAAGGTCGGCTACAACCCCAAGACTGTCGCCTTCGTCCCCATTTCCGGTTTCAACGGTGACAACATGCTGGCTGCCTCCACCAACTGCCCTTGGTACAAGGGTTGGGAGAAGGAGACCAAGGCTGGCAAGTCCACTGGCAAGACTCTGCTTGAGGCTATTGACTCCATTGAACCCCCCAAGCGTCCCACCGACAAGCCCCTCCGTCTTCCCCTTCAGGATGTGTACAAGATTGGTGGTATCGGAACAGTTCCTGTCGGCCGTATCGAGACTGGTGTCCTCAAGCCCGGTATGGTCGTTACCTTCGCTCCCGCCAACGTCACCACTGAAGTCAAGTCCGTTGAGATGCACCACGAGCAGCTCCAGGC---TGGTCAGCCCGGTGACAACGTTGGATTCAACGTGAAGAACGTCTCCGTCAAGGATATCCGCCGTGGTAACGTTGCTGGTGACTCCAAGAACGACCCTCCTCAGGGTGCCGCCTCTTTCGATGCCCAGGTCATCGTCCTCAACCACCCTGGCCAGGTCGGTGCTGGTTACGCCCCCGTCCTTGATTGCCACACCGCCCACATTGCTTGCAAGTTCTCTGAGATCAAGGAGAAGATTGACCGACGTACTGGT-AAGGCTGTCGAAGACGCCCCCAAGTTCATCAAGTCTGGTGACTCTG

>NHJ12516Conoideocrella_luteorostrata
TACTTGGATAACCGTGGTAATTCTAGAGCTAATACATGCTAAAAATCCCGACTTCGGAAGGGATGTATTTATTAGATTAAAAACCAATG-CCCTCT----GGGCTCTCTGGTGATTCATGATAACTTGGCGAATCGCATGGCCTTGCGCTGGCGATGGTTCATTCAAATTTCTTCCCTATCAACTTTCGATGTTTGGGTAGTGGCCAAACATGGTTACAACGGGTAACGGAGGGTTAGGGCTCGACCCCGGAGAAGGAGCCTGAGAAACGGCTACTACATCCAAGGAAGGCAGCAGGCGCGCAAATTACCCAATCCCGATTCGGGGAGGTAGTGACAATAAATACTGATACAGGGCTCTTTTGGGTCTTGTAATTGGAATGAGTACAATTTAAATCCCTTAACGAGGAACAATTGGAGGGCAAGTCTGGTGCCAGCAGCCGCGGTAATTCCAGCTCCAATAGCGTATATTAAAGTTGTTGTGGTTAAAAAGCTCGTAGTTGAACCTTGGGCCTGGCTGGCCGGTCCGCCTCACCGCGTGT-ACTGGTCCGGCCGGGTCTTTCCCTCTGTGGAACCCCATGCCCTTCACTGGGTGTGGCGGGGAAACAGGACTTTTACTTTGAAAAAATTAGAGTGCTCCAGGCAGGCCTATGCTCGAATACATTAGCATGGAATAATGAAATAGGACGTGCGGTTCTATTTTGTTGGTTTCTAGGACCGCCGTAATGATTAATAGGGACAGTCGGGGGCATCAGTATTCAATTGTCAGAGGTGAAATTCTTGGATTTATTGAAGACTAACTACTGCGAAAGCATTTGCCAAGGATGTTTTCATTAATCAGGAACGAAAGTTAGGGGATCGAAGACGATCAGATACCGTCGTAGTCTTAACCATAAACTATGCCGACCGCCGGAGGACC--------CAAACTCTTCT--GTATCTACGC--------------------------TACGCATGTCTGAGTGGATTT------------------AATA---CCAATGAATCAAAACTTTCAACAACGGATCTCTTGGTTCTGGCATCGATGAAGAACGCAGCGAAATGCGATAAGTAATGTGAATTGCAGAATTCAGTGAACCATCGAATCTTTGAACGCACATTGCGCCCGCCAGTATTCTGGCGGGCATGCCTGTTCGAGCGTCATTTC--AACCCTCAAGCGC-----------------------------------------TGCTTGGTGTTGGGGAT-CGGCCT-------------------------------------GAAGGAGCCG-CCCCCGAAATGAATTGGCGGTCTCGTC--GCAGCAGGATGCTTTTGGCGAGGTGCCTTCCGAGTTCCCTGGAACGGGACGCCATAGAGGGTGAGAGCCCCGTCTGGTTGGATACCGAGCC-TCTGTAAAGCTCCTTCGACGAGTCGAGTAGTTTGGGAATGCTGCTCTAAATGGGAGGTATATGTCTTCTAAAGCTAAATACCGGCCAGAGACCGATAGCGCACAAGTAGAGTGATCGAAAGATGAAAAGCACTTTGAAAAGAGGGTTAAACAGTACGTGAAATTGTTGAAAGGGAAGCGCTTGTGACCAGACTTGGGCC-CGGTGA-ATCATCCAGC-G--TTC--TCGCTGGTGCACTTTG-CCGG--GC-CCAGGCCAGCATCAGTTTG--CCTCGGGGGATAAAGGCTCTGGGAATGTGGC-TCCT--CCGGGAGTGTTATAGCCCGTTGCACAATGCCCTGGGGCGGACTGAGGTTC-GCGC----------------------------------------------------------------------------------------GGCTTGTGGCCTTGTCAAAAATCTGTCGTTGATGTGCTACGTTAGTGTTGGGTCACCTTCTGAGCCTTTGATTGAATTCATGATCAACAGAGGCATGGAGGTTGTCGAAGAGTACGAGCCGTTGAGATATCCCCATGCTACCAAGATCTTTGTGAACGGTACTTGGGTGGGCGTGCATCAGGATCCTAAGCATCTCGTGAGCCAAGTGTTGGACACGCGACGTAAGTCTTATCTCCAGTACGAAGTGTCCCTTGTTCGAGAAATCCGAGATCAAGAGTTCAAGATTTTCTCCGACGCTGGTCGAGTCATGAGGCCCATGTACACGGTGCAGCAGGAAGATGACCCTGAGACAGGTATTGAGAAGGGACATCTCGTTCTGTCAAAAGAACTGGTCAACAAACTGGCTAAAGAGCAAGCTGAACCTCCTGAGGACCCAAGTGAGAAAATTGGCTGGGAGGGTTTGATAA-GAGCCGGTGCCGTTGAGTATTTGGATGCAGAAGAGGAAGAAACATCGATGATCTGCATGACACCAGAAGATCTGGAATTGTATCGTCTGCAAAAGGCTGGTATTGCCCTTGATGATGACAATGCTGATGACCTGAACAAGCGTCTGAAGACCAAGACCAA-TCCCACAACACATATGTA-CACGCACTGCGAAATCCACCGGCCAGACCCGTGAGCACGCCCTGCTCGCCTACACCCTGGGTGTCAAGCAGCTCATTGTTGCCATCAACAAGATGGACACTGCCAAGTGGGCTGAGGCTCGTTACCAGGAAATCATCAAGGAAACTTCCAACTTCATCAAGAAGGTCGGCTACAACCCCAAGACTGTCGCCTTCGTCCCCATTTCCGGTTTCAACGGTGACAACATGCTGGCCCCCTCCACCAACTGCCCTTGGTACAAGGGTTGGGAGAAGGAGACCAAGGCTGGCAAGTCCACTGGCAAGACTCTGCTTGAGGCTATTGACTCTATTGAGCCCCCCAAGCGTCCCACCGACAAGCCCCTCCGTCTTCCCCTTCAGGATGTGTACAAGATTGGTGGTATTGGAACAGTTCCTGTCGGTCGTATCGAGACTGGTGTCCTCAAGCCCGGTATGGTCGTTACCTTCGCTCCCGCCAACGTCACCACTGAAGTCAAGTCCGTTGAGATGCACCACGAGCAGCTCCAGGC---TGGTCAGCCCGGTGACAACGTTGGATTCAACGTGAAGAACGTCTCCGTCAAGGATATCCGCCGTGGTAACGTTGCTGGTGACTCCAAGAACGACCCTCCTCAGGGTGCTGCCTCTTTCGATGCCCAGGTCATCGTCCTCAACCACCCTGGCCAGGTCGGTGCTGGTTACGCCCCCGTCCTTGATTGCCACACCGCCCACATTGCTTGCAAGTTCTCTGAGATCAAGGAAAAGATTGACCGACGTACTGGT-AAGGCTGTCGAAGACGCCCCCAAGTTCATCAAGTCTGGTGACTCTG

>NHJ6209Orbiocrella_petchii
TACATGGATAACTGTGGTAATTCTAGAGCTAATACATGCTGAAAACCCCGACTTCGGAAGGGGCGTATTTATTAGATTAAAAGCCAATG-CCCCCC---GGGGCTCTCTGGTGATTCATGATAACTCCACGGATCGCACGGCCTTGCGCCGGCGATGGTTCATTCAAATTTCTTCCCTATCAACTTTCGATGTTTGGGTAGTGGCCAAACATGGTTGCAACGGGTGACGGAGGGTTAGGGCTCGACCCCGGAGAAGGAGCCTGAGAAACGGCTACTACATCCAAGGAAGGCAGCAGGCGCGCAAATTACCCAATCCCGACACGGGGAGGTAGTGACAATAAATACTGATACAGGGCTCTTTTGGGTCTTGTAATTGGAATGAGTACAACCTAAATCCCTTAACGAGGAACAATTGGAGGGCAAGTCTGGTGCCAGCAGCCGCGGTAATTCCAGCTCCAATAGCGTATATTAAAGTTGTTGTGGTTAAAAAGCTCGTAGTTGAACCTTGGGCCTGGCTGGCCGGTCCGCCTCACCGCGTTC-ACTGGTCCGGCCGGGTCTTTCCCTCTGTGGAACCCCATGCCCTTCACTGGGCGTGGCGGGGAAGCAGGACGTTTACTTTGAAAAAATTAGAGTGCTCCAGGCAGGCCTATGCTCGAATACATTAGCATGGAATAATGAAATAGGACGCGCGGTTCCATTTCGTTGGTTTCTAGGACCGCCGTAATGATTAATAGGGACAGTCGGGGGCATCAGTATTCAGTTGTCAGAGGTGAAATTCTTGGATCTACTGAAGACTAACTACTGCGAAGGCATTTGCCAAGGATGTTTTCATTAATCAGGAACGAAAGTTAGGGGATCGAAGACGATCAGATACCGTCGTAGTCTTAACCGTAAACTATGCCGACCGCCGGGGGCCCC-------CAGACCCGCCT--GTGA--------------------------------CAGCGTCATCTGAGTGGATTCCA--------------GCGAGA--ATCAGCGAATCAAAACTTTCAACAACGGATCTCTTGGCTCTGGCATCGATGAAGAACGCAGCGAAATGCGATAAGTAATGCGAATTGCAGAATTCAGTGAATCATCGAATCTTTGAACGCACATTGCGCCCGCCAGCACTCTGGCGGGCATGCCTGTTCGAGCGTCATTTC--ACCCCTCGAGCCCCCCC---------------------------------GGGGGGCTCGGTGTTGGGGGT-CGGCTACGGCGGTCGCTCCTC----------------------CCGCCCGCCG-CCCCTGA---------------------------AGGATGCTTTTGGCGCGGYGCCTTCCGAGTGCCCTGGAACGGGACGCCACAGAGGGTGAGAGCCCCMTCTGGTTGGACACCAAGCC-TATGTAAAGCTCCTTCGACGAGTCGAGTAGTTTGGGAATGCTGCTCTAAATGGGAGGTATATGTCTTCTAAAGCTAAATACCGGCCAGAGACCGATAGCGCACAAGTAGAGTGATCGAAAGATGAAAAGCACTTTGAAAAGAGGGTTAAATAGTACGTGAAATTGTTGAAAGGGAAGCGCTTATGACCAGACTTGGGCC-CGGTGA-ATCATCCAGC-G--TTC--TCKCTGGTGCACTTTG-CCGG--GC-ACAGGCCAGCATCAGTTCG--CCGCGGGGGATAAAGGCTTCGGGAATGTGGC-TCCC--TCGGGAGTGTTATAGCCCGTTGCACAATACCCTGGGGCGGACTGAGGTTC-GCGCTTGGCAGAGATGGCAAGCTGGCCAAACCGCGTCAACTTCACAACACGCACTGGGGCCTGGTCTGTCCCGCGGAAACGCCCGAAGGCCAGGCCTGCGGTCTCGTCAAAAATCTGTCGCTCATGTGCTACGTCAGCGTCGGCTCGCCTTCTGAGCCATTGATCGAGTTCATGATTAATCGAGGCATGGAGGTTGTTGAAGAGTATGAACCATTGAGATATCCCCACGCGACCAAGATCTTTGTCAACGGAACCTGGGTGGGCGTGCACCAGGACCCCAAGCATCTCGTCAGCCAAGTCCTGGACACCAGACGCAAATCATATCTGCAGTACGAAGTGTCCCTCGTCAGAGAAATCCGAGATCAAGAGTTCAAGATTTTCTCGGACGCCGGACGGGTCATGAGACCGGTGTACACGGTACAGCAGGAGGACGACCCCGAAACAGGCATCGGGAAGGGTAATCTCGTGCTGTCGAAAGAACTGGTCAACAAGCTCGCCAAGGAACAGGCGGAGCCCCCAGAGGACCCCAGCGAGAAGGTTGGCTGGGACGGATTGATCC-GAGCCGGTGCTGTCGAGTACTTGGACGCCGAAGAGGAAGAGACTTCCATGATCTGCATGACGCCCGAGGACCTCGAAATGTATCGCATGCAAAAAGCCGGTATCGCTGTTGAGGAGGACAATGGCGATGATCTGAACAAGCGTCTCAAGACGAAGACGAA-CCCTACCACACACATGTA-CACCCATTGCGAGATTCACCGGCCAGACTCGTGAGCACGCTCTGCTTGCTTACACCCTCGGTGTCAAGCAGCTGATCGTCGCCATCAACAAGATGGACACCACCAAGTGGTCCGAGGCTCGTTACCAGGAAATCATCAAGGAGACCTCCTCCTTCATCAAGAAGGTCGGCTACAACCCCAAGACGGTCGCCTTCGTCCCCATCTCCGGTTTCAACGGCGACAACATGTTGACTGCCTCCACCAACTGCCCCTGGTACAAGGGCTGGGAGAAGGAGGTCAAGTCCGGCAAGGTCACCGGCAAGACCCTGCTCGAGGCCATTGACTCCATTGAGCCCCCCAAGCGTCCCTTCGACAAGCCCCTCCGTCTTCCCCTTCAGGATGTCTACAAGATTGGCGGTATTGGAACTGTCCCCGTCGGCCGTATCGAGACCGGTACCCTCAAGCCCGGTATGGTCGTCACCTTCGCCCCGGCCAACGTCACGACTGAAGTCAAGTCGGTCGAGATGCACCACGAGCAGCTTCCCGA---GGCCTTCCCCGGTGACAACGTTGGTTTCAACGTGAAGAACGTGTCCGTCAAGGACATCCGCCGTGGAAACGTGGCTGGTGACTCCAAGAACGACCCTCCCATGGGTGCCGCCTCTTTCGACGCCCAGGTCATCGTCCTCAACCACCCCGGTCAGGTCGGTGCTGGTTACGCCCCTGTTCTCGATTGCCACACGGCCCACATTGCCTGCAAGTTCGCCGAGATCAAGGAGAAGATTGACCGACGTACTGGT-AAGGCCGTCGAGACTGCCCCCAAGTTCGTCAAGTCTGGTGACGCCG

>NHJ6240Orbiocrella_petchii
TACATGGATAACTGTGGTAATTCTAGAGCTAATACATGCTGAAAACCCCGACTTCGGAAGGGGCGTATTTATTAGATTAAAAGCCAATG-CCCCCC---GGGGCTCTCTGGTGATTCATGATAACTCCACGGATCGCACGGCCTTGCGCCGGCGATGGTTCATTCAAATTTCTTCCCTATCAACTTTCGATGTTTGGGTAGTGGCCAAACATGGTTGCAACGGGTGACGGAGGGTTAGGGCTCGACCCCGGAGAAGGAGCCTGAGAAACGGCTACTACATCCAAGGAAGGCAGCAGGCGCGCAAATTACCCAATCCCGACACGGGGAGGTAGTGACAATAAATACTGATACAGGGCTCTTTTGGGTCTTGTAATTGGAATGAGTACAACCTAAATCCCTTAACGAGGAACAATTGGAGGGCAAGTCTGGTGCCAGCAGCCGCGGTAATTCCAGCTCCAATAGCGTATATTAAAGTTGTTGTGGTTAAAAAGCTCGTAGTTGAACCTTGGGCCTGGCTGGCCGGTCCGCCTCACCGCGTTC-ACTGGTCCGGCCGGGTCTTTCCCTCTGTGGAACCCCATGCCCTTCACTGGGCGTGGCGGGGAAGCAGGACGTTTACTTTGAAAAAATTAGAGTGCTCCAGGCAGGCCTATGCTCGAATACATTAGCATGGAATAATGAAATAGGACGCGCGGTTCCATTTCGTTGGTTTCTAGGACCGCCGTAATGATTAATAGGGACAGTCGGGGGCATCAGTATTCAGTTGTCAGAGGTGAAATTCTTGGATCTACTGAAGACTAACTACTGCGAAGGCATTTGCCAAGGATGTTTTCATTAATCAGGAACGAAAGTTAGGGGATCGAAGACGATCAGATACCGTCGTAGTCTTAACCGTAAACTATGCCGA????????????????????????????????????????????????????????????????????????????????????????????????????????????????????????????????????????????????????????????????????????????????????????????????????????????????????????????????????????????????????????????????????????????????????????????????????????????????????????????????????????????????????????????????????????????????????????????????????????????????????????????????????????????????????????????????AGGATGCTTTTGGCGAGGTGCCTTCCGAGTTCCCTGGAACGGGACGCCATAGAGGGTGAGAGCCCCGTCTGGTTGGATACCGAGCC-TCTGTAAAGCTCCTTCGACGAGTCGAGTAGTTTGGGAATGCTGCTCTAAATGGGAGGTATATGTCTTCTAAAGCTAAATACCGGCCAGAGACCGATAGCGCACAAGTAGAGTGATCGAAAGATGAAAAGCACTTTGAAAAGAGGGTTAAATAGTACGTGAAATTGTTGAAAGGGAAGCGCTTATGACCAGACTTGGACC-CGGTGA-ATCATCCAGC-G--TTC--TCGCTGGTGCACTTTG-CCGG--GC-TCAGGCCAGCATCAGTTTG--TCTCGGGGGATAAAGGCTTAGGGAATGTGGC-TCCT--CCGGGAGTGTTATAGCCCTTTGCACAATACCCTGGGGCGGACTGAGGTTC-GCGCTTGGCAGAGATGGCAAGCTGGCCAAACCGCGTCAACTTCACAACACGCACTGGGGCCTGGTCTGTCCCGCGGAAACGCCCGAAGGCCAGGCCTGCGGTCTCGTCAAGAATTTGTCGCTCATGTGCTACGTCAGCGTCGGCTCGCCTTCTGAGCCATTGATCGAGTTCATGATTAATCGAGGTATGGAGGTTGTTGAAGAGTATGAACCATTGCGATATCCCCACGCGACCAAGATCTTTGTCAACGGAACCTGGGTGGGCGTGCACCAGGACCCCAAGCATCTTGTCAGCCAAGTCCTGGACACCAGACGCAAATCATATCTGCAGTACGAAGTGTCCCTCGTCAGAGAAATCCGAGATCAAGAGTTCAAGATTTTCTCGGACGCCGGACGGGTCATGAGACCGGTCTACACGGTGCAGCAGGAGGACGACCCTGAAACAGGCATCGGGAAGGGTAATCTCGTGCTGTCGAAAGAACTGGTCAACAAGCTCGCCAAGGAACAGGCGGAACCCCCAGAGGACCCCAGCGAGAAGGTTGGCTGGGACGGATTGATCC-GAGCCGGTGCTGTCGAGTACTTGGACGCCGAAGAGGAAGAGACTTCCATGATCTGCATGACGCCCGAGGACCTCGAAATGTATCGCATGCAAAAAGCCGGTATCGCTGTTGAGGAGGACAATGGCGATGATCTGAACAAGCGTCTCAAGACGAAGACGAA-CCCTACCACACACATGTA-CACCCATTGCGAGATTCACCGGCCAGACTCGTGAGCACGCTCTGCTCGCTTACACCCTCGGTGTCAAGCAGCTGATCGTCGCCATCAACAAGATGGACACCACCAAGTGGTCCGAGGCTCGTTACCAGGAAATCATCAAGGAGACCTCCTCCTTCATCAAGAAGGTCGGCTACAACCCCAAGACGGTCGCCTTCGTCCCCATCTCCGGTTTCAACGGCGACAACATGTTGTCTGCCTCCACCAACTGCCCCTGGTACAAGGGCTGGGAGAAGGAGGTCAAGTCCGGCAAGGTCACCGGCAAGACCCTGCTCGAGGCCATTGACTCCATTGAGCCCCCCAAGCGTCCCTTCGACAAGCCCCTCCGTCTTCCCCTTCAGGATGTCTACAAGATTGGCGGTATTGGAACTGTTCCCGTCGGCCGTATCGAGACCGGTACCCTCAAGCCCGGTATGGTCGTCACCTTCGCCCCGGCCAACGTCACGACTGAAGTCAAGTCGGTCGAGATGCACCACGAGCAGCTTCCCGA---GGCCTTCCCCGGTGACAACGTTGGTTTCAACGTGAAGAACGTGTCCGTCAAGGACATCCGCCGTGGAAACGTTGCTGGTGACTCCAAGAACGACCCTCCCATGGGTGCCGCCTCTTTCGACGCCCAGGTCATCGTCCTCAACCACCCCGGTCAGGTCGGTGCTGGTTACGCCCCTGTCCTCGATTGCCACACGGCCCACATTGCCTGCAAGTTCGCCGAGATCAAGGAGAAGATTGACCGACGTACCGGT-AAGGCCGTCGAGACTGCCCCCAAGTTCGTCAAGTCTGGTGACGCCG

>NHJ6293Conoideocrella_tenuis
TACTTGGATAACCGTGGTAATTCTAGAGCTAATACATGCTAAAAATCCCGACTTCGGAAGGGATGTATTTATTAGATTAAAAACCAATG-CCCTCT----GGGCTCTCTGGTGATTCATAATAACTTCTCGAATCGCATGGCCTTGCGCCGGCGATGGTTCATTCAAATTTCTTCCCTATCAACTTTCGATGTTTGGGTAGTGGCCAAACATGGTTGCAACGGGTAACGGAGGGTTAGGGCTCGACCCCGGAGAAGGAGCCTGAGAAACGGCTACTACATCCAAGGAAGGCAGCAGGCGCGCAAATTACCCAATCCCGATTCGGGGAGGTAGTGACAATAAATACTGATACAGGGCTCTTTTGGGTCTTGTAATTGGAATGAGTACAATTTAAATCCCTTAACGAGGAACAATTGGAGGGCAAGTCTGGTGCCAGCAGCCGCGGTAATTCCAGCTCCAATAGCGTATATTAAAGTTGTTGTGGTTAAAAAGCTCGTAGTTGAACCTTGGGCCTGGCTGGCCGGTCCGCCTCACCGCGTGT-ACTGGTCCGGCCGGGCCTTTCCCTCTGTGGAACCCCATGCCCTTCACTGGGTGTGGCGGGGAAACAGGACTTTTACTTTGAAAAAATTAGAGTGCTCCAGGCAGGCCTATGCTCGAATACATTAGCATGGAATAATGAAATAGGACGTGCGGTTCTATTTTGTTGGTTTCTAGGACCGCCGTAATGATTAATAGGGACAGTCGGGGGCATCAGTATTCAATTGTCAGAGGTGAAATTCTTGGATTTATTGAAGACTAACTACTGCGAAAGCATTTGCCAAGGATGTTTTCATTAATCAGGAACGAAAGTTAGGGGATCGAAGACGATCAGATACCGTCGTAGTCTTAACCATAAACTATGCCGACCGCCGGAGGACC--------CAAACTCTTCT--GTATTACAC---------------------------TATGCATGTCTGAGTGGATTT------------------AATA---TCAATGAATCAAAACTTTCAACAACGGATCTCTTGGTTCTGGCATCGATGAAGAACGCAGCGAAATGCGATAAGTAATGTGAATTGCAGAATTCAGTGAATCATCGAATCTTTGAACGCACATTGCGCCCGCCAGTATTCTGGCGGGCATGCCTGTTCGAGCGTCATTTC--AACCCTCAAGCCC-----------------------------------------TGCTTGGTGTTGGGGAC-CGGCCTGTCTCTCTCCCTCT--------------TTGAGGGGGGGAGGAGCCG-CCCCCGAAATGAATTGGCGGTCTCGTC--GCAGCAGGATGCTTTTGGCGAGGTGCCTTCCGAGTTCCCTGGAACGGGACGCCATAGAGGGTGAGAGCCCCGTCTGGTTGGATACCGAGCC-TCTGTAAAGCTCCTTCGACGAGTCGAGTAGTTTGGGAATGCTGCTCTAAATGGGAGGTATATGTCTTCTAAAGCTAAATACCGGCCAGAGACCGATAGCGCACAAGTAGAGTGATCGAAAGATGAAAAGCACTTTGAAAAGAGGGTTAAATAGTACGTGAAATTGTTGAAAGGGAAGCGCTTATGACCAGACTTGGACC-CGGTGA-ATCATCCAGC-G--TTC--TCGCTGGTGCACTTTG-CCGG--GC-TCAGGCCAGCATCAGTTTG--TCTCGGGGGATAAAGGCTTAGGGAATGTGGC-TCCT--CCGGGAGTGTTATAGCCCTTTGCACAATACCCTGGGGCGGACTGAGGTTC-GCGCTTGGCAGAGATGGCAAGTTGGCCAAGCCGCGCCAGCTGCACAACACACATTGGGGTTTGGTTTGCCCTGCCGAGACGCCCGAAGGTCAAGCTTGCGGTCTCGTCAAGAATCTGTCATTGATGTGCTATGTTAGTGTGGGATCGCCTTCTGAGCCCCTGATTGAATTCATGATCAACAGAGGTATGGAGGTTGTCGAAGAGTACGAGCCGTTGAGATATCCCCACGCAACCAAGATTTTTGTGAATGGTACTTGGGTGGGGGTGCACCAGGATCCCAAGCATCTCGTGAGCCAAGTCTTGGACACGCGACGCAAGTCTTACCTGCAGTACGAAGTGTCCCTTGTTCGAGAAATCCGAGATCAAGAGTTCAAGATTTTCTCCGACGCTGGCCGGGTCATGAGACCTATGTTCACGGTGCAGCAGGAAGACGACGCCGAGACAGGTATTGAAAAAGGACATCTCGTTCTGTCAAAAGAGCTGGTCAACAAACTTGCCAAAGAACAAGCTGAACCTCCTGAGGACCCAAGTGAGAAAATTGGCTGGGAAGGTCTGATAA-GAGCCGGTGCCGTCGAGTATTTGGATGCAGAAGAGGAAGAAACATCGATGATCTGCATGACACCAGAAGATCTTGAATTGTATCGTCTGCAAAAGGCCGGTATTGCCCTCGATGACGACAATGCTGATGACCTGAACAAGCGTCTTAAGACCAAGACCAA-TCCCACAACACACATGTA-CACGCACTGCGAAATCCACC----------------------TGCTCGCCTACACCTTGGGTGTCAAGCAGCTCATCGTTGCCATCAACAAGATGGACACTGCCAAGTGGGCTGAGGCTCGTTACCAGGAAATCATCAAGGAGACTTCCAACTTCATCAAGAAGGTCGGCTACAACCCCAAGACTGTTGCCTTCGTCCCCATCTCCGGTTTCAACGGTGACAACATGTTGACCGCCTCCACCAACTGCCCTTGGTACAAGGGTTGGGAGAAGGAGACCAAGGCTGGCAAGTCCACTGGCAAGACTCTGCTTGAGGCTATTGACTCTATTGAGCCCCCCAAGCGTCCCACCGACAAGCCCCTCCGTCTTCCCCTTCAGGATGTGTACAAGATTGGTGGTATTGGAACTGTTCCTGTCGGCCGTATCGAGACTGGTGTCCTCAAGCCCGGTATGGTCGTTACCTTCGCTCCCGCCAACGTCACCACTGAAGTCAAGTCCGTTGAGATGCACCACGAGCAGCTCCAGGC---TGGTCAGCCCGGTGACAACGTTGGATTCAACGTGAAGAACGTCTCCGTCAAGGATATCCGCCGTGGTAACGTTGCTGGTGACTCCAAGAACGACCCCCCTATGGGAGCCGCCTCTTTCGATGCCCAGGTCATCGTTCTCAACCACCCCGGTCAAGTCGGTGCTGGTTACGCTCCCGTCCTTGATTGCCACACCGCCCACATTGCTTGCAAGTTCGCTGAGATCAAGGAGAAGATTGACCGACGTACTGGT-AAGGCTGTCGAAGACGCCCCCAAGTTCATCAAGTCTGGTGACTCCG

>Ne_01Parepichloe_cinerea
?????????????????????????????????????????????????????????????????????????????????????????????????????????????????????????????????????????????????????????????????????????????????????????????????????????????????????????????????????????????????????????????????????????????????????????????????????????????????????????????????????????????????????????????????????????????????????????????????????????????????????????????????????????????????????????????????????????????????????????????????????????????????????????????????????????????????????????????????????????????????????????????????????????????????????????????????????????????????????????????????????????????????????????????????????????????????????????????????????????????????????????????????????????????????????????????????????????????????????????????????????????????????????????????????????????????????????????????????????????????????????????????????????????CCGCCGGAGGACAG-------AGAACTCTCCT--GTATTCCGT---------------------------AATGCATGTCTGAGTGAACCA--------------------CA--CAAAACGAATCAAAACTTTCAACAACGGATCTCTTGGTTCTGGCATCGATGAAGAACGCAGCGAAATGCGATAAGTAATGTGAATTGCAGAATTCAGTGAATCATCGAATCTTTGAACGCACATTGCGCCCGCCAGTATTCTGGCGGGCATGCCTGTTCGAGCGTCATTTC--AACCCTCAGGGACCCCCTTCT--------------------GCGGGGGGAGCAAGCCCTGGTGTTGGGGGC-CGGCTGCCCCCGTCCGCGCCCA--------------GGCGCGGGCGGTCGCCG-CCCCCGAAATGAATTGGCGGCCCTGCC--GCGGC???????????????????????????????????????????????????????????????????????????????????????????????????????????????????????????????????????????????????????????????????????????????????????????????????????????????????????????????????????????????????????????????????????????????????????????????????????????????????????????????????????????????????????????????????????????????????????????????????????????????????????????????????????????????????????????????????????????????????????????????????????????????????????????????????????????????????????????????????????????????????????????????????????????????????????????????????????????????????????????????????????????????????????????????????????????????????????????????????????????????????????????????????????????????????????????????????????????????????????????????????????????????????????????????????????????????????????????????????????????????????????????????????????????????????????????????????????????????????????????????????????????????????????????????????????????????????????????????????????????????????????????????????????????????????????????????????????????????????????????????????????????????????????????????????????????????????????????????????????????????????????????????????????????????????????????????????????????????????????????????????????????????????????????????????????????????????????????????????????????????????????????????????????????????????????????????????????????????????????????????????????????????????????????????????????????????????????????????????????????????????????????????????????????????????????????????????????????????????????????????????????????????????????????????????????????????????????????????????????????????????????????????????????????????????????????????????????????????????????????????????????????????????????????????????????????????????????????????????????????????????????????????????????????????????????????????????????????????????????????????????????????????????????????????????????????????????????????????????????????????????????????????

>SAcp11Claviceps_purpurea
TACTTGGATAACCGTGGTAATTCTAGAGCTAATACATGCTGAAAATCCCGACTTCGGAAGGGATGTATTTATTAGATTAAAAACCAATG-CCCTTC---GGGGCTCTCTGGTGATTCATAATAACTTCTCGAATCGCATGGCCTTGCGCCGGCGATGGTTCATTCAAATTTCTTCCCTATCAACTTTCGATGTTTGGGTAGTGGCCAAACATGGTTGCAACGGGTAACGGAGGGTTAGGGCTCGACCCCGGAGAAGGAGCCTGAGAAACGGCTACTACATCCAAGGAAGGCAGCAGGCGCGCAAATTACCCAATCCCGACTCGGGGAGGTAGTGACAATAAATACTGATACAGGGCTCTTTTGGGTCTTGTAATTGGAATGAGTACAATTTAAATCCCTTAACGAGGAACAATTGGAGGGCAAGTCTGGTGCCAGCAGCCGCGGTAATTCCAGCTCCAATAGCGTATATTAAAGTTGTTGTGGTTAAAAAGCTCGTAGTTGAACCTTGGGCCTGGCTGGCCGGTCCGCCTCACCGCGAGT-ACTGGTCCGGCCGGGCCTTTCCCTCTGTGGAACCTCATGCCCTTCACTGGGCGTGGCGGGGAAACAGGACTTTTACTTTGAAAAAATTAGAGTGCTCCAGGCAGGCCTATGCTCGAATACATTAGCATGGAATAATGAAATAGGACGTGCGGTTCTATTTTGTTGGTTTCTAGGACCGCCGTAATGATTAATAGGGACAGTCGGGGGCATCAGTATTCAATTGTCAGAGGTGAAATTCTTGGATTTATTGAAGACTAACTACTGCGAAAGCATTTGCCAAGGATGTTTTCATTAATCAGGAACGAAAGTTAGGGGATCGAAGACGATCAGATACCGTCGTAGTCTTAACCATAAACTATGCCGA????????????????????????????????????????????????????????????????????????????????????????????????????????????????????????????????????????????????????????????????????????????????????????????????????????????????????????????????????????????????????????????????????????????????????????????????????????????????????????????????????????????????????????????????????????????????????????????????????????????????????????????????????????????????????????????????AGGATACTTTTGGCGAGGCGCCTTCCGAGTTCCCTGGAACGGGACGCCATAGAGGGTGAGAGCCCCGTCTGGTTGGATGCCGAGCC-TCTGTAAAGTTCCTTCGACGAGTCGAGTAGTTTGGGAATGCTGCTCTAAATGGGAGGTATATGTCTTCTAAAGCTAAATATTGGCCAGAGACCGATAGCGCACAAGTAGAGTGATCGAAAGATGAAAAGCACTTTGGAAAGAGGGTTAAAAAGCACGTGAAATTGTTGAAAGGGAAGCGCTTGTGACCAGACGTGGGCC-TGTCGG-ATCATCCAGC-G--TTC--TCGGTGGTGCACTCCG-GCGG--GC-TCAGGCCAGCATCAGCTCG--TCCCGGGGGACAAAGGCAGCGGGAATGTGGC-TCCT--TCGGGAGTGTTATAGCCCGCTGTGTAATGCCCTGGGGCGGGCTGAGGTTC-GCGCTCGGCCGAGACGGCAAACTGGCCAAGCCGCGACAACTGCACAACACACATTGGGGATTAGTCTGCCCCGCAGAGACACCAGAGGGTCAAGCATGTGGCCTCGTCAAGAACTTGTCGTTGATGTGCTACGTGAGTGTGGGCTCACCCTCAGAGCCGTTGATTGAGTTCATGATCAATCGTGGCATGGAAGTTGTCGAAGAGTACGAGCCGCTGAGGTATCCTCATGCAACAAAAATCTTTGTCAATGGTACGTGGGTTGGTGTGCACCAGGATCCCAAGCATCTTGTCAGTCAGGTCTTGGAGACACGACGAAAATCGTATCTGCAATTTGAGGTGTCCCTTGTCAGAGAAATCCGAGATCAAGAGTTTAAGATCTTCTCCGACGCTGGGCGTGTCATGCGACCGGTATTTACCGTGCACCAGGAAGATATCCTGGAGAAGGGCATTGAAAAGGGCCATCTGGTTTTGTCAAAAGAGCTAGTCAACAAGCTTGCCAAGGAACAGGCTGAGCCTCCCGAGAATCCCGACAACAAGATTGGCTGGGAAGGATTAATTG-AAGCCGGAGCCGTCGAGTACCTGGATGCCGAAGAAGAAGAGACATCCATGATTTGCATGACACCTGAAGATCTCGAACTCTATCGTCTCCAGAAGGCGGGTGTTGCTCTAGATGATGATATGGGAGACGATCCCAACAGACGTCTCAAAACTAGGACAAA-TCCTACGACACACATGTA-CACGCATTGTGAAATCCATCGGCCAGACCCGTGAGCACGGCCTGCTCGCTTACACCCTTGGTGTCAAGCAGCTCATTGTCGCCATCAACAAGATGGACACCGCCAAGTGGGCCGAGGCTCGTTACCAGGAAATCATCAAGGAGACGTCCAACTTCATCAAGAAGGTCGGCTACAACCCCAAGACCGTTGCCTTCGTGCCCATCTCCGGCTTCAACGGTGACAACATGCTTGCCGCCTCCACCAACTGCCCCTGGTACAAGGGCTGGGAGAAGGAGACCAAGGCTGGCAAGTCTACCGGAAAGACCCTGCTTGAGGCCATTGACTCCATTGAGCCCCCCAAGCGTCCCACCGACAAGCCTCTCCGTCTTCCCCTCCAGGATGTTTACAAGATCGGAGGTATTGGAACTGTTCCTGTCGGCCGTATCGAGACTGGTGTCCTCAAGCCCGGTATGGTCGTTACCTTTGCTCCTGCCAACGTCACCACTGAAGTCAAGTCCGTGGAAATGCACCACGAGCAGCTTACCGA---GGGTAACCCCGGTGACAACGTCGGATTCAACGTGAAGAACGTCTCTGTCAAGGATATCCGTCGTGGTAACGTTGCCGGTGACTCCAAGAACGATCCCCCTATGGGCGCCGCTTCTTTCGACGCTCAGGTCATCGTGCTCAACCACCCCGGTCAAGTCGGTGCTGGTTACGCCCCCGTTCTTGATTGCCACACTGCCCACATCGCCTGCAAGTTCGCCGAGATCAAGGAGAAGATTGACCGACGTACCGGC-AAGGCCGTTGAGGATGCCCCCAAGTTCATCAAGTCTGGAGACTCTG

>SD05361Pseudometarhizium_lepidopterorum
?????????????????????????????????????????????????????????????????????????????????????????????????????????????????????????????????????????????????????????????????????????????????????????????????????????????????????????????????????????????????????????????????????????????????????????????????????????????????????????????????????????????????????????????????????????????????????????????????????????????????????????????????????????????????????????????????????????????????????????????????????????????????????????????????????????????????????????????????????????????????????????????????????????????????????????????????????????????????????????????????????????????????????????????????????????????????????????????????????????????????????????????????????????????????????????????????????????????????????????????????????????????????????????????????????????????????????????????????????????????????????????????????????????CCGCCGGAGGACCA----CACCAAACTCTTGA--ATTTCTTC----------------------------AGGCGTCTTCTGAGTGGAATC-------------------TAA--AAAAATGAATCAAAACTTTCAACAACGGATCTCTTGGTTCTGGCATCGATGAAGAACGCAGCGAAATGCGATACGTAATGTGAATTGCAGAATTCAGTGAATCATCGAATCTTTGAACGCACATTGCGCCCGCCAGCATTCTGGCGGGCATGCCTGTCCGAGCGTCATTTC--AACCCTCAAGCCCCGGC-------------------------------------GGCTTGGTGCTGGGGGA-CGGCCCGCCGATCGC----------------------------GCGCGGGCCA-CCCCCGAAATGAATTGGCGGCCTCGGC--GCCGCAGGATGCTTTTGGCGACGCGCCTTCCGAGTTCCCTGGAACGGGACGCCATAGAGGGTGAGAGCCCCGTCTGGTTGGACGCCGAGCC-TCTGTAAAGCTCCTTCGACGAGTCGAGTAGTTTGGGAATGCTGCTCTAAATGGGAGGTATATGTCTTCTAAAGCTAAATACCGGCCAGAGACCGATAGCGCACAAGTAGAGTGATCGAAAGATGAAAAGCACTTTGAAAAGAGGGTTAAATAGTACGTGAAATTGTTGAAAGGGAAGCGCTCACGACCAGACTTGAGCC-CGGTGA-ATCATCCAGC-G--TTC--TCGCTGGTGCACTTCG-CCGG--GC-CCAGGCCAGCATCGGTTCG--CCGCGGGGGAGAAAGGCGTCGGGAACGTGGC-TCCC--TCGGGAGTGTTATAGCCCGTCGCACAATACCCTGGGGCGGACCGAGGTTC-GCGC????????????????????????????????????????????????????????????????????????????????????????????????????????????????????????????????????????????????????????????????????????????????????????????????????????????????????????????????????????????????????????????????????????????????????????????????????????????????????????????????????????????????????????????????????????????????????????????????????????????????????????????????????????????????????????????????????????????????????????????????????????????????????????????????????????????????????????????????????????????????????????????????????????????????????????????????????????????????????????????????????????????????????????????????????????????????????????????????????????????????????????????????????????????????????GGCCAGACCCGTGAGCACGCTCTGCTCGCCTACACTCTGGGTGTCAAGCAGCTCATTGTCGCCATCAACAAGATGGACACCACCAAGTGGTCCGAGGACCGTTACCACGAAATCATCAAGGAGACGTCCAACTTCATCAAGAAGGTCGGCTACAACCCCAAATCTGTTGCCTTCGTCCCCATCTCTGGCTTCAACGGCGACAACATGCTTGAGCAGTCCACCAACTGCCCCTGGTACAAGGGCTGGGAGAAGGAGACCAAGGAGGGCAAGTCCAGCGGCAAGACCCTCCTTGAGGCCATTGACGCCATTGAGACCCCCAAGCGTCCCACCGACAAGCCCCTCCGTCTTCCCCTCCAGGATGTCTACAAGATTGGTGGTATCGGAACTGTCCCTGTCGGCCGTGTCGAGACTGGTATCATCAAGCCCGGCATGGTCGTCACCTTCGCTCCCGCCAACGTCACCACTGAAGTCAAGTCCGTGGAAATGCACCACCAGCTCCTCCCCGATGGTGGCCAGCCCGGTGACAACGTCGGATTCAACGTGAAGAACGTTTCCGTCAAGGAAATCCGCCGTGGTAACGTTGCTGGTGACTCCAAGAACGACCCCCCAGCCGGCGCTGCCAACTTCACCGCCCA-GTCATTGTGATGAACCACCCTGGCCAGGTCGGTGCCGGTTACGCTCCCGTTCTGGACTGCCACACCGCCCACATTGCCTGCAAGTTCGCTGAACTCAAGGAGAAGATCGACCGCCGTACTGGT-AAGTCGGTCGAGGCCAACCCCAAGTTCATCAAGTCTGGTGATGCCG

>SD05362Pseudometarhizium_lepidopterorum
?????????????????????????????????????????????????????????????????????????????????????????????????????????????????????????????????????????????????????????????????????????????????????????????????????????????????????????????????????????????????????????????????????????????????????????????????????????????????????????????????????????????????????????????????????????????????????????????????????????????????????????????????????????????????????????????????????????????????????????????????????????????????????????????????????????????????????????????????????????????????????????????????????????????????????????????????????????????????????????????????????????????????????????????????????????????????????????????????????????????????????????????????????????????????????????????????????????????????????????????????????????????????????????????????????????????????????????????????????????????????????????????????????????CCGCCGGAGGACCA----CACCAAACTCTTGA--ATTTCTTC----------------------------AGGCGTCTTCTGAGTGGAATC-------------------TAA--AAAAATGAATCAAAACTTTCAACAACGGATCTCTTGGTTCTGGCATCGATGAAGAACGCAGCGAAATGCGATACGTAATGTGAATTGCAGAATTCAGTGAATCATCGAATCTTTGAACGCACATTGCGCCCGCCAGCATTCTGGCGGGCATGCCTGTCCGAGCGTCATTTC--AACCCTCAAGCCCCGGC-------------------------------------GGCTTGGTGCTGGGGGA-CGGCCCGCCGATCGC----------------------------GCGCGGGCCA-CCCCCGAAATGAATTGGCGGCCTCGGC--GCCGCAGGATGCTTTTGGCGACGCGCCTTCCGAGTTCCCTGGAACGGGACGCCATAGAGGGTGAGAGCCCCGTCTGGTTGGACGCCGAGCC-TCTGTAAAGCTCCTTCGACGAGTCGAGTAGTTTGGGAATGCTGCTCTAAATGGGAGGTATATGTCTTCTAAAGCTAAATACCGGCCAGAGACCGATAGCGCACAAGTAGAGTGATCGAAAGATGAAAAGCACTTTGAAAAGAGGGTTAAATAGTACGTGAAATTGTTGAAAGGGAAGCGCTCACGACCAGACTTGAGCC-CGGTGA-ATCATCCAGC-G--TTC--TCGCTGGTGCACTTCG-CCGG--GC-CCAGGCCAGCATCGGTTCG--CCGCGGGGGAGAAAGGCGTCGGGAACGTGGC-TCCC--TCGGGAGTGTTATAGCCCGTCGCACAATACCCTGGGGCGGACCGAGGTTC-GCGC????????????????????????????????????????????????????????????????????????????????????????????????????????????????????????????????????????????????????????????????????????????????????????????????????????????????????????????????????????????????????????????????????????????????????????????????????????????????????????????????????????????????????????????????????????????????????????????????????????????????????????????????????????????????????????????????????????????????????????????????????????????????????????????????????????????????????????????????????????????????????????????????????????????????????????????????????????????????????????????????????????????????????????????????????????????????????????????????????????????????????????????????????????????????????GGCCAGACCCGTGAGCACGCTCTGCTCGCCTACACTCTGGGTGTCAAGCAGCTCATTGTCGCCATCAACAAGATGGACACCACCAAGTGGTCCGAGGACCGTTACCACGAAATCATCAAGGAGACGTCCAACTTCATCAAGAAGGTCGGCTACAACCCCAAATCTGTTGCCTTCGTCCCCATCTCTGGCTTCAACGGCGACAACATGCTTGAGCAGTCCACCAACTGCCCCTGGTACAAGGGCTGGGAGAAGGAGACCAAGGAGGGCAAGTCCAGCGGCAAGACCCTCCTTGAGGCCATTGACGCCATTGAGACCCCCAAGCGTCCCACCGACAAGCCCCTCCGTCTTCCCCTCCAGGATGTCTACAAGATTGGTGGTATCGGAACTGTCCCTGTCGGCCGTGTCGAGACTGGTATCATCAAGCCCGGCATGGTCGTCACCTTCGCTCCCGCCAACGTCACCACTGAAGTCAAGTCCGTGGAAATGCACCACCAGCTCCTCCCCGATGGTGGCCAGCCCGGTGACAACGTCGGATTCAACGTGAAGAACGTTTCCGTCAAGGAAATCCGCCGTGGTAACGTTGCTGGTGACTCCAAGAACGACCCCCCAGCCGGCGCTGCCAACTTCACCGCCCAGGTCATTGTGATGAACCACCCTGGCCAGGTCGGTGCCGGTTACGCTCCCGTTCTGGACTGCCACACCGCCCACATTGCCTGCAAGTTCGCTGA-CTCAAGGAGAAGATCGACCGCCGTACTGGT-AAGTCGGTCGAGGCCAACCCCAAGTTCATCAAGTCTGGTGATGCCG

>TNS19011Tyrannicordyceps_fratricida
TACTTGGATAACCGTGGTAATTCTAGAGCTAATACATGCTAAAAATCCCGACTTCGGAAGGGATGTATTTATTAGATTAAAAACCAATG-CCCTCT----GGGCTCTCTGGTGATTCATAATAACTTCTCGAATCGCATGGCCTTGCGCCGGCGATGGTTCATTCAAATTTCTTCCCTATCAACTTTCGATGTTTGGGTAGTGGCCAAACATGGTTGCAACGGGTAACGGAGGGTTAGGGCTCGACCCCGGAGAAGGAGCCTGAGAAACGGCTACTACATCCAAGGAAGGCAGCAGGCGCGCAAATTACCCAATCCCGATTCGGGGAGGTAGTGACAATAAATACTGATACAGGGCTCTTTTGGGTCTTGTAATTGGAATGAGTACAATTTAAATCCCTTAACGAGGAACAATTGGAGGGCAAGTCTGGTGCCAGCAGCCGCGGTAATTCCAGCTCCAATAGCGTATATTAAAGTTGTTGTGGTTAAAAAGCTCGTAGTTGAACCTTGGGCCTGGCTGGCCGGTCCGCCTCACCGCGTGT-ACTGGTCCGGCCGGGCCTTTCCCTCTGTGGAACCCCATGCCCTTCACTGGGTGTG---------------------------------------------------------------------------------------------------------------------------------------------------------------------------------------------------------------------------------------------------------------------------------------------------------------------CCGCCGGGGGACC--------CAAACTCTTCT--GTATTCTGG---------------------------AATGCATGTCTGAGTGGATTT------------------AATA--TCAAATGAATCAAAACTTTCAACAACGGATCTCTTGGTTCTGGCATCGATGAAGAACGCAGCGAAATGCGATAAGTAATGTGAATTGCAGAATTCAGTGAATCATCGAATCTTTGAACGCACATTGCGCCCGCCAGTATTCTGGCGGGCATGCCTGTTCGAGCGTCATTTC--AACCCTCAAGCGCTGC--------------------------------------TGCTTGGTGTTGGGGAC-CGGCCCGGCGAGCCCC--------------------CAGGGCTCCGGCGGCCG-CCCCCGAAATGAATTGGCGGTCTCGTC--GCAGCAGGATGCTTTTGGCGAGGCGCCTTCCGAGTTCCCTGGAACGGGACGCCATAGAGGGTGAGAGCCCCGTCTGGTTGGATGCCGAGCC-TCTGTAAAGCTCCTTCGACGAGTCGAGTAGTTTGGGAATGCTGCTCTAAATGGGAGGTATATGTCTTCTAAAGCTAAATACCGGCCAGAGACCGATAGCGCACAAGTAGAGTGATCGAAAGATGAAAAGCACTTTGAAAAGAGGGTTAAATAGTACGTGAAATTGTTGAAAGGGAAGCGCTTATGACCAGACTTGGGCC-CGGTGA-ATCATCCAGC-G--TTC--TCGCTGGTGCACTTCG-CCGG--GC-TCAGGCCAGCATCAGTTTG--TCCCGGGGGATAAAGGCTCTGGGAATGTGGC-TCCT--CCGGGAGTGTTATAGCCCGCTGCGCAATACCCTGGGGCGGACTGAGGTTC-GCGCTTGGTCGAGATGGAAAGCTGGCCAAGCCGCGACAATTGCACAACACACATTGGGGCTTAGTATGTCCCGCTGAGACACCAGAGGGCCAAGCTTGTGGCTTGGTAAAGAACCTGTCGTTGATGTGCTATGTAAGTGTGGGCTCACCTTCAGAACCTCTTATCGAGTTCATGATCAACCGAGGCATGGAAGTCGTGGAGGAGTACGAACCCCTGAGATACCCTCACGCCACCAAGATCTTCGTCAACGGTACGTGGGTCGGTGTGCACCAAGACCCCAAGCATCTCGTGAGCCAAGTTTTGGATACACGACGAAAGTCATATTTGCAGTACGAAGTGTCTCTCGTCAGAGAAATCCGAGATCAAGAGTTCAAGATTTTCTCCGACGCTGGTCGCGTCATGCGACCAGTTTTCACTGTTCAGCAGGAAGATGATCCCGAGACTGGTATTGAGAAGGGCCATCTGGTCTTGTCGAAAGAGTTAGTCAACAAACTTGCCAAGGAGCAAGCTGAGCCCCCGGAGGACCCAAGCGAAAAGATCGGTTGGGAGGGCTTGATCA-GAGCCGGTGCGGTGGAGTATCTGGATGCTGAGGAAGAAGAAACCTCGATGATTTGCATGACACCTGAAGACCTCGAACTTTACCGCCTGCAAAAAGCTGGAGTTGCTCTGGATGATGATATTGGTGACGATCTTAACAGACGTCTCAAGACCAAGACCAA-TCCCACAACGCACATGTA-CACGCACTGCGAAATTCATCGGCCAGACGCGTGAGCACGCTCTGCTTGCCTACACCCTGGGTGTCAAGCAGCTCATCGTCGCCATCAACAAGATGGACACCACCAAGTGGTCCGAGGCTCGCTACCAGGAAATCATCAAGGAGACTTCCAACTTCATCAAGAAGGTCGGCTACAACCCCAAGACGGTCGCCTTCGTCCCCATCTCTGGTTTCAACGGCGACAACATGCTCGCTCCCTCCACCAACTGCCCCTGGTACAAGGGCTGGGAGAAGGAGACCAAGGGAGGCAAGTCCACTGGCAAGACCCTGCTTGAGGCCATCGACTCGATTGAGCCTCCCAAGCGCCCCCTCGACAAGCCTCTCCGTCTTCCACTCCAGGATGTCTACAAGATTGGCGGTATCGGAACTGTCCCTGTCGGCCGTATCGAGACTGGTGTCCTCAAGCCCGGCATGGTCGTCACCTTCGCTCCCTCCAACGTCACCACTGAAGTCAAGTCGGTTGAGATGCACCACGAGCAGCTCCAAGA---GGGCCAGCCCGGTGACAACGTCGGCTTCAACGTGAAGAACGTCTCCGTCAAGGAAATCCGCCGTGGAAACGTCGCTGGTGACTCCAAGAACGACCCCCCCATGGGTGCCGCCTCTTTCGACGCCCAGGTCATTGTCCTCAACCACCCCGGCCAGGTCGGTGCTGGCTATGCCCCCGTTCTGGACTGCCATACCGCCCATATTGCCTGCAAGTTCGCCGAGATCAAGGAGAAGATCGACCGCCGTACTGGC-AAGGCCGTCGAGACTGCCCCCAAGTTCATCAAGTCTGGCGATTCTG

>TNS_F18494Yosiokobayasia_kusanagiensis
TACTTGGATAACCGTGGTAATTCTAGAGCTAATACATGCTAAAAATCCCGACTTCGGAAGGGATGTATTTATTAGATTAAAAACCAATG-CCCCCT----GGGCTCTCTGGTGATTCATGATAACTTCTCGAATCGCATGGCCTTGTGCCGGCGATGGTTCATTCAAATTTCTTCCCTATCAACTTTCGATGTTTGGGTAGTGGCCAAACATGGTTGCAACGGGTAACGGAGGGTTAGGGCTCGACCCCGGAGAAGGAGCCTGAGAAACGGCTACTACATCCAAGGAAGGCAGCAGGCGCGCAAATTACCCAATCCCGACCCGGGGAGGTAGTGACAATAAATACTGATACAGGGCTCTTTTGGGTCTTGTAATTGGAATGAGTACAATTTAAATCCCTTAACGAGGAACAATTGGAGGGCAAGTCTGGTGCCAGCAGCCGCGGTAATTCCAGCTCCAATAGCGTATATTAAAGTTGTTGTGGTTAAAAAGCTCGTAGTTGAACCTTGGGCCTGGCTGGCCGGTCCGCCTCACCGCGAGT-ACTGGTCCGGCCGGGCCTTTCCCTCTGTGGAACCCCATGCCCTTCACTGGGTGTGGCGGGGAAACAGGACTTTTACTTTGAAAAAATTAGAGTGCTCCAGGCAGGCCTATGCTCGAATACATTAGCATGGAATAATGAAATAGGACGTGCGGTTCTATTTTGTTGGTTTCTAGGACCGCCGTAATGATTAATAGGGACAGTCGGGGGCATCAGTATTCAATTGTCAGAGGTGAAATTCTTGGATTTATTGAAGACTAACTACTGCGAAAGCATCTGCCAAGGATGTTTTCATTAATCAGGAACGAAAGTTAGGGGATCGAAGACGATCAGATACCGTCGTAGTCTTAACCATAAACTATGCCGACCGCCAGGGGACC--------TAAACTCCTGT--ATTTTTTT----------------------------TTGGCATATCTGAGTGGAATCA-----------------------TATAATGAATCAAAACTTTCAACAACGGATCTCTTGGTTCTGGCATCGATGAAGAACGCAGCGAAATGCGATAAGTAATGTGAATTGCAGAATTCAGTGAACCATCGAATCTTTGAACGCACATTGCGCCCGCCAGTATTCTGGCGGGCATGCCTGTTCGAGCGTCATTTC--AACCCTCAAGCCCCGGC------------------------------------GGTCTTGGTGTTGGGGAC-CGGCGACCTCGCTAGCCCTTGAA-------------ACGGCCAGCGCCCGCCG-CCCCCGAAATGAATTGGCGGTCTCGTC--GCGGCAGGATGCTTTTGGCGAGGCGCCTTCCGAGTTCCCTGGAACGGGACGCCACAGAGGGTGAGAGCCCCGTCTGGTTGGATGCCGAGCC-TCTGTAAAGCTCCTTCGACGAGTCGAGTAGTTTGGGAATGCTGCTCTAAATGGGAGGTATATGTCTTCTAAAGCTAAATATTGGCCAGAGACCGATAGCGCACAAGTAGAGTGATCGAAAGATGAAAAGCACTTTGAAAAGAGGGTTAAATAGTACGTGAAATTGTTGAAAGGGAAGCGCTTATGACCAGACTTGGGCC-CGGTGA-ATCATCCAGC-G--TTC--TCGCTGGTGCACTTTG-CCGG--GC-TCAGGCCAGCATCAGTTTG--CCTCGGGGGATAAAGGCTCCGGGAACGTGGC-TCCT--CCGGGAGTGTTATAGCCCGCTGCGCAATACCCTGGGGCGGACTGAGGTTC-GCGC????????????????????????????????????????????????????????????????????????????????????????????????????????????????????????????????????????????????????????????????????????????????????????????????????????????????????????????????????????????????????????????????????????????????????????????????????????????????????????????????????????????????????????????????????????????????????????????????????????????????????????????????????????????????????????????????????????????????????????????????????????????????????????????????????????????????????????????????????????????????????????????????????????????????????????????????????????????????????????????????????????????????????????????????????????????????????????????????????????????????????????????????????????????????????GGCCAGACCCGTGAGCACGCTCTGCTCGCCTACACTCTGGGTGTCAAGCAGCTCATCGTCGCCATCAACAAGATGGACACCACCAAGTGGTCTGAGGCCCGTTACCAGGAAATCATCAAGGAGACTTCCAACTTCATCAAGAAGGTCGGATACAACCCCAAGACTGTTGCCTTCGTCCCCATCTCCGGTTTCAACGGCGACAACATGCTTGAGGCCTCCACAAACTGCCCCTGGTACAAGGGTTGGGAGAAGGAGACCAAGGCTGGCAAGTCTACTGGCAAGACCCTCCTCGAGGCTATTGACGCCATTGAGCCCCCCAAGCGTCCCACCGACAAGCCCCTTCGTCTTCCCCTTCAGGATGTGTACAAGATTGGTGGTATTGGAACCGTCCCTGTCGGCCGTATCGAGACTGGTATCCTCAAGCCCGGTATGGTCGTTACCTTCGCTCCCTCCAACGTCACCACTGAAGTCAAGTCCGTCGAAATGCACCACGAGCAACTTACTGA---GGGTGTTCCCGGCGACAACGTTGGTTTCAACGTGAAGAACGTTTCCGTCAAGGAAATTCGTCGTGGTAACGTTGCCGGTGACTCCAAGAACGACCCTCCCTTGGGTGCCGCTTCTTTCGATGCCCAGGTCATCGTTCTCAACCACCCCGGTCAGGTCGGTGCTGGTTACGCCCCCGTCCTCGATTGCCACACCGCCCACATTGCCTGCAAGTTCTCTGAGATCAAGGAGAAGATTGACCGACGTACCGGT-AAGGCTGTCGAGACTGCCCCCAAGTTCATCAAGTCTGGTGACTCCG

>TNS_F_60465Aciculosporium_take
?????????????????????????????????????????????????????????????????????????????????????????????????????????????????????????????????????????????????????????????????????????????????????????????????????????????????????????????????????????????????????????????????????????????????????????????????????????????????????????????????????????????????????????????????????????????????????????????????????????????????????????????????????????????????????????????????????????????????????????????????????????????????????????????????????????????????????????????????????????????????????????????????????????????????????????????????????????????????????????????????????????????????????????????????????????????????????????????????????????????????????????????????????????????????????????????????????????????????????????????????????????????????????????????????????????????????????????????????????????????????????????????????????????CCGCCGGGGGGAC--------CCGAACTCTGT--ATTCTTCTTCT-------------------------GCGGCGCGTCTGAGTGGATTTT-----------------AGTA--TCAAACGAATCAAAACTTTCAACAACGGATCTCTTGGCTCTGGCATCGATGAAGAACGCAGCGAAATGCGATAAGTAATGTGAATTGCAGAATTCAGTGAATCATCGAATCTTTGAACGCACATTGCGCCCGCCAGCACTCTGGCGGGCATGCCTGTTCGAGCGTCGTTTC--AACCCTCAAGCCCGCCG-------------------------------------GGCTTGGTGTTGGGGAC-CGGCA-----------------------------------------CCCGCCG-CCCCCGAAATGCATCGGCGGCCCCGCC--GCGGCAGGATGCTTTTGGCGAGGCGCCTTCCGAGTTCCCTGGAACGGGACGCCGCAGAGGGTGAGAGCCCCGTCTGGTCGGACGCCGAGCC-TCTGTAAAGCTCCCTCGACGAGTCGAGTAGTTTGGGAATGCTGCTCTAAACGGGAGGTATATGTCTTCTAAAGCTAAATACCGGCCAGAGACCGATAGCGCACAAGTAGAGTGATCGAAAGATGAAAAGCACTTTGAAAAGAGGGTTAAACAGTACGTGAAATTGTTGAAAGGGAAGCGCTCGTGACCAGACTTGGGCG-CGGCGG-ATCACCCGGC-G--TTC--TCGCCGGGGCACTCCG-CCGG--GC-CCGGGCCAGCATCAGCTCG--CGCCGGGGGACAAAGGCGGCGGGAACGTGGC-TCCT--CCGGGAGTGTTATAGCCCGCCGCGCAATGCCCTGGGGCGGGCTGAGGTTC-GCGCTCGGCCGAGACGGAAAGCTGGCCAAGCCGCGACAGCTGCACAACACACACTGGGGTCTGGTGTGTCCGGCAGAGACCCCGGAGGGTCAAGCTTGTGGTCTTGTCAAGAACTTGTCGCTGATGTGCTACGTGAGTGTGGGTTCACCTTCGGAGCCGTTGATCGAATTCATGATCAATCGGGGCATGGAAGTCGTCGAAGAGTATGAACCGTTGAGGTATCCTCATGCGACCAAAATCTTTGTCAATGGTACGTGGGTTGGTGTGCACCAAGATCCTAAGCATCTCGTGAGCCAGGTCTTGGATACGCGACGAAAGTCGTATCTGCAGTATGAGGTGTCTCTTGTCAGAGAAATTCGAGATCAGGAGTTCAAAATCTTCTCTGACGCTGGTCGCGTCATGCGACCAGCATTCACCGTACAGCAGGAAGATGACCCGGAGACGGGCATTGAAAAAGGCCATTTGGTTTTGTCGAAAGAGCTGGTCAACAAGCTTGCCAAGGAACAGGCTGAGCCTCCAGAGGACTCCAGCGAGAAGATTGGCTGGGAAGGTTTGATTC-GAGCCGGAGCGGTGGAGTACCTGGATGCCGAAGAAGAAGAGACATCCATGATTTGCATGACACCCGAGGATCTGGAACTCTACCGTCTCCAGAAGGCGGGCGTTGCCCTAGACGATGATCTGGGTGACGACCTTAACAGACGTCTCAAGACCAAGACCAA-TCCCACGACACACATGTA-CACACACTGCGAAATCCATCGGCCAGACTCGTGAGCACGCCCTGCTCGCCTACACTCTTGGTGTCAAGCAGCTCATTGTTGCCATCAACAAGATGGACACTGCCAAGTGGTCCGAGTCTCGTTACCAGGAAATCATCAAGGAGACTTCCAACTTCATCAAGAAGGTCGGCTACAACCCCAAGACGGTTTGCTTCGTTCCCATTTCCGGCTTCAACGGCGACAACATGTTGACCCCCTCCACCAACTGCTCCTGGTACAAGGGCTGGGAGAAGGAGCAAAAGTCTGTCAAGGTGACCGGAAAGACCCTGCTTGAGGCCATTGACTCCATTGAGCCCCCCAAGCGTCCCACCGACAAGCCCCTCCGTCTTCCCCTCCAGGATGTGTACAAGATTGGTGGTATCGGAACTGTTCCTGTCGGCCGTATCGAGACTGGTGTTCTCAAGCCCGGTATGGTCGTCACCTTTGCCCCCGCCAACGTCACCACTGAAGTCAAGTCGGTTGAAATGCACCACGAGCAGCTCACCGA---GGGTAACCCTGGTGACAACGTCGGCTTCAACGTGAAGAACGTCTCTGTCAAGGATATCCGCCGTGGTCACGTGGCTGGTGACTCCAAGAACGACCCCCCCTCGGGCGCCGCTTCTTTCGATGCCCAGGTCATTGTCCTCAACCACCCTGGTCAGGTCGGTGCTGGTTACGCTCCCGTCCTCGATTGCCACACTGCCCACATTGCCTGCAAGTTCGCCGAGATCCGACAGAAGATTGACCGACGAACTGGT-AAGGGTGTCGAAGAGACGCCCAAGTTCATCAAGTCTGGTGACTCTG

>WAC8705Corallocytostroma_ornithocopreoides
??????????????????????????????????????????????????????????????????????????????????????????????????????????????????????????????????????????????????????????????????????????????????????????????????????????????????????????????????????????????????????????????????????????????????????????????????????????????????????????????????????????????????????????????????????????????????????????????????????????????????????????????????????????????????????????????????????????????????????????????????????????????????????????????????????????????????????????????????????????????????????????????????????????????????????????????????????????????????????????????????????????????????????????????????????????????????????????????????????????????????????????????????????????????????????????????????????????????????????????????????????????????????????????????????????????????????????????????????????????????????????????????????????????????????????????????????????????????????????????????????????????????????????????????????????????????????????????????????????????????????????????????????????????????????????????????????????????????????????????????????????????????????????????????????????????????????????????????????????????????????????????????????????????????????????????????????????????????????????????????????????????????????????????????????????????????????????????????????????????????????????????????????????????????????????????????????????????????????????????????????????????????????????????????????????????????????????????????????????????????????????????????????????????????????????????????????????????????????????????????????????????????????????????????????????????????????????????????????????????????????????????????????????????????????????????????????????????????????????????????????????????????????????????????????????????????TTGGCCGAGACGGAAAATTGGCCAAGCCGCGACAACTGCACAACACACATTGGGGTCTGGTGTGTCCCGCAGAGACACCAGAGGGTCAAGCTTGTGGTCTTGTCAAGAACTTGTCGCTGATGTGCTACGTGAGTGTGGGCTCACCTTCGGAGCCGTTGATTGAGTTCATGATCAATAGAGGCATGGAAGTCGTCGAAGAGTATGAGCCGTTGAGGTATCCTCATGCAACCAAAATCTTTGTCAACGGCACGTGGGTTGGTGTGCATCAGGATCCTAAGCATCTGGTGAGTCAGGTCTTGGATACGCGACGAAAGTCGTATCTGCAGTATGAAGTGTCTCTTGTCAGAGAAATTCGAGATCAAGAGTTCAAAATTTTCTCCGACGCTGGTCGGGTCATGCGACCGGTATTCACTGTACAGCAGGAGGATGATCCTGAGACGGGCATCGAAAAGGGCCACCTGGTTCTGTCAAAAGAGATGGTCAACAAGCTTGCCAAGGAACAGGCTGAGCCGCCCGAGGATCCGAGTGAAAAGATTGGCTGGGATGGTTTGATTC-GAGCTGGAGCGGTTGAGTATCTGGATGCTGAAGAGGAAGAAACGTCCATGATCTGCATGACACCCGAGGATCTTGAACTCTACCGTCTCCAGAAGGCCGGAGTTGCTCTGGAGGATGACCTGGGCGACGACCTAAACAGACGTCTCAAGACCAAGACAAA-TCCCACAACACACATGTA-CACACATTGTGAAATTCATCGGCCAGACTCGTGAGCACGCCCTGCTTGCCTACACCCTGGGTGTCAAGCAGCTCATCGTTGCGATCAACAAGATGGACACTGCCAACTGGTCTGAGGCCCGTTATCTGGAAATTATCAAGGAAACTTCCATCTTCATCAAGAAGGTCGGATACAACCCCAAGTCTGTTCCTTTTGTTCCCATCTCGGGTTTCAACGGTGACAACATGTTGACACCCTCCACCAACTGCCCCTGGTACAAGGGTTGGGAGAAGGAGACCAAGGCTGGCAAGTCCACTGGAATGACCTTGCTCGAGGCCATTAACTCGATTGACCCCCCCACGCGTCCCACCGACAAGCCCCTCCGTCTTCCCCTCCAGGATGTGTACAAGATTGGCGGTATTGGAACTGTTCCTGTCGGCCGTATCGAGACTGGTGTCCTCAAGCCCGGTATGGTCGTCACCTTCGCTCCTGCCAACGTCACGACTGAAGTCAAGTCCGTTGAGATGCATCACGAGCAGCTCGCCGA---GGGTAACCCTGGTGACAACGTCGGCTTTAACGTGAAGAACGTCTCCGTCAAGGATATCCGCCGTGGTAACGTTGCTGGTGACTCCAAGAACGACCCCCCTCAGGGCGCCGCTTCTTTCGATGCTCAGGTCATTGTTCTCAACCACCCCGGTCAGGTTGGTGCTGGTTACGCTCCCGTCCTGGATTGCCACACTGCCCACATTGCCTGCAAGTTCGCCGAGATTCGGGAGAAGATTGACCGACGAACTGGT-AAGGCTGTGGAAGAGGCTCCCAAGTTCATCAAGTCTGGTGACTCTG
